# Supplementary material for: Reconstitution of human DNA licensing and the structural and functional analysis of key intermediates
Source: Nat Commun. 2025 Jan 8;16:478. doi: 10.1038/s41467-024-55772-z (PMC11711466; doi:10.1038/s41467-024-55772-z)
Supplement: Supplementary file 3 — Supplementary Data 1 [file 41467_2024_55772_MOESM3_ESM.xlsx]

## Sheet: Sheet1
Supplementary Data 2: Reagents and resources
REAGENT or RESOURCE	SOURCE	IDENTIFIER
Oligonucleotides
Biotin-GTAAAACGACGGCCAGT	This study	B2lamin_fragments_fw_biotin
CAGGAAACAGCTATGAC	This study	B2lamin_fragments_rev
Biotin-GAAGATCAGTTGGGTGCACG	This study	ARS1_fw_biotin
GCATCTTTTACTTTCACCAGCG	This study	ARS1_rev
Biotin-GAAAAGTGCCACCTGACGTC	This study	3kbp_fwB2lamin_biotin
GATTTTTGTGATGCTCGTCAGG	This study	3kbp_rvB2lamin
Biotin-GTGCAGCTCAAGTCTTAAAGAC	This study	2kbp_fwB2lamin_biotin
GACTACAACTCCCACACGAC	This study	2kbp_rvB2lamin
GTTATTTTACAGATTTTATGTTTAGATCTTTTATGCTTGCTTTTCAAAAGGCCTGCAGGCAAGTGCACAAACAATACTTAAATAAATACTA	This study	90bp_ARS1_fw
TAGTATTTATTTAAGTATTGTTTGTGCACTTGCCTGCAGGCCTTTTGAAAAGCAAGCATAAAAGATCTAAACATAAAATCTGTAAAATAAC	This study	90bp_ARS1_rev
Biotin-GCCTGCCGCGCATGCGCACGAGGCACCCGGCGCGTCTATACAGCGTGTTGCCGCCGGGGCGGAGCCCGGTCGCATCACGTGACGAAGAGTCAGCTTGTGCAACAGCGTCGGAGGCTCACTAGAAAAAAAAGGGCAGGGTCCCATGCATCGCCTGGGTC	[78]	158bp_FW
Biotin-GACCCAGGCGATGCATGGGACCCTGCCCTTTTTTTTCTAGTGAGCCTCCGACGCTGTTGCACAAGCTGACTCTTCGTCACGTGATGCGACCGGGCTCCGCCCCGGCGGCAACACGCTGTATAGACGCGCCGGGTGCCTCGTGCGCATGCGCGGCAGGC	[78]	158bp_RV
Recombinant DNA
pCS1192	This study	B2lamin_fragment1_pUC19
pCS1193	This study	B2lamin_fragment2_pUC19
pCS1194	This study	B2lamin_fragment3_pUC19
pCS1195	This study	B2lamin_fragment4_pUC19
pCS1196	This study	B2lamin_fragment5_pUC19
pCS1197	This study	B2lamin_fragment6_pUC19
pCS1198	This study	B2lamin_fragment7_pUC19
pCS1199	This study	B2lamin_fragment8_pUC19
pCS1200	This study	B2lamin_fragment9_pUC19
pCS1201	This study	B2lamin_fragment10_pUC19
pCS1087	This study	pUC57_2kbpLaminB2origin_human
pCS372	[24]	pUC19-ARS plasmid
pCS1026	This study	pESC_URA_hORC5_hORC1_Ntag_OPT
pCS1366	This study	pESC_URA_hOrc5_hOrc1_E621Q
pCS1099	This study	hORC2_pESC-TRP
pCS1103	This study	pESC_LEU_hORC4_hORC3_opt
pCS1049	This study	pET21a_NtermHis_hOrc6_OPT
PCS536	This study	pCS_536_pGEX-6P1-hCdc6
pCS1339	This study	pGEX-6P1_hCdc6E285Q
pCS1418	This study	pGEX-6P1_hCdc6_F375C
pCS1419	This study	pGEX-6P1_hCdc6_C394F
pCS1149	This study	pGEX-6P-1_hCdt1_OPT
pCS1273	This study	pET21-a_hCdt1ΔN_OPT
pCS1247	[77]	pACE_Mam1_tagged_hMcm2_hMcm3_hMcm5_OPT
pCS1248	[77]	pACE_Mam1_hMcm6_hMcm7_tagged_hMcm4_OPT
pCS1406	This study	pACEMam1_hMCM3_hMCM5_hMCM2ctdDeletion
pCS1408	This study	pACE_Mam1_tagged_hMcm2_hMcm3_hMcm5(1-663)
