# Supplementary material for: Reconstitution of human DNA licensing and the structural and functional analysis of key intermediates
Source: Nat Commun. 2025 Jan 8;16:478. doi: 10.1038/s41467-024-55772-z (PMC11711466; doi:10.1038/s41467-024-55772-z)
Supplement: Supplementary file 6 — Source Data [file 41467_2024_55772_MOESM6_ESM.xlsx]

## Sheet: 2d
yMCM2-7 ONLY
Repeat 1										Repeat 2										Repeat 3
frame_indices	x_coords	y_coords	contrasts	calibrated_values	fit_errors	diffblur_errors	neareast_neighbour_distances	selections		frame_indices	x_coords	y_coords	contrasts	calibrated_values	fit_errors	diffblur_errors	neareast_neighbour_distances	selections		frame_indices	x_coords	y_coords	contrasts	calibrated_values	fit_errors	diffblur_errors	neareast_neighbour_distances	selections
5	111	27.6	-0.0065	176	0.116	0	10.2	1		5	57.9	13.6	-0.0152	416	0.0129	0	13.6	1		5	46.4	17.7	-0.0203	559	0.00712	0	14.2	1
5	97.1	37.5	-0.0185	509	0.0653	0	7.37	1		5	121	29.2	-0.00209	52.7	0.306	0	3.58	1		5	21.2	26.7	-0.00493	132	0.0652	0	15.1	1
5	21.7	49.2	-0.0357	987	0.00501	0	13.9	1		5	85	32.2	-0.0199	547	0.00735	0	13.4	1		5	37.6	28.8	-0.0222	612	0.00756	0	13.1	1
6	58.4	33.5	-0.0113	309	0.0244	0	11.7	1		5	133	31	-0.00315	82.3	0.132	0	12.1	1		5	116	40.8	-0.0187	516	0.0658	0	5.59	1
6	104	34.9	-0.0208	573	0.153	0	7.37	1		7	74	24.2	-0.0117	321	0.0262	0	11	1		6	85.1	21.4	-0.0254	702	0.00928	0	13.6	1
6	31.4	18.7	-0.00305	79.5	0.205	0	13.2	1		7	116	34.8	0.0018	-44.6	0.348	0	6.54	1		6	61.5	23.3	-0.0446	1240	0.00446	0	11.2	1
6	144	39	-0.00387	102	0.222	0	8.46	1		8	79.4	44.3	-0.021	580	0.013	0	13.1	1		6	95.6	30	-0.0219	603	0.00827	0	13.6	1
7	82.7	21	-0.0229	631	0.0258	0	6.72	1		8	27.7	44.5	-0.0207	572	0.0309	0	6.48	1		7	112	14.1	-0.0114	312	0.0167	0	5.81	1
7	131	33.9	-0.022	607	0.195	0	6.16	1		8	60.9	48	-0.0219	603	0.0127	0	14.5	1		7	110	32.1	-0.00368	97	0.22	0	10.6	1
8	47.3	4.7	-0.0224	617	0.00759	0	15.1	1		8	105	45.8	0.00739	-200	0.234	0	7.39	1		7	42.6	52.1	-0.00945	258	0.109	0	16.9	1
8	75.8	6.17	-0.0117	320	0.0136	0	16.3	1		10	71.5	13.5	-0.00596	160	0.0985	0	11	1		8	30.8	40.1	-0.00311	81	0.276	0	7.87	1
8	126	30	-0.0231	638	0.195	0	6.16	1		10	127	19.1	-0.0028	72.5	0.214	0	8.36	1		8	105	6.19	-0.0028	72.5	0.193	0	6.79	1
9	144	47.4	-0.00181	44.9	0.363	0	6.46	1		11	103	38.7	-0.0031	80.8	0.212	0	7.39	1		8	92.8	44.2	-0.00436	116	0.0909	0	14.4	1
10	32.2	5.52	-0.0217	598	0.00941	0	13.2	1		11	48	31.4	-0.0192	529	0.13	0	3.92	1		9	29.4	6.1	-0.0228	629	0.0878	0	7.4	1
10	85	27.3	-0.0224	618	0.0413	0	6.72	1		11	69.2	36.1	-0.022	606	0.0086	0	12.8	1		9	120	37.1	-0.00492	131	0.163	0	5.59	1
10	69.5	37.1	0.0052	-139	0.165	0	11.7	1		14	20.7	17.1	0.00929	-253	0.266	0	19.2	1		10	138	33.8	-0.0219	604	0.0235	0	8.24	1
13	45.6	27.7	-0.0223	616	0.00888	0	12.2	1		14	93.3	16.9	-0.0218	601	0.0302	0	7.62	1		10	88.2	5.77	-0.0209	578	0.0325	0	15.9	1
14	92.5	45.4	-0.0227	625	0.00773	0	14.3	1		15	56.8	10	-0.0218	602	0.0126	0	15.2	1		10	23.1	41.7	-0.0218	602	0.109	0	5.45	1
14	6.21	11.8	-0.00387	102	0.135	0	18.3	1		15	132	12.9	-0.00352	92.4	0.122	0	8.36	1		11	72.1	5.72	-0.00325	85	0.273	0	14.2	1
14	33.2	37.9	-0.0091	248	0.247	0	3.97	1		16	97.7	24.2	-0.015	412	0.0384	0	3.92	1		11	72.1	26.9	-0.00272	70.3	0.183	0	7.75	1
16	24	16.1	-0.0119	326	0.0144	0	18.3	1		16	123	51.7	-0.0203	559	0.0111	0	15.4	1		12	139	17.7	-0.0347	961	0.00505	0	11.7	1
16	25.6	34.7	-0.0228	630	0.00968	0	8.23	1		16	88.2	53.1	-0.0225	621	0.0213	0	8.23	1		12	16.9	34.7	-0.0243	672	0.0888	0	6.44	1
17	135	19.3	-0.0119	326	0.086	0	5.65	1		16	38.8	10.1	-0.00418	111	0.163	0	6.26	1		12	36.4	8.35	-0.0221	609	0.296	0	7.4	1
17	141	9.46	-0.00301	78.3	0.138	0	7.16	1		17	75.1	35.7	-0.0213	587	0.0358	0	10.9	1		12	109	19	-0.012	327	0.235	0	5.81	1
18	116	14.2	-0.0298	824	0.0123	0	14	1		17	93.4	46.8	-0.0108	294	0.227	0	6.08	1		12	133	27.3	-0.0212	586	0.096	0	7.8	1
18	127	25.5	-0.0218	601	0.0363	0	6.48	1		18	72.1	6.69	-0.0164	451	0.284	0	5.42	1		12	114	49.3	-0.00977	266	0.0612	0	13.5	1
18	36.6	35.9	-0.0211	581	0.0561	0	3.97	1		18	80.6	14.5	-0.0226	623	0.162	0	7.6	1		13	14.5	4.99	-0.0216	595	0.00674	0	10.5	1
18	106	50.2	-0.00283	73.4	0.302	0	3.47	1		19	106	10.2	-0.00263	67.6	0.217	0	13.7	1		13	69.5	19.6	-0.00677	183	0.0476	0	7.75	1
18	31.1	44.3	-0.00487	130	0.301	0	6.66	1		19	77.5	6.61	-0.0214	589	0.108	0	5.42	1		13	127	22.3	-0.0217	598	0.0874	0	7.8	1
19	81.5	36.2	-0.0219	605	0.0437	0	5.1	1		19	86.2	19.6	-0.0216	597	0.0938	0	7.6	1		13	40	43	-0.0123	337	0.0198	0	9.66	1
20	129	19.3	-0.0113	310	0.137	0	5.65	1		20	31.5	19.4	-0.0258	712	0.00783	0	9.66	1		13	17.7	41.1	-0.0226	624	0.153	0	5.45	1
20	133	43.3	-0.0223	615	0.144	0	5.89	1		20	78.2	25.3	-0.0217	599	0.0159	0	9.77	1		13	104	12.8	-0.0334	925	0.017	0	6.79	1
21	41.7	11	-0.00341	89.5	0.0872	0	18.4	1		21	12.2	18	-0.00283	73.3	0.132	0	19.3	1		14	20.7	17.2	-0.0215	594	0.00821	0	13.5	1
21	57.5	47.4	-0.0212	585	0.0077	0	14.9	1		22	134	12.4	-0.0212	586	0.0144	0	18.8	1		14	58.9	20.5	-0.0229	632	0.014	0	10.6	1
21	39.4	40.4	-0.0146	401	0.178	0	5.3	1		22	65.9	43.1	-0.00541	145	0.19	0	11.8	1		14	95.5	38.1	-0.119	3310	0.00425	0	6.1	1
22	136	38.4	-0.0216	597	0.134	0	5.89	1		22	87.4	48	-0.00477	127	0.0871	0	6.08	1		14	142	44.8	-0.0741	2060	0.00472	0	11.9	1
22	106	46.7	-0.00787	213	0.0486	0	3.47	1		22	88.9	29	-0.00331	86.8	0.246	0	7.69	1		14	127	33.3	-0.0292	807	0.0244	0	7.58	1
23	102	4.98	-0.0186	512	0.268	0	14.4	1		23	31.3	34.1	-0.0212	583	0.0127	0	10.5	1		16	89.5	49.3	-0.0103	280	0.0372	0	9.61	1
24	72.1	44.3	-0.0227	625	0.013	0	12.4	1		24	136	31	-0.00354	93	0.3	0	7.06	1		17	8.7	51	-0.0227	627	0.0113	0	13.3	1
24	69.4	14.6	-0.00695	188	0.0563	0	10.4	1		24	40.8	22	-0.0219	605	0.0977	0	4.86	1		17	47.4	9.27	-0.119	3310	0.00387	0	11	1
24	86.6	35.6	-0.0077	209	0.0597	0	5.1	1		24	50.2	6.15	-0.0219	605	0.00957	0	14.5	1		17	89.5	37.3	-0.027	746	0.173	0	6.1	1
24	98.1	53.4	-0.00403	107	0.129	0	10.4	1		25	35.7	5.35	-0.00377	99.4	0.291	0	14.5	1		18	7.84	13.1	-0.0028	72.4	0.165	0	10.5	1
26	76.2	29.3	-0.0095	259	0.161	0	8.05	1		27	105	40.1	-0.0141	387	0.134	0	8.21	1		19	137	30.4	-0.0062	167	0.0443	0	10.8	1
27	47.3	25.5	-0.0104	283	0.0191	0	9.5	1		27	98	24.7	-0.0154	423	0.0084	0	10.1	1		19	107	53.1	-0.0216	595	0.0126	0	8.76	1
27	83.7	26.2	-0.00388	103	0.119	0	8.05	1		27	55.7	31.7	-0.0227	627	0.108	0	5.75	1		19	30.2	37.5	-0.00382	101	0.096	0	12.9	1
28	56.2	8.4	-0.0223	615	0.007	0	14.5	1		27	38.1	26.1	-0.022	607	0.0946	0	4.86	1		21	35.4	19.5	-0.00798	217	0.0276	0	12.9	1
28	8.53	48.8	-0.00318	83.1	0.113	0	15.4	1		27	21.1	13.9	-0.00207	52.1	0.286	0	17	1		22	122	42	-0.0218	602	0.00782	0	7.3	1
29	79.7	13.1	-0.00438	116	0.0821	0	10.4	1		28	142	45.2	-0.0216	595	0.0303	0	15.6	1		22	48.7	20.9	-0.00376	99.3	0.125	0	11.7	1
30	65	51	-0.00651	176	0.0362	0	21.5	1		28	114	48.5	-0.0212	586	0.0162	0	8.69	1		22	140	48	-0.01	274	0.0368	0	17.9	1
32	111	47.5	-0.0212	586	0.0337	0	5.55	1		29	130	26.9	-0.00264	68	0.158	0	7.06	1		23	70.3	4.67	-0.0226	623	0.0111	0	12.3	1
32	140	28.6	-0.00382	101	0.0858	0	18.1	1		29	61.3	30.7	-0.023	635	0.102	0	5.75	1		23	37.3	6.72	-0.00407	108	0.227	0	12.9	1
32	23.8	47.1	-0.00304	79.1	0.151	0	15.4	1		30	116	38.4	-0.00778	211	0.0471	0	10.4	1		23	111	33.5	-0.00698	189	0.0623	0	9.76	1
33	29.3	26.3	-0.0232	641	0.0388	0	3.56	1		31	76.3	34.1	0.00485	-129	0.157	0	9.6	1		23	16.2	46.9	-0.00307	80	0.2	0	12	1
35	104	7.54	-0.0217	600	0.00637	0	18.7	1		33	60.4	10.4	-0.0103	283	0.0186	0	18.9	1		24	12.8	16.1	-0.0226	625	0.0152	0	9.22	1
35	121	43.8	-0.0113	309	0.0286	0	10.4	1		33	119	16.5	-0.0215	593	0.0648	0	3.66	1		24	88.6	39	-0.00405	107	0.0809	0	11	1
35	106	49.5	-0.0144	396	0.135	0	5.55	1		33	138	11.4	-0.0212	585	0.00848	0	11	1		24	39.2	46.6	-0.00687	186	0.0623	0	12.4	1
36	94.5	23.9	-0.00308	80.2	0.0858	0	15.1	1		33	71	26	-0.0033	86.3	0.167	0	9.6	1		25	102	22.8	-0.0217	599	0.0072	0	13.4	1
36	65.3	8.09	-0.0214	591	0.0185	0	11.4	1		34	110	23.6	-0.0179	492	0.374	0	4.38	1		25	22.2	22.6	-0.0445	1230	0.0035	0	7.47	1
36	32.9	14.9	-0.0219	605	0.00679	0	7.85	1		34	114	26.4	-0.0179	492	0.346	0	4.38	1		25	77.7	38	-0.0139	382	0.0161	0	11	1
37	123	26	-0.0212	585	0.00795	0	13.6	1		34	87.8	23.8	-0.00353	92.9	0.227	0	7.39	1		27	14.7	7.12	-0.0108	296	0.0946	0	9.22	1
37	61.1	42.6	-0.00137	32.6	0.328	0	14.6	1		36	117	33.7	-0.0108	296	0.0521	0	8.09	1		28	4.92	51.3	-0.0335	927	0.0883	0	12	1
37	7.87	37.1	0.00249	-63.9	0.244	0	7.17	1		36	132	49.7	-0.0104	285	0.0185	0	13.7	1		29	125	25.6	-0.00755	205	0.0237	0	9.6	1
37	96.9	42.5	0.00141	-33.9	0.369	0	11.5	1		36	70	42.8	0.00307	-80.1	0.257	0	10.3	1		29	44	29.5	-0.0236	650	0.00777	0	16	1
39	129	14.3	-0.0207	570	0.0363	0	9.7	1		37	97.7	8.28	-0.0107	292	0.0268	0	3.28	1		29	72.4	16	-0.0214	590	0.0131	0	3.66	1
40	63.1	19.3	-0.00413	109	0.18	0	8.91	1		37	88.1	11.9	-0.0125	342	0.0212	0	7.48	1		30	60.5	9.18	-0.0127	349	0.184	0	6.81	1
41	106	13.7	-0.0221	610	0.00674	0	15.1	1		37	107	29.7	-0.0228	628	0.0219	0	7	1		30	125	50.4	-0.00415	110	0.104	0	24.8	1
41	28.1	8.7	-0.00368	96.9	0.112	0	7.85	1		37	80.4	23.2	-0.0108	295	0.264	0	4.54	1		32	116	21	-0.00616	166	0.045	0	9.6	1
42	12	43	-0.00304	79.1	0.141	0	7.17	1		38	142	21.7	-0.00893	243	0.136	0	3.32	1		33	8.65	22.9	-0.012	329	0.0196	0	12.3	1
43	132	4.47	-0.226	6290	0.00546	0	3.34	1		39	120	43.2	-0.00975	266	0.0402	0	9.77	1		33	67.4	47.1	-0.0217	598	0.0162	0	14.3	1
43	39.1	50.2	-0.0117	321	0.0177	0	28	1		39	15.2	50.1	-0.00392	104	0.0998	0	9.32	1		33	65.5	4.6	-0.021	579	0.0642	0	6.81	1
45	140	31.9	-0.0175	480	0.0223	0	15.1	1		39	139	31.3	-0.022	607	0.00986	0	10.3	1		34	20.2	16.1	-0.00458	122	0.0946	0	13.3	1
45	95.4	43.2	-0.00381	101	0.127	0	14.2	1		39	20	31.6	-0.00343	90.1	0.0894	0	9.84	1		34	40.6	45.1	-0.0107	293	0.0191	0	11.9	1
45	75.3	46	-0.00347	91	0.13	0	17.7	1		39	93.4	45.8	-0.0111	303	0.0257	0	21	1		36	127	25	-0.0105	285	0.0266	0	9.59	1
45	136	53.2	-0.0109	299	0.0206	0	21.7	1		40	61.5	7.24	-0.0254	703	0.0125	0	12	1		37	81.3	50.2	-0.00353	92.9	0.242	0	14.3	1
45	125	32.5	-0.00244	62.4	0.14	0	15.1	1		40	49.1	22.4	-0.0221	609	0.00515	0	18.3	1		38	117	24.7	-0.0217	598	0.00959	0	7.18	1
46	105	30.8	-0.0214	589	0.0103	0	10.3	1		40	114	23.3	-0.0218	600	0.0289	0	7.22	1		38	35.3	26.9	-0.0233	643	0.0338	0	6.12	1
47	98.5	21.1	-0.0109	299	0.133	0	6.94	1		40	84.8	24.6	-0.0204	562	0.0564	0	4.54	1		38	43.4	33.5	-0.00998	272	0.212	0	5.24	1
47	71.2	26.3	-0.0044	117	0.0804	0	13.5	1		41	79.4	17.9	-0.0106	290	0.17	0	5.41	1		38	84.7	12.4	-0.0218	602	0.0076	0	10.6	1
48	31.4	16.5	-0.00316	82.4	0.149	0	6.35	1		41	121	22.4	-0.0224	617	0.034	0	7.22	1		39	5	20.9	-0.00451	120	0.0821	0	15.9	1
48	6.32	34.7	-0.00758	205	0.0323	0	8.93	1		41	61.6	36.9	-0.00534	143	0.151	0	9.52	1		41	134	31.8	-0.0219	604	0.00854	0	10.1	1
49	112	50	-0.0105	287	0.0197	0	8.88	1		41	11.5	41.2	-0.00375	98.9	0.175	0	5.51	1		41	123	47.1	-0.0221	610	0.00778	0	18.9	1
50	95.2	28.9	-0.0461	1280	0.00566	0	7.51	1		42	53.5	41.9	-0.022	606	0.0116	0	9.52	1		42	143	8.88	-0.0214	590	0.0148	0	23.9	1
50	84	30.6	-0.0213	586	0.0172	0	11.3	1		42	95.5	10.7	-0.00604	163	0.0826	0	3.28	1		42	121	18.6	-0.0214	591	0.0183	0	7.18	1
50	64.7	5.4	-0.0216	596	0.034	0	13.4	1		43	144	19	-0.0205	565	0.023	0	3.32	1		43	34.4	36	-0.0222	612	0.0557	0	5.52	1
50	9.86	22.9	-0.00152	36.7	0.338	0	12.4	1		43	73.3	5.17	-0.00274	70.9	0.225	0	12	1		44	32.1	17.1	-0.0115	315	0.0232	0	5.94	1
51	50.9	41.3	-0.0221	610	0.00777	0	12.7	1		44	85.7	4.68	-0.0109	299	0.0179	0	11.6	1		44	56.4	52.1	-0.0215	593	0.00957	0	11	1
52	135	33	-0.00175	43.1	0.318	0	10.9	1		45	67.1	26	-0.00259	66.6	0.153	0	12.2	1		44	66.1	47	-0.004	106	0.106	0	10.1	1
53	60.8	18.2	-0.00407	108	0.114	0	13.4	1		45	81.3	27.7	-0.00481	128	0.212	0	4.65	1		45	91.8	13.4	-0.00297	77.2	0.247	0	5.52	1
53	9.79	43	-0.00398	105	0.0889	0	8.93	1		46	29.9	29.1	-0.00317	82.9	0.17	0	11	1		46	16.7	18.2	-0.0114	311	0.0172	0	11.6	1
54	34.4	14.6	-0.0032	83.6	0.137	0	9.53	1		46	8.96	33.3	-0.00422	112	0.111	0	8.25	1		46	23.9	41.8	-0.026	718	0.00607	0	7.74	1
54	18.9	51.4	-0.00339	88.8	0.113	0	12.4	1		46	22.6	9.43	-0.00248	63.4	0.31	0	7.43	1		47	13.4	39.6	-0.0114	310	0.023	0	8.33	1
55	19.8	34.7	-0.0218	602	0.00621	0	13	1		46	17.4	14.7	-0.00408	108	0.109	0	7.43	1		48	31.8	9.87	-0.0114	311	0.0204	0	7.27	1
55	126	38.2	-0.00316	82.4	0.11	0	10.9	1		48	101	45.3	-0.00111	25.6	0.361	0	14.2	1		48	83.9	25	-0.0223	616	0.0406	0	5.41	1
56	60.5	33	-0.00319	83.2	0.0998	0	11.5	1		49	62.1	5.01	-0.00373	98.4	0.107	0	19.1	1		48	73.9	40.7	-0.00966	263	0.0212	0	9.18	1
56	69	40.8	-0.00321	83.8	0.118	0	11.5	1		49	43.6	9.79	-0.00175	43.2	0.289	0	15.4	1		48	72.6	28	-0.00382	101	0.139	0	11.6	1
57	101	9.81	-0.0217	598	0.0853	0	18	1		50	66.2	40.4	-0.0206	569	0.0479	0	5.37	1		49	107	52.6	-0.0215	593	0.166	0	11	1
57	89.2	23.5	-0.0041	109	0.0988	0	13.2	1		51	87.4	29.4	-0.0107	292	0.0263	0	8.88	1		49	96.1	10	-0.00448	119	0.0878	0	5.52	1
58	47.6	49.7	-0.0142	390	0.0583	0	21	1		51	18.6	29.9	-0.00196	49	0.224	0	10.2	1		49	27.9	21.3	-0.00386	102	0.113	0	5.94	1
59	134	27.4	-0.00334	87.5	0.125	0	3.28	1		52	8.04	31.4	-0.00259	66.6	0.25	0	10.7	1		49	143	31.8	-0.00433	115	0.0893	0	9.76	1
60	76.7	27.7	-0.0122	334	0.0163	0	12.8	1		52	18.2	45.3	0.00119	-27.7	0.368	0	3.64	1		50	43	42.8	-0.0269	742	0.0654	0	4.47	1
61	54.7	22.1	-0.00713	193	0.0306	0	12.4	1		53	56.6	47.9	-0.0215	594	0.0974	0	7.46	1		50	103	32.2	-0.0119	326	0.0623	0	9.49	1
61	6.43	30.6	-0.022	607	0.00898	0	45.4	1		53	130	14.5	-0.0122	335	0.0177	0	21	1		50	111	36.3	-0.0223	616	0.018	0	6.31	1
64	57.1	43.8	-0.0219	603	0.00716	0	16	1		53	88.1	38.3	-0.012	328	0.0195	0	8.88	1		50	116	5.24	-0.0193	531	0.271	0	4.74	1
65	86.6	35.8	-0.00258	66.3	0.228	0	8.91	1		54	15.4	5.74	-0.0232	639	0.0737	0	24.3	1		50	16.9	47.1	-0.00304	79.3	0.243	0	8.33	1
67	23.7	49.6	-0.0208	574	0.0299	0	22	1		54	61	41.9	-0.0233	643	0.104	0	3.35	1		51	120	6.26	-0.0191	526	0.28	0	4.74	1
67	18.4	6.93	-0.0116	318	0.0208	0	18.1	1		56	126	35.2	-0.0214	591	0.00721	0	12	1		51	79.2	16.7	-0.00572	154	0.132	0	9.48	1
67	48.8	11.7	-0.00186	46.2	0.262	0	12.8	1		56	68.7	25.8	-0.0118	324	0.0214	0	11.5	1		51	61.2	47.7	-0.00326	85.2	0.13	0	7.34	1
67	27.9	28	-0.0218	601	0.0247	0	5.83	1		56	7.45	42.1	-0.00325	85	0.156	0	8.23	1		52	89.2	24.3	-0.0217	600	0.0315	0	5.41	1
67	107	48.8	-0.00194	48.6	0.244	0	13.8	1		57	18	48.9	-0.0196	541	0.296	0	3.64	1		52	64.8	41.2	-0.00177	43.7	0.296	0	7.34	1
68	131	17.3	-0.0205	566	0.0125	0	6.01	1		57	83.1	51.2	-0.00537	144	0.246	0	8.77	1		53	55.8	17	-0.0149	408	0.0217	0	5.62	1
69	71	35.8	0.00593	-159	0.165	0	12.5	1		58	70.9	37	-0.022	607	0.0148	0	9.55	1		53	21.2	32.4	-0.0431	1190	0.00581	0	10.4	1
69	44.4	23.7	-0.0225	620	0.00453	0	10.5	1		58	23	48.3	-0.0211	581	0.252	0	5.01	1		53	117	38.5	-0.0113	308	0.139	0	6.31	1
69	81.2	28.7	-0.00194	48.5	0.26	0	8.91	1		59	135	43.4	-0.0408	1130	0.00452	0	5.97	1		54	87.3	53.2	-0.0182	501	0.0144	0	15.8	1
70	100	36.7	-0.0219	603	0.0235	0	13.6	1		59	61.5	38.6	-0.0203	561	0.0421	0	3.35	1		54	73.8	8.44	-0.0214	591	0.0119	0	9.94	1
70	28.3	22.1	-0.0117	320	0.167	0	5.83	1		60	124	21	-0.0104	284	0.0434	0	4.52	1		54	114	16.9	-0.0112	307	0.126	0	6.43	1
72	105	9.72	-0.0217	598	0.119	0	6.69	1		60	42.3	33.6	-0.0118	324	0.0146	0	11.6	1		54	134	27.8	-0.00401	106	0.228	0	6.06	1
72	75	50.9	-0.00368	96.9	0.119	0	15.5	1		60	67.8	7.02	-0.0225	620	0.01	0	12.2	1		54	69.4	28.8	-0.00351	92.2	0.187	0	6.44	1
73	24.7	15.6	-0.0113	309	0.0406	0	7.46	1		60	85.9	26.6	-0.00405	107	0.0754	0	15.4	1		55	138	13.9	-0.0153	420	0.0125	0	8.69	1
73	58.3	16.9	-0.0144	394	0.0121	0	14.9	1		60	74.4	50.5	-0.00317	82.7	0.308	0	6.36	1		55	142	44.5	-0.0212	584	0.00833	0	17.1	1
73	76.5	17.3	-0.0185	509	0.241	0	12.3	1		61	5.93	50.2	-0.0344	952	0.00668	0	8.23	1		55	41.3	7.9	-0.00389	103	0.28	0	14.8	1
74	101	15	-0.023	635	0.115	0	6.69	1		61	117	49.8	-0.00304	79.2	0.273	0	10.1	1		55	117	27.8	-0.0213	587	0.0182	0	10.1	1
74	139	30	-0.022	608	0.0101	0	15.4	1		62	25.2	5.97	-0.0233	644	0.116	0	6.56	1		55	100	43.9	-0.0117	320	0.0209	0	12.1	1
75	61.7	43.1	-0.0226	622	0.00567	0	3.42	1		62	44.5	22.1	-0.0035	92.1	0.12	0	8.9	1		56	44	30.5	-0.0226	622	0.023	0	6.87	1
75	83	4.95	-0.0049	131	0.113	0	8.5	1		63	78.4	13.1	-0.0216	597	0.00982	0	12.2	1		56	126	38.3	-0.00203	51.1	0.365	0	8.89	1
76	99.8	44.3	-0.0266	734	0.0065	0	17.3	1		63	51.5	40.7	-0.0217	598	0.0125	0	10.2	1		57	114	10.5	-0.0224	617	0.0134	0	6.43	1
78	49.2	5.15	-0.0216	597	0.00975	0	14.9	1		63	68	50.2	-0.00445	118	0.204	0	6.36	1		57	33.6	20.5	-0.0216	595	0.0107	0	14.4	1
78	44.1	51.8	-0.00444	118	0.0489	0	16.5	1		64	110	42.7	-0.0218	601	0.00757	0	10.1	1		57	49.2	21.5	-0.0217	597	0.0103	0	7.97	1
78	126	21.8	-0.00349	91.7	0.162	0	6.99	1		65	62	20.8	-0.0222	613	0.00776	0	3.14	1		57	59.1	12.5	-0.00536	144	0.243	0	5.62	1
79	83.8	13.4	-0.0215	593	0.0111	0	8.5	1		65	31	9.05	-0.0119	325	0.108	0	6.56	1		58	92.4	4.81	-0.00889	242	0.0375	0	19	1
79	77.7	35.1	-0.0158	435	0.0193	0	7.92	1		66	131	42.7	-0.0208	572	0.0751	0	3.52	1		58	134	21.8	-0.0107	293	0.0322	0	6.06	1
81	67.7	42	-0.0108	296	0.0139	0	12.2	1		67	121	6.75	-0.0294	812	0.0139	0	18.5	1		58	30.8	36.3	-0.0458	1270	0.0039	0	9.76	1
83	119	23.1	-0.00126	29.7	0.367	0	4.79	1		67	142	30.4	-0.00344	90.3	0.102	0	8.23	1		58	53.9	37.7	-0.00337	88.3	0.155	0	12.2	1
84	126	53.2	-0.0298	823	0.00548	0	16.8	1		67	28.5	46	-0.00405	107	0.0781	0	12.1	1		59	70.3	22.4	-0.0222	611	0.00803	0	6.44	1
85	48	5.16	-0.00724	196	0.0253	0	29.8	1		69	66.3	35.2	-0.0222	612	0.00701	0	3.93	1		60	88.9	28.3	-0.00495	132	0.134	0	13.7	1
85	90.5	37.1	-0.0226	624	0.00715	0	8.79	1		71	41.5	15	-0.00425	113	0.114	0	8.76	1		61	115	32.3	-0.0211	583	0.0121	0	9.25	1
85	53.9	51	-0.0101	276	0.0225	0	16.4	1		71	13	43.8	-0.02	551	0.0192	0	9.08	1		62	9.85	51.8	-0.00287	74.3	0.154	0	20.6	1
87	40.2	40.9	-0.0211	581	0.00592	0	17	1		72	136	25.4	-0.0237	655	0.0101	0	8.23	1		63	71.5	36.4	-0.0224	617	0.00658	0	12.3	1
87	117	5.11	-0.0214	589	0.00632	0	18.1	1		72	24.4	34.6	-0.00437	116	0.0917	0	9.8	1		63	138	40.1	-0.00666	180	0.0616	0	18.8	1
87	133	14.3	-0.00186	46.2	0.235	0	16.9	1		72	117	38.8	-0.00167	41	0.352	0	12	1		63	46.9	23	-0.00325	84.9	0.115	0	13.4	1
88	77.9	27.9	-0.022	608	0.00537	0	15.7	1		73	73.2	46.6	-0.00716	194	0.0365	0	13.3	1		65	40.6	11.2	-0.022	606	0.00896	0	13.4	1
88	19.8	14.7	-0.0033	86.5	0.154	0	3.9	1		73	10.1	35.2	-0.00661	178	0.0977	0	9.08	1		65	64.6	46.6	-0.0225	621	0.135	0	5.55	1
89	135	39.5	-0.0029	75.2	0.139	0	16.8	1		74	36	44.6	-0.0221	610	0.0089	0	9.59	1		66	88.2	7.52	-0.0222	613	0.0129	0	3.57	1
90	85.2	47.3	-0.0218	601	0.00617	0	11.5	1		74	63.6	4.53	-0.0442	1230	0.00703	0	12.2	1		66	114	41.5	-0.0113	309	0.0703	0	8.08	1
90	119	53.3	-0.0216	597	0.0125	0	21.6	1		74	4.56	6.55	-0.0225	622	0.0116	0	29.1	1		66	59	46.2	-0.0219	605	0.161	0	5.55	1
91	52.8	5.68	-0.00706	191	0.0644	0	6.05	1		74	106	48.7	-0.00316	82.5	0.198	0	5.89	1		67	71.1	22.3	-0.0107	291	0.00926	0	14.1	1
91	46.8	6.84	-0.00464	124	0.272	0	6.05	1		75	112	28.3	-0.0214	589	0.00732	0	12	1		67	14.5	31.8	-0.0121	331	0.0152	0	8.92	1
93	115	7.64	-0.0214	591	0.0203	0	5.46	1		75	50.1	38.9	-0.0117	320	0.201	0	5.94	1		67	107	38.1	-0.0216	596	0.0343	0	6.29	1
93	21.5	10	-0.00345	90.4	0.257	0	3.64	1		76	58.6	28.7	-0.0215	593	0.0112	0	6.28	1		67	48.9	49.5	-0.0114	311	0.0146	0	10.7	1
93	60.6	50	-0.0215	593	0.0079	0	24.8	1		78	138	8.06	-0.0214	591	0.00699	0	11.9	1		67	121	5.62	-0.00206	51.9	0.231	0	14.5	1
94	35	25.6	-0.00229	58.3	0.288	0	5.07	1		78	143	19.1	-0.00367	96.7	0.154	0	11.9	1		68	105	44.2	-0.0113	308	0.246	0	6.29	1
95	104	9.71	-0.0225	621	0.0209	0	6.39	1		78	45.3	42.4	-0.0226	625	0.0222	0	5.94	1		69	135	27.6	-0.0108	294	0.0182	0	16.4	1
95	7.51	40.4	-0.0214	590	0.00787	0	17	1		79	58.6	15.6	-0.0218	602	0.00954	0	3.93	1		69	93.6	29.3	-0.0219	605	0.0686	0	5.83	1
96	90.5	17.8	0.00204	-51.4	0.314	0	15.7	1		80	99.4	38.2	-0.0218	600	0.00806	0	5.92	1		70	44.1	28.8	-0.0216	595	0.0398	0	8.53	1
97	99.8	36.2	-0.00789	214	0.0291	0	14.6	1		80	11.8	47.3	-0.0111	302	0.047	0	3.75	1		70	82.7	49.8	-0.00362	95.4	0.123	0	13.5	1
97	110	10.2	-0.0118	322	0.194	0	5.46	1		81	100	22	-0.0213	589	0.0067	0	6.22	1		71	69.2	7.25	-0.0206	569	0.022	0	7.67	1
98	134	5.09	-0.00286	74.2	0.303	0	18.9	1		81	127	30.9	-0.02	552	0.00955	0	10.4	1		71	110	30.6	-0.0269	744	0.0163	0	7.96	1
99	53	9.33	-0.0121	331	0.0154	0	18.5	1		83	28.9	32.1	-0.00252	64.6	0.293	0	4.69	1		71	49.6	35.3	-0.0227	626	0.0393	0	8.53	1
99	33.4	30.4	-0.0224	618	0.0161	0	3.75	1		84	114	51.4	-0.0228	629	0.234	0	19.6	1		71	73.7	39.8	-0.00709	192	0.0393	0	9.32	1
99	67.1	35.6	-0.0212	584	0.0168	0	12.9	1		84	141	9.28	-0.00841	229	0.0408	0	5.51	1		72	45	12.3	-0.026	719	0.00889	0	16.2	1
99	141	53.2	-0.0103	280	0.0429	0	17.8	1		84	62.3	16.8	-0.00326	85.3	0.336	0	3.93	1		72	17.4	40.2	-0.0225	621	0.00815	0	8.92	1
100	11.8	11.5	-0.00325	85	0.119	0	22.9	1		85	22.6	12	-0.0223	614	0.00696	0	11.9	1		72	135	11.2	-0.0221	610	0.0339	0	6.51	1
100	34.3	45.6	-0.00325	84.9	0.161	0	6.69	1		85	95.5	42.6	-0.0111	303	0.0491	0	5.92	1		72	12.9	20.4	-0.0751	2090	0.00683	0	4.97	1
102	34.5	9.57	-0.0228	630	0.0193	0	18.5	1		85	55.4	47.1	-0.0212	585	0.00685	0	23.4	1		73	29.7	17.5	-0.0221	610	0.00907	0	3.23	1
103	55.4	30.1	-0.00269	69.3	0.181	0	12.9	1		85	132	39.6	-0.0218	602	0.00757	0	10.4	1		73	89.8	33.8	-0.0229	631	0.0593	0	5.83	1
105	135	36.5	-0.0103	281	0.0155	0	10.8	1		87	12.8	18.7	-0.0218	602	0.016	0	10.9	1		73	64.4	40.3	-0.0224	618	0.0105	0	9.32	1
106	47.9	49.7	-0.0148	406	0.0089	0	9.27	1		87	62.2	24.7	-0.0215	593	0.00873	0	7.91	1		76	36.3	50.9	-0.0104	285	0.0185	0	12.7	1
106	6.96	34.5	-0.0232	641	0.0078	0	6.52	1		88	83.1	46.2	-0.0212	583	0.0106	0	12.9	1		76	120	51.6	-0.0101	276	0.0221	0	13.3	1
106	37.1	47.2	-0.0117	320	0.0161	0	3.84	1		88	115	8.04	-0.0138	379	0.0168	0	7.17	1		76	73.8	16.7	-0.0107	292	0.0209	0	6.19	1
106	117	6.53	-0.011	302	0.118	0	10.7	1		88	127	15.9	0.00172	-42.5	0.348	0	8.75	1		76	17.8	19.7	-0.0215	592	0.229	0	4.97	1
107	106	6.69	-0.0675	1870	0.00501	0	10.7	1		88	18.9	27.7	-0.0223	614	0.00976	0	8.35	1		76	30.8	38	-0.0224	618	0.00933	0	13.6	1
107	116	43.8	-0.004	106	0.185	0	11	1		89	34.7	4.78	-0.00313	81.5	0.128	0	14.1	1		77	119	6.01	-0.0218	602	0.0724	0	16.8	1
107	109	33.2	-0.00423	112	0.0954	0	12.3	1		90	75.6	11.9	-0.0108	296	0.0665	0	7.66	1		77	138	16.6	-0.025	691	0.025	0	6.51	1
109	128	11.6	-0.0215	594	0.00749	0	10.5	1		91	79.7	26.8	-0.0118	324	0.0181	0	15.4	1		77	142	28.7	-0.0225	621	0.0123	0	12.7	1
109	111	20.3	-0.0215	593	0.00643	0	13	1		92	123	8.21	-0.00243	62.1	0.251	0	7.17	1		78	85.6	40.3	-0.0229	632	0.0084	0	5.9	1
110	64.4	24.3	-0.0061	164	0.0441	0	16.3	1		93	14.2	42.2	-0.00326	85.4	0.164	0	15.2	1		78	64.4	50.3	-0.0203	560	0.0977	0	9.96	1
110	139	13.4	-0.0213	588	0.00822	0	10.5	1		94	101	18.1	-0.0216	595	0.00883	0	8.67	1		78	23.5	23	-0.024	661	0.0334	0	6.59	1
110	124	37	-0.0422	1170	0.00466	0	10.8	1		94	124	19.4	-0.0123	338	0.0138	0	9.73	1		78	7.24	46.5	-0.0456	1260	0.00535	0	16.7	1
111	140	42.8	-0.0217	597	0.0084	0	16.5	1		94	67.7	52.5	-0.00377	99.5	0.13	0	18	1		78	31.5	14.9	-0.0108	296	0.116	0	3.23	1
111	62	52.8	-0.0204	563	0.0125	0	14.4	1		95	127	38.3	-0.00694	188	0.0582	0	10.1	1		79	46.8	14.4	-0.0216	596	0.00945	0	15.3	1
112	80.7	9.44	-0.0218	603	0.00631	0	22.1	1		95	108	41.3	-0.0223	616	0.00704	0	16.9	1		80	45.1	41.8	-0.00416	110	0.123	0	12.7	1
112	87.7	52.7	-0.0346	957	0.00784	0	17	1		95	68	12.9	-0.0225	622	0.00583	0	7.66	1		81	107	48.7	-0.0219	605	0.0143	0	13.3	1
113	12.5	50.8	-0.0215	592	0.00815	0	10.7	1		97	99	27.3	-0.0216	595	0.0105	0	9.5	1		82	25.9	12.3	-0.0236	650	0.0229	0	5.59	1
113	107	7.98	-0.00563	151	0.102	0	12.5	1		97	46.1	37.1	-0.113	3140	0.00435	0	9.8	1		82	125	39.5	-0.00972	265	0.0352	0	9.99	1
114	23.6	17.8	-0.0208	572	0.0307	0	22.2	1		97	85.4	49.2	-0.00519	139	0.252	0	18	1		82	128	52.4	-0.00625	168	0.0586	0	8.37	1
116	117	14.2	-0.0217	597	0.00879	0	10.9	1		98	36.4	37.3	-0.0225	622	0.0324	0	6.08	1		83	89.9	36.3	-0.00359	94.4	0.121	0	5.9	1
116	47.4	36.4	-0.0205	564	0.029	0	4.5	1		98	92.9	19.9	-0.00394	104	0.345	0	8.67	1		83	64.4	14.9	-0.0886	2460	0.00303	0	10.3	1
117	71	49.3	-0.0211	581	0.00892	0	15.9	1		99	112	7.03	-0.023	635	0.0352	0	12.7	1		83	18.9	34.5	-0.0119	326	0.211	0	7.39	1
118	128	14.6	-0.0232	640	0.00801	0	10.9	1		99	12.2	22.6	-0.0222	614	0.0118	0	6.05	1		84	121	48.4	-0.0108	296	0.028	0	8.37	1
119	104	46.8	-0.0283	781	0.00505	0	17	1		99	128	28.3	-0.00512	137	0.109	0	7.89	1		84	17.3	16.1	-0.00209	52.7	0.309	0	3.46	1
120	86.8	47.5	-0.0153	419	0.0111	0	7.54	1		101	121	31.6	-0.0114	311	0.0307	0	7.89	1		85	31.5	12	-0.0121	330	0.175	0	5.59	1
120	57.5	39.8	-0.0216	597	0.0759	0	5.45	1		102	112	51.6	-0.0214	591	0.0823	0	21.7	1		85	77.9	20.6	-0.00402	106	0.0966	0	14.6	1
122	143	8.52	-0.00321	83.8	0.104	0	15.6	1		102	124	5.93	-0.00279	72.3	0.175	0	12.7	1		85	17.6	41.8	-0.0232	639	0.105	0	3.61	1
123	71.1	22.9	-0.0214	590	0.0333	0	11.1	1		103	58.1	48.9	-0.00917	250	0.0932	0	7.22	1		86	61.3	5.12	-0.00683	185	0.0719	0	7.96	1
123	143	24.2	-0.0218	601	0.00527	0	15.6	1		104	56.1	21.2	-0.025	689	0.0062	0	14.7	1		86	124	13.4	-0.023	635	0.201	0	6.92	1
123	80.1	29.3	-0.0037	97.5	0.149	0	11.1	1		104	83.3	44.2	-0.0446	1240	0.0101	0	3.75	1		86	112	14.5	-0.0212	584	0.113	0	7.47	1
123	6.45	14.8	-0.0444	1230	0.00525	0	20.1	1		104	12	28.7	-0.0201	553	0.0701	0	5.74	1		86	108	21.4	-0.0218	600	0.07	0	8.08	1
124	28.4	24.4	-0.0116	316	0.0139	0	15.9	1		104	17.5	30	-0.00988	269	0.338	0	5.74	1		86	10.3	39.5	-0.024	662	0.0273	0	7.67	1
124	54.1	35.5	-0.0212	585	0.0478	0	5.45	1		106	126	19.4	-0.0226	623	0.0615	0	13.1	1		86	87.9	52.1	-0.0248	683	0.0911	0	5.2	1
125	97.4	39.7	-0.0223	614	0.00698	0	13.1	1		106	21.8	22.6	-0.0228	629	0.00949	0	8.51	1		87	110	43.6	-0.0226	624	0.13	0	6.73	1
125	42.6	49.8	-0.00284	73.4	0.153	0	17.8	1		106	28.7	37	-0.00396	105	0.0945	0	8.53	1		87	107	49.9	-0.0232	641	0.0656	0	6.73	1
125	138	51.1	-0.00164	40.2	0.276	0	27.4	1		106	69	53.4	-0.0224	617	0.0113	0	11.8	1		87	119	17.5	-0.0257	709	0.3	0	6.92	1
126	75.3	4.64	-0.0103	282	0.02	0	13.9	1		107	68.4	32.7	-0.0103	281	0.0331	0	7.14	1		88	141	13.4	-0.0212	584	0.266	0	8.3	1
126	108	6.31	-0.00207	52.2	0.268	0	10.2	1		107	55.6	42.1	-0.0213	588	0.00953	0	7.22	1		88	118	26.6	-0.111	3090	0.00409	0	9.06	1
126	106	19.4	-0.0217	598	0.0297	0	6.3	1		107	84.3	14	-0.0123	337	0.0508	0	9.58	1		89	36.6	50.8	-0.0034	89.1	0.122	0	14.3	1
127	25.6	8.66	-0.00471	126	0.0842	0	15.9	1		107	139	51	-0.0209	576	0.00895	0	24.1	1		89	48.2	13.4	-0.022	606	0.014	0	9.69	1
128	43.9	10.7	-0.00834	227	0.0188	0	15.3	1		108	108	6.19	-0.0222	613	0.00667	0	17.9	1		89	139	33.8	-0.0201	553	0.0251	0	9.96	1
128	118	6.11	-0.00286	74	0.158	0	10.2	1		109	89.2	5.78	-0.0217	598	0.0143	0	9.58	1		89	53.4	5.21	-0.0117	321	0.0637	0	7.96	1
129	129	12.4	-0.00959	261	0.0122	0	12.5	1		110	75.7	24.2	0.00278	-71.8	0.199	0	11.2	1		89	35.6	6.09	-0.00448	119	0.156	0	7.23	1
129	70.8	17.8	-0.0229	631	0.00995	0	13.9	1		111	37.4	5.16	-0.0119	325	0.226	0	7.62	1		89	84.1	48.5	-0.0227	626	0.195	0	5.2	1
129	100	17.5	-0.0104	283	0.114	0	6.3	1		111	37.2	37.2	-0.00397	105	0.09	0	8.53	1		90	134	17.8	-0.117	3260	0.00498	0	8.3	1
130	25.5	44.7	-0.00369	97.1	0.0872	0	17.8	1		112	63.1	37.5	-0.00627	169	0.0736	0	7.14	1		90	63.6	24.2	-0.0272	751	0.0977	0	14.8	1
130	96.2	6.63	-0.00235	60	0.255	0	11.6	1		112	123	15.7	0.00221	-56.1	0.292	0	11.1	1		90	142	21.9	-0.0173	475	0.357	0	8.64	1
132	58.7	6.86	-0.00364	95.8	0.112	0	15.3	1		112	69.1	48.3	-0.00223	56.5	0.361	0	12.4	1		90	58.6	44	-0.0218	601	0.00691	0	9.2	1
133	21.6	26.9	-0.00321	83.8	0.11	0	7.01	1		113	100	52.9	0.0029	-75.3	0.342	0	10.5	1		92	129	33.2	-0.0111	304	0.0192	0	9.96	1
134	125	48.7	0.00457	-122	0.133	0	25.3	1		114	141	13	-0.127	3520	0.00451	0	9.22	1		92	49	39.1	-0.0226	622	0.048	0	3.46	1
134	36.6	30	0.00128	-30.3	0.365	0	15.3	1		115	52.2	26	-0.0112	305	0.0216	0	13.7	1		93	105	9.41	-0.0115	315	0.0197	0	21.6	1
137	23.8	5.67	-0.0214	590	0.00535	0	14.4	1		115	132	9.18	-0.018	496	0.149	0	9.22	1		93	79.7	52.5	-0.042	1160	0.0127	0	6.03	1
138	23	20	-0.0115	315	0.0135	0	7.01	1		115	88.1	17.9	-0.0208	574	0.0129	0	11.5	1		94	97.8	44.9	-0.0216	597	0.00797	0	14	1
138	43.2	13.7	-0.00369	97.3	0.0897	0	12.1	1		115	106	20.9	-0.00333	87.2	0.308	0	4.75	1		94	79.4	9.38	-0.00714	193	0.123	0	13.5	1
139	33.1	46.9	-0.0106	289	0.0863	0	8.13	1		118	17.9	17.9	-0.0106	290	0.023	0	12.4	1		94	86	37.3	-0.00357	93.9	0.131	0	11.4	1
139	80.3	22.1	-0.00334	87.6	0.103	0	12	1		118	122	46.9	0.00157	-38.3	0.364	0	9.6	1		94	144	49.1	-0.0108	294	0.246	0	9.93	1
140	33	38.7	-0.0224	618	0.0105	0	8.13	1		119	74	17.7	-0.114	3160	0.0264	0	14.1	1		94	56.5	53	-0.00364	95.8	0.132	0	3.13	1
141	69.6	8.15	-0.00451	120	0.0653	0	17.5	1		119	106	25.6	-0.0102	277	0.0284	0	4.75	1		95	22.6	32	-0.00774	210	0.0615	0	17.3	1
141	46.6	25.3	-0.0121	331	0.0133	0	12.1	1		121	35.1	29.4	0.00153	-37.1	0.327	0	7.68	1		95	6.41	38	-0.0223	616	0.325	0	8.79	1
143	70.8	29.4	-0.0216	596	0.00783	0	12	1		122	15.8	44.2	-0.0218	601	0.00872	0	20.3	1		95	8.21	46.6	-0.108	2990	0.0253	0	8.79	1
145	122	16	-0.0208	572	0.00824	0	15.8	1		122	139	39.3	-0.0154	424	0.137	0	13.6	1		96	53	41.5	-0.0214	589	0.0364	0	4.67	1
145	56.1	49.7	-0.00334	87.5	0.143	0	7.39	1		122	35.9	46.8	-0.0046	122	0.0827	0	13.7	1		96	10.2	18.2	-0.008	217	0.135	0	8.04	1
145	46.3	11.9	-0.00134	31.9	0.334	0	13.4	1		123	58.9	5.55	-0.0224	618	0.00857	0	19.4	1		96	141	39.3	-0.0102	277	0.0743	0	3.53	1
146	143	14.9	-0.021	580	0.0179	0	8.36	1		123	137	52.7	-0.0201	555	0.0262	0	13.6	1		97	4.93	10.3	-0.00775	210	0.0523	0	9.47	1
147	136	8.69	-0.00387	102	0.337	0	9.12	1		124	20.1	19.1	-0.00418	111	0.144	0	10.9	1		97	66	10.9	-0.00396	105	0.156	0	8.95	1
148	5.85	24	0.00138	-32.9	0.304	0	24.7	1		125	7.92	11.7	-0.0218	603	0.00556	0	14.3	1		98	14.7	11.4	-0.0119	326	0.0242	0	8.04	1
149	44.8	52.5	-0.0213	587	0.0174	0	11.6	1		125	52.8	51.1	-0.0115	314	0.0278	0	12.1	1		98	66.1	32	-0.0225	621	0.00984	0	16.1	1
150	50.4	40.9	-0.0218	603	0.00776	0	10.5	1		126	40.3	18	-0.00334	87.5	0.132	0	9.32	1		99	104	28.7	-0.00233	59.3	0.194	0	12.4	1
150	129	45.2	-0.0141	386	0.0145	0	21.1	1		126	111	40.3	-0.00279	72.1	0.154	0	15.8	1		99	120	49.8	-0.00421	112	0.0834	0	9.28	1
150	62.8	46.6	-0.00425	113	0.0516	0	7.39	1		129	77.1	18.9	-0.021	578	0.0148	0	17.1	1		99	33.1	6.69	-0.00179	44.4	0.272	0	16.8	1
151	82.7	23.4	-0.0215	594	0.00812	0	10.1	1		129	94.9	36.4	-0.0116	318	0.00926	0	13.8	1		100	57.1	10.3	-0.0213	587	0.00704	0	8.95	1
151	128	24.1	-0.0215	592	0.0088	0	15.3	1		129	43	44	-0.0115	314	0.039	0	12.1	1		100	96.8	10.9	-0.00126	29.6	0.336	0	8.19	1
151	51.5	25.7	-0.0221	610	0.00769	0	15.2	1		130	110	24.5	-0.0213	589	0.011	0	14.7	1		101	47.9	17.1	-0.0116	319	0.0223	0	11.5	1
152	52.1	9.06	0.00165	-40.6	0.35	0	16.7	1		130	41	27.3	-0.0231	637	0.0064	0	9.32	1		101	18.8	29	-0.00399	105	0.225	0	5.41	1
154	6.49	9.09	-0.0223	616	0.00618	0	30.4	1		130	124	22.1	-0.0108	295	0.114	0	5.81	1		102	59.7	47	-0.0278	769	0.0148	0	3.79	1
155	107	12.7	-0.0213	588	0.00747	0	17.2	1		130	8.17	47.7	-0.00855	233	0.0326	0	35	1		102	78.1	7.8	-0.00306	79.8	0.344	0	8.74	1
157	111	38.7	-0.011	301	0.0172	0	13.3	1		131	76.2	42.8	-0.022	606	0.00968	0	11.2	1		103	120	5.98	-0.0223	614	0.0202	0	16.2	1
158	34.8	20.2	-0.0219	605	0.00874	0	14.8	1		132	130	24.1	-0.0119	325	0.0971	0	5.81	1		104	111	46.9	-0.00449	120	0.282	0	8.57	1
160	38.6	34.6	-0.0212	583	0.00563	0	12	1		134	66.2	47.8	-0.022	606	0.0112	0	11.2	1		105	19.5	16.6	-0.0353	977	0.038	0	7.23	1
160	131	19.4	-0.0124	341	0.0191	0	12.1	1		136	50	52.3	-0.0208	574	0.0155	0	8.74	1		105	78.6	16.5	-0.0223	615	0.00791	0	8.74	1
160	120	23.9	-0.0254	702	0.00961	0	12.1	1		136	40	49.1	-0.0187	515	0.0817	0	10.4	1		105	120	22.2	-0.022	606	0.0101	0	16.2	1
160	124	48.5	-0.00245	62.8	0.367	0	6.04	1		137	59.1	23.8	-0.0223	615	0.00539	0	15.9	1		105	72.1	36.3	-0.0218	602	0.0191	0	16.4	1
161	67.4	21.3	-0.022	607	0.00552	0	12.3	1		137	111	30.7	-0.0212	585	0.0135	0	10.6	1		106	95.8	19.4	-0.0214	589	0.05	0	9.08	1
161	93.2	21.5	-0.00749	203	0.0275	0	14.7	1		137	9.09	8.08	-0.00291	75.5	0.209	0	10.4	1		106	103	46.6	-0.0216	595	0.00697	0	8.57	1
161	65.4	40.1	-0.00666	180	0.135	0	3.74	1		137	28.2	21.8	-0.113	3150	0.0123	0	18	1		106	20.3	23.8	-0.0239	661	0.0516	0	5.41	1
162	97.9	41.8	-0.0114	312	0.0159	0	10.3	1		138	129	18.5	-0.0115	314	0.193	0	6.91	1		106	104	23.6	-0.0221	610	0.018	0	6.88	1
162	18.6	47.4	-0.0221	609	0.00824	0	11.7	1		139	6.69	18.2	-0.0213	587	0.0113	0	10.4	1		106	40	28.2	-0.00991	270	0.0699	0	3.48	1
162	129	52.7	-0.00403	107	0.156	0	6.04	1		140	44.6	38.6	-0.0215	594	0.019	0	11.5	1		108	10.3	48.2	-0.0216	597	0.00732	0	26.4	1
163	45.6	9.08	-0.0222	613	0.00674	0	15.5	1		140	57.9	48.7	-0.0212	584	0.00905	0	8.74	1		108	102	10.8	-0.0114	311	0.0283	0	10.9	1
163	109	47.4	-0.021	578	0.0137	0	3.21	1		142	125	12.9	-0.0349	966	0.00981	0	6.91	1		109	103	30.5	-0.0081	220	0.219	0	6.79	1
164	28.6	41.2	-0.0224	618	0.0117	0	9.36	1		142	133	49	-0.0222	612	0.00966	0	18	1		109	23.8	10.8	-0.0259	714	0.0462	0	7.26	1
165	66	33.9	-0.0225	620	0.0139	0	6.2	1		142	11.7	29	-0.00176	43.5	0.27	0	12	1		110	63.2	8.47	-0.0222	613	0.00666	0	17.3	1
166	43.3	41.5	-0.0115	314	0.0405	0	9.26	1		143	56.2	29	-0.0102	278	0.0241	0	11.9	1		110	47.9	30.8	-0.0127	347	0.0341	0	8.32	1
168	12	45.1	-0.0216	596	0.0158	0	7.66	1		144	118	37.9	0.00507	-136	0.173	0	7.98	1		111	37.5	30.6	-0.0214	590	0.0137	0	3.48	1
168	35.9	47	-0.0255	703	0.00666	0	9.26	1		146	47.7	20.7	-0.0221	609	0.0187	0	11.9	1		111	18.7	18.3	-0.0106	290	0.079	0	5.79	1
168	70	50.2	-0.00324	84.6	0.16	0	7.72	1		146	30.4	32.2	0.0132	-361	0.173	0	15.6	1		111	132	20	-0.00694	188	0.0371	0	12.6	1
169	13.7	37.6	-0.0117	319	0.115	0	7.66	1		147	71.7	37.2	-0.0113	308	0.114	0	8.25	1		112	103	37.3	-0.0186	511	0.133	0	3.39	1
170	51.2	34.5	0.00249	-64	0.3	0	6.01	1		147	65.9	43	-0.0226	624	0.0238	0	8.25	1		112	123	41.2	-0.0116	316	0.0103	0	18	1
171	82.9	49.7	-0.0214	590	0.00695	0	12.9	1		147	34.9	47.1	-0.00754	204	0.0373	0	15.6	1		112	114	7.24	-0.0219	603	0.00807	0	11.7	1
172	106	53.1	-0.00214	54.2	0.222	0	8.72	1		148	9.99	52.7	-0.0264	730	0.0216	0	10.3	1		112	43.2	15.4	-0.00278	72	0.189	0	7.16	1
172	40.5	18.7	-0.00193	48.1	0.19	0	11.3	1		149	126	34	-0.00373	98.4	0.118	0	8.25	1		113	55.6	42	-0.0105	287	0.141	0	8.06	1
173	137	21.3	-0.021	579	0.016	0	26	1		149	56.9	49.9	-0.00425	113	0.0986	0	11.3	1		113	71.8	46.2	-0.0213	586	0.0945	0	5.16	1
174	89.5	14.5	-0.00347	91	0.226	0	11.1	1		149	90.9	22.8	0.00186	-46.3	0.356	0	8.18	1		114	23	46.9	-0.0225	620	0.00879	0	9.3	1
175	44.5	38.6	-0.0103	280	0.0228	0	7.92	1		150	114	15.5	0.00156	-37.8	0.335	0	7.31	1		114	80.3	5.87	-0.012	329	0.0243	0	11.2	1
175	10.7	48.3	-0.0212	585	0.0102	0	20.8	1		151	127	43.2	-0.00403	107	0.119	0	9.35	1		114	26	27.9	-0.0233	643	0.00697	0	11	1
176	80.6	7.95	-0.00231	58.7	0.226	0	11.1	1		151	140	47.9	-0.0213	586	0.0338	0	13.6	1		114	138	30.8	-0.0105	286	0.0341	0	12.6	1
176	79.2	23.2	-0.0217	598	0.00902	0	9.83	1		152	62.4	17.2	-0.00362	95.4	0.132	0	9.06	1		114	11.5	45	-0.00601	162	0.0659	0	10.6	1
178	12.5	13.4	-0.00702	190	0.139	0	5.55	1		152	143	28.8	-0.0211	582	0.00938	0	17.6	1		114	37.3	52.9	-0.0224	618	0.00609	0	15.5	1
178	10.3	27.6	-0.0223	616	0.00844	0	9.77	1		152	18	43.8	-0.0215	592	0.0131	0	9.04	1		115	106	35.7	-0.0195	537	0.101	0	3.39	1
178	103	39.1	-0.0219	605	0.0115	0	3.61	1		152	108	39.4	-0.00356	93.7	0.137	0	12.5	1		115	57.4	49.9	-0.0217	598	0.00891	0	7.73	1
179	86.2	30	-0.0211	582	0.011	0	9.83	1		152	78.9	41.5	-0.00377	99.4	0.244	0	8.37	1		116	83.2	16.7	-0.03	829	0.00613	0	10.7	1
179	58.3	35.9	-0.11	3070	0.00513	0	8.21	1		153	95.9	35.1	-0.022	606	0.0059	0	12.5	1		116	107	21.7	-0.0223	614	0.00868	0	14.1	1
180	130	49.2	-0.021	580	0.0169	0	25.4	1		153	97.6	48.4	-0.0113	309	0.123	0	13.4	1		116	76.8	44.7	-0.0217	600	0.0922	0	5.16	1
180	9.29	17.9	-0.00724	196	0.161	0	5.55	1		155	71.3	15.3	-0.00869	236	0.177	0	9.06	1		116	96.9	44.7	-0.0104	284	0.0216	0	9.72	1
181	124	9.92	-0.0233	644	0.00726	0	31.2	1		155	83.6	19.1	-0.0217	597	0.0067	0	10.7	1		117	36.8	12	-0.0225	621	0.00801	0	7.16	1
181	102	32.1	-0.00778	211	0.128	0	7.17	1		155	20.5	52.5	-0.0221	610	0.0363	0	9.04	1		117	89.9	25	-0.0127	347	0.246	0	10.7	1
182	60.3	43.9	-0.0275	759	0.11	0	8.21	1		156	93.4	10.1	-0.0208	572	0.0143	0	11.7	1		117	58.1	31.7	0.00188	-46.8	0.321	0	10.6	1
184	81.1	49.6	-0.0859	2390	0.0036	0	10.7	1		157	24.3	12.7	-0.0217	597	0.0108	0	13.7	1		118	74.5	26.1	-0.0225	620	0.00832	0	12.9	1
185	83.1	9.74	-0.0209	577	0.00902	0	9.09	1		157	65.7	51.7	-0.0217	597	0.0104	0	16.7	1		118	21.1	37.8	-0.00207	52.1	0.269	0	9.3	1
185	45.1	24.3	-0.008	217	0.027	0	20	1		157	111	53.1	-0.00358	94.1	0.128	0	11.6	1		119	128	14	-0.0212	584	0.00691	0	19.4	1
185	25.8	29.4	-0.0224	618	0.00783	0	20	1		158	137	6.21	-0.0219	605	0.0113	0	12.3	1		119	51.4	16.4	-0.00346	90.8	0.108	0	15.2	1
189	101	24.4	-0.0116	317	0.0196	0	3.63	1		158	134	45.3	-0.0217	599	0.0454	0	22.8	1		120	65.1	50.9	-0.0156	429	0.024	0	7.73	1
190	119	11.8	-0.0219	603	0.0102	0	21.7	1		159	60.7	14.5	-0.0223	615	0.00612	0	7.53	1		121	131	35.2	-0.0113	308	0.0152	0	21.4	1
190	82.1	50.3	-0.00207	52.1	0.34	0	10.8	1		159	31.7	24.2	-0.00412	109	0.142	0	8.88	1		122	116	50.1	-0.0213	588	0.0073	0	17.6	1
191	42.5	19.9	-0.0219	605	0.00716	0	10.4	1		159	61.9	31.4	-0.0038	100	0.202	0	4.9	1		123	34.9	27.2	-0.0224	617	0.00858	0	3.74	1
193	141	22.8	-0.0104	285	0.0211	0	13.4	1		159	106	42.9	-0.0033	86.3	0.182	0	11.6	1		123	46.3	36.9	-0.011	300	0.0288	0	7.23	1
193	22.7	38	0.00109	-24.7	0.373	0	16.5	1		160	9.44	8.61	-0.0123	335	0.0314	0	15.4	1		123	7.6	12	-0.00256	65.7	0.172	0	20.3	1
194	66.9	6.05	-0.0214	590	0.00898	0	8.56	1		161	6.09	51.6	-0.0287	792	0.0254	0	27.6	1		124	5.3	44.8	-0.0219	603	0.00674	0	12.8	1
195	96.5	46.3	-0.0071	192	0.0328	0	15	1		162	38.1	18	-0.0101	274	0.0218	0	8.88	1		124	23.9	44.7	-0.0211	582	0.00939	0	13.5	1
195	142	36.2	-0.00767	208	0.0214	0	13.4	1		162	87.7	29.1	0.00425	-113	0.252	0	8.91	1		125	36.2	16.1	-0.0264	729	0.0064	0	9.18	1
196	52.6	22.2	-0.00431	114	0.06	0	10.4	1		162	57.2	29.9	-0.00423	112	0.0966	0	4.9	1		125	110	18.1	-0.0024	61.4	0.255	0	7.7	1
196	31.4	5.58	0.00143	-34.2	0.3	0	18.1	1		163	33.3	47	-0.0224	617	0.00931	0	14.8	1		126	75.1	51.7	-0.00901	245	0.026	0	19.5	1
197	144	6.93	-0.00326	85.3	0.0904	0	16.3	1		163	131	22.5	-0.0213	586	0.00582	0	11.7	1		126	58	42.4	-0.0106	290	0.0206	0	11.9	1
198	61	53.4	-0.00746	202	0.0323	0	13.1	1		164	68	16.3	-0.012	329	0.0261	0	7.53	1		126	98.3	49.8	-0.0216	596	0.00586	0	8.84	1
198	121	26.7	-0.00309	80.5	0.144	0	14.1	1		164	41	34.5	-0.00353	92.8	0.127	0	13.9	1		127	88.3	33.3	-0.0119	326	0.019	0	11.5	1
199	48.5	49.4	-0.0215	594	0.00764	0	13.1	1		165	77.4	16.9	-0.00636	171	0.147	0	7.04	1		127	8.52	32.3	-0.0116	317	0.0114	0	10.9	1
201	126	49	0.00195	-48.7	0.34	0	10.1	1		166	126	5.18	-0.011	301	0.0358	0	6.72	1		127	19.4	32	-0.0119	327	0.0141	0	10.9	1
202	128	39	-0.0208	574	0.00612	0	10.1	1		166	80.7	23.1	-0.00363	95.5	0.27	0	7.04	1		128	103	15.4	-0.00257	65.9	0.197	0	5.48	1
203	114	7.45	-0.0115	314	0.0741	0	18.6	1		167	26.9	8.31	-0.0127	349	0.0933	0	12.2	1		129	118	40.5	-0.0336	930	0.0054	0	10.4	1
203	83	7.64	-0.0038	100	0.105	0	3.92	1		167	78	7.77	-0.0224	617	0.0205	0	9.13	1		130	32.4	24.4	-0.0224	617	0.00852	0	7.64	1
203	37.5	17.5	-0.111	3080	0.00415	0	21.9	1		168	15.2	11.7	-0.0114	311	0.024	0	12.2	1		130	49.5	34.1	-0.0215	592	0.00561	0	11.8	1
203	63.1	21.9	-0.0227	625	0.00717	0	10.2	1		168	59.8	15.3	-0.0213	587	0.011	0	8.25	1		130	78.4	27.4	-0.0118	323	0.0339	0	8.74	1
203	53.9	32.8	-0.012	330	0.0533	0	6.44	1		169	143	27.8	-0.0229	632	0.0119	0	7.37	1		130	103	20.9	-0.00309	80.4	0.21	0	5.45	1
204	16.6	44.6	-0.0161	443	0.0183	0	11.6	1		170	49.8	45.9	-0.0227	627	0.0119	0	11.4	1		131	137	48.8	-0.0214	590	0.0145	0	11	1
205	107	27	-0.00145	35	0.342	0	17.7	1		172	102	53.3	-0.0248	684	0.0417	0	16.4	1		131	85.3	22	-0.0102	278	0.0922	0	4.7	1
205	82	42.3	-0.00285	74	0.217	0	16.5	1		172	136	23.7	-0.0112	306	0.0531	0	7.37	1		132	130	32.7	-0.0072	195	0.0385	0	9.75	1
206	79.1	25.7	-0.00988	270	0.0203	0	10.2	1		172	77.4	31.5	-0.0106	289	0.0563	0	8.18	1		132	102	44.3	-0.0223	614	0.0718	0	3.62	1
206	48.6	36.4	-0.0106	290	0.111	0	6.44	1		173	122	30.3	0.00168	-41.4	0.305	0	10.7	1		132	8.12	52.6	-0.0225	622	0.00954	0	20.3	1
206	54	45.7	0.00128	-30.3	0.363	0	4.78	1		174	59.7	40.3	-0.0212	584	0.0144	0	11.4	1		133	61.1	45.1	-0.0217	598	0.0107	0	15.9	1
207	66.8	31.3	-0.0219	604	0.00986	0	10.2	1		174	5.13	50.7	-0.0226	623	0.119	0	5.53	1		134	48.9	22.3	-0.0212	586	0.0624	0	7.79	1
208	139	21.7	-0.00388	102	0.0982	0	10.5	1		174	70.1	35.2	-0.0113	309	0.029	0	7.83	1		134	38.9	28.3	-0.0235	649	0.166	0	5.64	1
208	89.6	27.7	-0.00405	107	0.11	0	6.13	1		175	88.1	17.8	-0.0103	282	0.183	0	15.3	1		134	80.3	52.3	-0.0215	593	0.00997	0	20.6	1
208	104	52.2	-0.00999	273	0.0252	0	23.9	1		175	66.7	24	-0.00407	108	0.25	0	6.7	1		135	50.3	13.9	-0.022	607	0.0221	0	8.51	1
209	78.4	14.5	-0.0227	626	0.0102	0	11.3	1		176	112	34.5	-0.0105	287	0.0248	0	7.17	1		135	104	26.2	-0.0112	307	0.0235	0	5.45	1
209	15.4	23.1	-0.00724	196	0.0293	0	15.7	1		176	5.76	45.2	-0.0228	628	0.132	0	5.53	1		135	125	24.7	-0.0113	310	0.0331	0	9.75	1
209	6.29	49.9	-0.0223	615	0.00788	0	8.8	1		176	31	29.2	-0.00182	45.1	0.339	0	12.9	1		136	37.4	10.7	-0.0221	609	0.00823	0	13.3	1
210	88.5	21.6	-0.00291	75.5	0.212	0	6.13	1		177	22.9	47.2	-0.0188	518	0.00965	0	17.3	1		136	66.3	21.6	-0.0221	609	0.00941	0	7.69	1
211	115	15	-0.0211	582	0.00889	0	9.67	1		177	114	41.4	-0.00362	95.2	0.313	0	7.17	1		136	44.6	28.7	-0.0226	625	0.0938	0	5.64	1
211	111	6.43	-0.00714	193	0.117	0	9.67	1		179	129	21.2	-0.00318	83	0.159	0	12.3	1		136	29.8	47.1	-0.115	3200	0.024	0	17.8	1
211	58.7	46	-0.00114	26.2	0.371	0	4.78	1		179	60.5	21.5	-0.00361	95	0.107	0	6.7	1		136	81.5	19.2	0.00844	-229	0.215	0	4.7	1
212	14.3	38.8	-0.0128	350	0.0122	0	9.89	1		180	43.3	33.1	-0.00292	75.8	0.169	0	12.9	1		137	106	13.3	-0.0212	585	0.0107	0	12.6	1
213	15	51.2	-0.00203	51.1	0.325	0	8.8	1		180	127	36.1	-0.00259	66.7	0.159	0	14.2	1		137	138	52.2	-0.00363	95.7	0.185	0	12.9	1
214	42.6	31	-0.0223	615	0.0083	0	14.5	1		180	105	8.89	-0.0211	581	0.00742	0	9.74	1		139	12	12.2	-0.00375	98.9	0.131	0	16.1	1
214	117	38.8	-0.00211	53.2	0.237	0	11.2	1		180	144	16.4	-0.022	607	0.0107	0	9.64	1		139	51.6	32.7	-0.0214	590	0.0281	0	8.02	1
215	66.6	47.8	-0.00378	99.8	0.0886	0	8.1	1		180	114	26.4	0.00866	-235	0.115	0	8.33	1		139	59.1	47.4	-0.0219	604	0.0501	0	7.49	1
215	106	49.5	-0.00245	62.6	0.187	0	15.3	1		181	6.89	11.8	-0.023	635	0.0053	0	6.85	1		141	66.7	13.9	-0.0219	605	0.0175	0	7.69	1
216	5.05	42.2	-0.0231	637	0.00948	0	9.89	1		181	70	8.81	-0.0215	593	0.0131	0	9.25	1		141	119	12.3	-0.0214	591	0.00769	0	10	1
218	73.5	30.4	-0.0221	609	0.0315	0	6.69	1		182	29.9	22.9	-0.00362	95.3	0.145	0	16.2	1		141	55.4	40.9	-0.0224	617	0.0502	0	7.49	1
218	53.3	40.7	-0.0223	614	0.00896	0	5.4	1		182	75.9	34.8	-0.00294	76.5	0.218	0	12.6	1		141	87.6	43.2	0.00177	-43.7	0.251	0	8.55	1
218	125	46.7	0.00442	-117	0.277	0	11.2	1		183	88.5	34.2	-0.0106	289	0.0581	0	10.8	1		142	27.9	27.4	-0.0186	511	0.251	0	6.07	1
219	122	26.1	-0.0224	617	0.12	0	3.65	1		184	118	16.7	-0.0214	590	0.00681	0	10.5	1		142	80.5	49.8	-0.00347	91	0.108	0	9.69	1
220	67.5	27.4	-0.0236	651	0.0703	0	6.69	1		184	142	25.9	-0.00389	103	0.132	0	9.64	1		143	27.6	4.52	-0.00449	120	0.0759	0	17.4	1
221	83.8	39.7	-0.00348	91.4	0.086	0	10	1		185	77.2	22.1	-0.0106	289	0.127	0	7.69	1		143	94.8	47.8	-0.00356	93.6	0.243	0	8.55	1
222	101	30.6	-0.0219	604	0.00943	0	14.3	1		186	6.54	4.95	-0.0043	114	0.255	0	6.85	1		144	123	31.1	-0.0218	601	0.00934	0	15.2	1
223	6.71	46	-0.0225	621	0.00892	0	28.1	1		186	140	13.8	-0.00201	50.5	0.305	0	12.3	1		144	116	47.6	-0.0224	618	0.00843	0	18	1
223	54.2	46	-0.0221	609	0.0101	0	5.4	1		187	102	7.45	-0.0149	410	0.0177	0	8.1	1		145	139	31.1	-0.0225	620	0.0207	0	5.57	1
223	34.6	49.6	-0.0208	573	0.125	0	19.9	1		187	86.8	9.82	-0.0108	294	0.0444	0	9.76	1		145	24.8	32.7	-0.0226	624	0.0579	0	4.82	1
225	51.4	23.8	-0.0223	615	0.0081	0	7.57	1		188	22	20.2	-0.113	3150	0.00736	0	8.3	1		145	109	9.66	-0.0222	613	0.0144	0	4.93	1
225	116	46.8	-0.0212	585	0.00821	0	8.53	1		188	10	45.4	-0.0218	600	0.0375	0	6.63	1		145	47	25.1	-0.0215	593	0.00958	0	12.4	1
225	126	23.3	-0.112	3120	0.00561	0	9.1	1		189	101	23.3	-0.0109	298	0.0206	0	11.2	1		146	91.2	27.9	-0.0124	339	0.0156	0	15.6	1
227	134	31.2	-0.0211	583	0.0673	0	7.58	1		189	125	48.3	-0.0222	612	0.00633	0	4.56	1		147	44.8	50.7	-0.0114	312	0.0259	0	11.4	1
227	82.5	34.8	-0.0226	624	0.0301	0	11	1		190	125	8.85	-0.012	328	0.0422	0	7.26	1		148	140	11.5	-0.0217	598	0.00692	0	8.3	1
227	112	39.3	-0.00372	98.1	0.313	0	8.53	1		190	70.9	4.95	-0.0218	600	0.0104	0	16.6	1		148	58.1	38.1	-0.0222	613	0.00761	0	17	1
228	119	4.84	-0.0114	313	0.0155	0	20.1	1		190	64.1	51.2	-0.00704	191	0.0477	0	21.2	1		148	22.9	38.8	-0.00462	123	0.251	0	6.47	1
228	75.5	26.3	-0.111	3090	0.00436	0	8.86	1		191	50	35.3	-0.0226	625	0.0106	0	13	1		149	54.8	9.58	-0.0216	595	0.0154	0	11.3	1
231	37.3	19	0.00142	-33.9	0.31	0	17.5	1		191	16.1	42.7	-0.0233	643	0.0842	0	6.63	1		150	107	14.3	-0.0208	575	0.00964	0	4.93	1
232	141	28.8	-0.0211	582	0.0116	0	7.58	1		192	132	8.44	-0.0149	410	0.0155	0	7.26	1		150	136	26	-0.0227	625	0.0103	0	5.57	1
232	62.8	52	-0.00317	82.6	0.141	0	22	1		192	37.7	31	-0.022	605	0.00791	0	13	1		150	35.4	29.3	-0.0226	624	0.0141	0	6.94	1
232	67.7	30.5	-0.00688	186	0.283	0	8.86	1		192	14.6	24	-0.0121	332	0.168	0	8.3	1		151	108	44.1	-0.0114	313	0.025	0	11	1
232	20.8	32.7	-0.00304	79.1	0.365	0	8.74	1		193	36.7	49.2	-0.0225	621	0.00903	0	10.1	1		151	10.2	35.7	-0.022	606	0.0138	0	13.1	1
234	55.6	25	-0.0126	345	0.0159	0	8.52	1		194	121	45.8	-0.0217	598	0.0103	0	3.22	1		152	132	11.8	-0.0111	304	0.0238	0	8.3	1
234	43.1	39.4	-0.0214	590	0.0121	0	10.6	1		194	26.6	49.2	-0.0242	668	0.0704	0	5.41	1		152	26.8	16.7	-0.0221	610	0.0074	0	10.9	1
234	65.4	9.75	-0.0151	415	0.0107	0	10	1		194	20.6	47.8	-0.022	607	0.228	0	4.28	1		152	75.1	32.3	-0.0218	602	0.011	0	10.4	1
234	13	36.6	-0.0221	608	0.0109	0	3.58	1		195	115	32.3	-0.0108	296	0.0398	0	6.48	1		153	90.4	12.8	-0.0113	308	0.016	0	9.58	1
236	111	48.7	-0.00392	104	0.101	0	13.4	1		196	137	30.2	-0.00306	79.8	0.115	0	21.3	1		153	137	51.1	-0.0219	605	0.00747	0	16	1
238	67	42	-0.015	413	0.0114	0	12.1	1		197	114	19.1	-0.00716	194	0.0561	0	13.3	1		153	16.9	22.1	-0.0107	292	0.034	0	7.39	1
238	31.8	44	-0.0254	701	0.00633	0	12.2	1		197	106	32.3	-0.0219	605	0.0192	0	5.46	1		154	118	47.9	-0.0214	591	0.0134	0	11	1
238	83	47.3	-0.0221	609	0.00912	0	6.45	1		197	73.8	10.9	-0.00161	39.4	0.358	0	20.1	1		154	75.4	49.7	-0.0295	814	0.074	0	14.5	1
239	118	37.4	-0.0119	326	0.0312	0	13	1		198	21.3	27.2	-0.0227	625	0.0105	0	9.28	1		154	60.9	28.4	0.00277	-71.7	0.196	0	13.7	1
239	133	47.8	-0.0077	209	0.0305	0	17.5	1		198	52.1	46.1	-0.0226	622	0.0122	0	7.97	1		154	33.1	35.9	-0.0027	69.5	0.373	0	6.51	1
239	56.9	15.1	-0.0108	295	0.0157	0	6.9	1		198	48.2	22.7	-0.013	356	0.0132	0	14.5	1		155	37.9	45.9	-0.0227	627	0.232	0	5.72	1
240	86.9	5.58	-0.0226	623	0.00678	0	23.3	1		199	23.6	44.8	-0.0214	591	0.0316	0	4.28	1		156	64.6	15.2	-0.0225	622	0.00591	0	13.7	1
240	130	8.3	-0.00397	105	0.0781	0	14.5	1		200	57.1	34.1	-0.0224	618	0.0116	0	9.89	1		156	16.1	14.8	-0.00336	88	0.217	0	7.39	1
242	16.5	42.7	-0.00325	85	0.153	0	15.3	1		200	59.7	43.7	-0.0118	323	0.119	0	5.89	1		156	43.1	48.2	-0.024	662	0.304	0	5.72	1
243	113	51	-0.0209	576	0.00809	0	14.7	1		201	26	19.2	-0.012	328	0.0392	0	9.28	1		156	61	47.4	-0.00402	106	0.188	0	14.4	1
243	109	28.4	0.00149	-36	0.358	0	10	1		201	102	29	-0.00811	220	0.192	0	5.46	1		157	113	21.7	-0.022	606	0.0135	0	7.34	1
244	27.8	14.1	-0.021	578	0.00715	0	16.8	1		202	131	7.07	-0.0107	292	0.0189	0	21	1		157	138	35.2	-0.0219	605	0.00903	0	9.38	1
244	62.5	19.1	-0.0226	624	0.00857	0	6.9	1		203	102	9.91	-0.00418	111	0.195	0	4.73	1		157	47.6	37	-0.024	662	0.121	0	6	1
244	31.4	48.5	-0.0037	97.5	0.115	0	10.3	1		203	38.8	40.9	-0.00329	86.2	0.315	0	14.2	1		157	47.4	43	-0.024	663	0.216	0	5.32	1
245	125	41.5	-0.0113	309	0.0176	0	11.7	1		204	17.2	26.2	-0.0327	906	0.0051	0	10.4	1		157	96.4	5.33	-0.00248	63.6	0.232	0	9.58	1
248	66.1	47.5	-0.0106	290	0.0184	0	11.8	1		204	136	34.7	-0.0218	601	0.00722	0	16.4	1		160	12.1	32.4	-0.0119	326	0.0155	0	14.2	1
248	5.95	49.9	-0.0248	684	0.00733	0	11.3	1		204	134	52	-0.0216	596	0.0109	0	13.4	1		160	129	33.4	-0.0109	297	0.0239	0	9.38	1
248	42.9	21.3	-0.00318	83	0.195	0	16.8	1		204	101	45.6	-0.0217	599	0.00906	0	7.26	1		160	75.7	34.1	-0.00734	199	0.0263	0	11.5	1
248	99.2	27	-0.0102	280	0.245	0	6.52	1		205	88.5	40.1	-0.0106	291	0.0603	0	3.54	1		161	120	21.6	-0.0209	575	0.00994	0	7.34	1
248	29.7	38.3	-0.0023	58.4	0.204	0	10.3	1		206	84	6.63	-0.0226	623	0.00961	0	18.6	1		161	140	24.8	-0.0225	621	0.00704	0	10.6	1
249	92.8	28.5	-0.0221	610	0.023	0	3.53	1		206	123	44.1	-0.0218	601	0.00579	0	13.4	1		161	37.2	49	-0.0092	251	0.206	0	6.05	1
249	12.5	40.7	-0.0069	187	0.0441	0	9.73	1		206	7.94	51.8	-0.0242	668	0.00998	0	25.5	1		162	8.25	18.7	-0.022	606	0.01	0	14.2	1
250	81.6	7.99	-0.0243	672	0.0111	0	3.42	1		206	101	14.4	-0.00329	86	0.259	0	4.73	1		162	73.7	48.8	-0.00738	200	0.0267	0	14.9	1
250	137	28.7	-0.0218	602	0.00626	0	10.2	1		207	90.6	46.9	-0.00345	90.6	0.244	0	7.08	1		162	114	9.44	-0.0102	278	0.0156	0	12.4	1
250	124	53.2	-0.00506	135	0.0848	0	11.7	1		207	100	52.7	-0.00335	87.8	0.356	0	7.26	1		162	46.8	8.72	-0.00339	88.9	0.103	0	10.8	1
252	111	41.8	-0.0213	588	0.00515	0	11.1	1		208	55	18.8	-0.0221	609	0.00999	0	11.1	1		162	45.1	47.8	-0.0219	605	0.0119	0	5.32	1
252	125	8.37	-0.00422	112	0.175	0	23.2	1		208	25.1	33	-0.00289	74.9	0.197	0	4.93	1		162	96.9	44.3	-0.00196	49.1	0.225	0	6.03	1
253	77.8	46.4	-0.0224	617	0.107	0	5.83	1		209	108	37.3	-0.0261	720	0.00519	0	10.3	1		163	117	33.5	-0.0219	603	0.0238	0	7.42	1
253	72.6	28.5	-0.0282	780	0.00724	0	9.8	1		211	11.5	22.9	-0.00266	68.6	0.193	0	16.9	1		164	66.9	23.8	-0.00354	93.2	0.144	0	7.44	1
255	84.5	6.14	-0.0219	603	0.00697	0	3.42	1		211	106	15.9	0.00167	-40.9	0.359	0	5.81	1		164	94.3	25.5	-0.0221	611	0.00589	0	11	1
255	91.1	31.6	-0.0223	615	0.00645	0	11.9	1		211	131	16.1	0.00141	-33.8	0.363	0	13.3	1		165	12.6	48	-0.0216	594	0.0109	0	11.9	1
255	85.3	41.9	-0.0074	200	0.0734	0	8.66	1		213	113	18	0.00149	-35.9	0.339	0	5.84	1		165	118	40.9	-0.0215	592	0.0397	0	7.26	1
256	15.8	31.6	-0.00415	110	0.0846	0	43.7	1		214	96.7	45.7	-0.0222	613	0.00713	0	13.7	1		166	110	44.6	-0.022	606	0.0199	0	8.63	1
256	74.9	41.4	-0.0199	549	0.0705	0	5.83	1		214	26.3	8.32	0.0026	-66.8	0.18	0	18.2	1		167	81.1	32.1	-0.00725	196	0.0501	0	10.9	1
258	59.2	36.8	-0.00198	49.6	0.28	0	15.8	1		215	53.2	52.3	-0.0214	590	0.00928	0	18.8	1		167	23.7	30.8	-0.00338	88.5	0.364	0	6.93	1
259	57.4	15.9	0.00134	-31.9	0.359	0	14	1		215	52	33.6	0.00211	-53.1	0.239	0	18.8	1		168	60.2	20.5	-0.0102	278	0.105	0	7.44	1
259	126	21.2	-0.0217	598	0.01	0	15.8	1		216	124	4.97	-0.0223	616	0.0174	0	13	1		168	87.5	40.9	-0.0219	603	0.008	0	10.9	1
260	93.3	14.4	-0.0219	604	0.0133	0	9.39	1		217	34.6	24.5	-0.0109	298	0.0166	0	18.2	1		168	121	47.4	-0.00803	218	0.184	0	7.26	1
260	125	46.5	-0.00161	39.5	0.234	0	11.6	1		217	120	43.1	-0.0223	615	0.00731	0	11.5	1		168	18.7	37.9	-0.0219	603	0.0368	0	5.32	1
262	16.9	18.7	-0.0118	323	0.00919	0	13.6	1		218	113	12.2	-0.00377	99.4	0.113	0	5.84	1		169	69	45.8	-0.0687	1910	0.0054	0	18.2	1
262	98	6.21	-0.0218	601	0.0143	0	9.39	1		220	127	33.5	-0.0219	603	0.00799	0	11.5	1		170	100	35.5	-0.0279	771	0.00734	0	13.3	1
263	71.2	18.1	0.00155	-37.6	0.335	0	6.68	1		221	24.1	49.2	-0.00342	89.6	0.103	0	20.4	1		170	56	5.42	-0.0119	325	0.0842	0	7.93	1
264	79.2	12.8	-0.00262	67.5	0.169	0	9.52	1		221	86.8	16.2	0.00149	-36	0.348	0	4.79	1		170	56.4	13.3	-0.0228	630	0.024	0	7.93	1
265	52.2	13.4	-0.0124	339	0.0153	0	19.6	1		222	101	31.8	-0.0107	293	0.0233	0	9.48	1		170	112	19.7	-0.0218	602	0.00893	0	20	1
265	65.2	44.3	-0.0217	600	0.0102	0	8.28	1		223	122	45	-0.0337	932	0.0244	0	6.98	1		170	69.7	26	-0.0218	601	0.00803	0	11	1
267	87.5	32.1	-0.0209	576	0.0173	0	6.66	1		223	13.5	12	-0.0215	594	0.00795	0	11.3	1		170	48.8	34.8	-0.0117	320	0.0202	0	7.41	1
267	82.3	49.2	-0.00339	88.7	0.112	0	11.5	1		223	102	15.5	-0.0115	314	0.0152	0	11.5	1		172	24.1	37.8	-0.0231	637	0.0505	0	5.32	1
268	16.2	49.1	-0.022	607	0.00996	0	19.6	1		223	125	18.4	-0.00776	210	0.0267	0	14	1		172	10.9	44.7	-0.0223	614	0.013	0	10.4	1
270	95.8	21.9	-0.0106	289	0.083	0	5.66	1		223	113	37.1	-0.0218	603	0.0117	0	11.9	1		172	36.7	17	-0.0031	80.7	0.113	0	14.3	1
270	113	21.7	-0.00338	88.6	0.125	0	12	1		224	24.1	8.04	-0.0212	585	0.0258	0	9.95	1		174	47.9	48.7	-0.0265	732	0.0108	0	5.87	1
271	112	36	-0.0213	588	0.00947	0	14	1		224	138	32.9	-0.00424	113	0.159	0	11.7	1		174	13.5	18.9	-0.00604	163	0.179	0	21.6	1
272	94.9	10.9	-0.0217	598	0.0187	0	6.32	1		225	86.5	39.5	-0.0101	276	0.023	0	3.75	1		175	43.9	29.3	0.005	-134	0.12	0	6.13	1
272	101	44.7	-0.0105	286	0.0277	0	14	1		226	127	40.9	-0.0228	628	0.116	0	6.87	1		176	57.3	23	-0.0217	598	0.0247	0	4.48	1
273	104	14.3	-0.0215	594	0.00636	0	6.3	1		228	32.8	12.8	-0.045	1250	0.00908	0	9.95	1		176	127	28.2	-0.0216	597	0.00766	0	11.5	1
273	33.6	40	-0.0035	91.9	0.112	0	18.9	1		228	29.8	25.8	-0.121	3360	0.0052	0	6.66	1		176	71.5	29.8	-0.012	330	0.0188	0	10.4	1
274	36.2	21.3	-0.00259	66.7	0.131	0	18.9	1		228	95.3	35.6	-0.0221	611	0.00932	0	9.62	1		177	41	42.5	-0.0223	614	0.00871	0	9.22	1
275	16.7	29.5	-0.0223	616	0.00736	0	9.02	1		228	47.6	44.7	-0.00969	264	0.0601	0	7.4	1		178	108	7.7	-0.0224	618	0.00772	0	17.4	1
276	7.67	29.7	-0.0122	334	0.0372	0	9.02	1		229	46.6	5.3	-0.0108	295	0.0353	0	6.96	1		178	123	17.4	-0.022	606	0.0105	0	11.5	1
277	129	48.7	-0.0209	575	0.00631	0	9.17	1		230	131	17.4	-0.0215	592	0.0114	0	10.5	1		178	52.3	44.8	-0.0112	306	0.0972	0	5.87	1
279	92.9	20.1	-0.0165	455	0.052	0	10.4	1		230	81.3	31.4	-0.0223	615	0.00711	0	9.59	1		179	98.4	42.4	-0.007	189	0.0492	0	13.6	1
279	120	49.6	-0.00694	188	0.0603	0	9.17	1		230	40.2	44.6	-0.0116	318	0.0435	0	7.4	1		180	19.5	10.4	-0.0115	315	0.0417	0	6.21	1
280	130	35	-0.00144	34.7	0.29	0	13.7	1		231	49	23.8	-0.0226	624	0.00581	0	11.9	1		180	41.5	23.6	-0.022	608	0.00987	0	6.13	1
281	96.3	6.16	0.00218	-55.1	0.223	0	14.3	1		231	66.3	46.2	-0.0116	318	0.021	0	15.8	1		180	18.4	39.6	-0.0212	585	0.00776	0	4.68	1
282	54.6	12.4	-0.021	580	0.00852	0	11.6	1		231	126	26.5	-0.00346	90.8	0.128	0	10.4	1		181	81.5	26.9	-0.022	608	0.00638	0	10.4	1
282	18.7	38.3	-0.00368	97	0.0931	0	12.1	1		231	137	44	0.00224	-56.7	0.271	0	6.44	1		181	57.5	27.4	-0.00934	254	0.0906	0	4.48	1
283	17.7	51.7	-0.0069	187	0.0687	0	10.4	1		232	97.4	50.9	-0.00696	188	0.111	0	13.3	1		182	63.5	22.2	-0.00292	75.7	0.293	0	7.93	1
284	30.6	40.7	-0.0215	594	0.0118	0	12.1	1		233	101	22.5	-0.0101	274	0.0229	0	9.93	1		183	74.3	47.2	-0.011	300	0.0235	0	10.5	1
285	39.3	28.8	-0.0114	311	0.012	0	10.9	1		233	92	4.88	-0.0218	600	0.0142	0	19.7	1		183	29	45.7	-0.00499	133	0.357	0	6.43	1
285	111	35	-0.00126	29.6	0.345	0	13	1		233	46.2	12.2	-0.0227	628	0.0105	0	6.96	1		184	25.4	12.3	-0.0226	625	0.0498	0	6.21	1
286	68.9	15.1	-0.0225	620	0.006	0	11.4	1		234	141	12	-0.00482	129	0.0953	0	11.4	1		185	91.5	13.5	-0.109	3020	0.0187	0	16.7	1
286	69.2	26.5	-0.0117	321	0.018	0	11.4	1		234	53.6	36.8	-0.00856	233	0.0408	0	13.8	1		185	22.9	40.9	-0.00382	101	0.286	0	4.68	1
287	87.6	34.7	-0.0222	613	0.00625	0	13.1	1		235	120	34.6	-0.0102	279	0.0411	0	10.4	1		186	48.1	23.6	-0.0222	612	0.00881	0	8.71	1
287	144	13.2	-0.015	413	0.0132	0	19.1	1		235	112	44.2	-0.00435	116	0.106	0	12.5	1		186	84.7	45.1	-0.0222	612	0.0109	0	3.75	1
287	88.4	21.6	-0.0216	596	0.00657	0	13.1	1		235	121	11.6	-0.0223	614	0.0174	0	11.7	1		186	141	40	0.00215	-54.4	0.269	0	10.4	1
287	46.9	21	-0.00624	168	0.0447	0	10.9	1		236	84.3	53.2	-0.013	355	0.0199	0	13.3	1		187	74.5	7.48	-0.0219	604	0.0117	0	10.1	1
288	131	39.7	-0.0218	601	0.00823	0	20.1	1		239	28.5	34	-0.0225	620	0.229	0	5.47	1		187	41.6	11.4	-0.00701	190	0.0425	0	13.8	1
288	100	27.6	-0.00686	186	0.0365	0	13	1		239	30	39.2	-0.0221	609	0.252	0	5.47	1		187	24.2	50.1	-0.022	608	0.0187	0	6.43	1
288	100	44.7	0.002	-50.2	0.219	0	14.5	1		239	68.8	8.11	-0.00156	38	0.27	0	21.3	1		187	32.4	39.5	-0.00453	121	0.114	0	7.06	1
289	115	10.1	-0.00166	40.7	0.264	0	4.19	1		240	132	23.3	-0.0121	331	0.0124	0	16.2	1		188	64.8	12.8	-0.00772	209	0.0372	0	11.1	1
290	29.6	52.7	-0.00426	113	0.116	0	12.3	1		240	57.4	38.4	-0.0217	597	0.0124	0	15.1	1		189	56.1	27.2	-0.0219	604	0.0289	0	5.95	1
291	65.9	47.2	-0.0217	599	0.00858	0	8.89	1		241	12.1	44.3	-0.0216	595	0.0133	0	18.6	1		189	140	29.6	-0.00866	235	0.0294	0	10.4	1
292	112	7.24	0.00144	-34.6	0.333	0	4.19	1		241	25.8	11.7	0.00317	-82.8	0.239	0	13.6	1		189	11.4	50.8	-0.00925	252	0.266	0	12.8	1
295	56.5	23.1	-0.00425	113	0.223	0	4.91	1		241	89.3	40.4	-0.00424	112	0.0854	0	13.7	1		190	138	52	-0.00348	91.3	0.349	0	12.6	1
295	41.8	50.9	-0.00274	70.7	0.145	0	12.3	1		244	69.5	29.4	-0.0221	608	0.00927	0	10.7	1		191	75.6	17.5	-0.0222	611	0.00861	0	10.1	1
296	110	16	-0.00437	116	0.0576	0	7.56	1		244	35.6	30.6	-0.00306	79.6	0.185	0	7.86	1		191	22.9	19.9	-0.0227	627	0.00957	0	3.42	1
297	108	46	-0.0221	609	0.0106	0	27.8	1		245	60.8	53.4	-0.0208	574	0.0112	0	11.3	1		192	95.2	28.6	-0.0109	299	0.0175	0	20.6	1
298	19	33.8	-0.0311	861	0.0061	0	9.55	1		245	12.3	12.5	-0.022	606	0.00881	0	12	1		193	36.1	13.4	-0.00268	69	0.162	0	13.5	1
298	55.9	41.9	-0.00387	102	0.0934	0	15.3	1		246	21.1	25.8	-0.0113	309	0.025	0	14.9	1		193	62	27.6	-0.0239	658	0.0173	0	5.95	1
299	52	21.3	-0.0117	319	0.0337	0	4.91	1		247	88.2	29.3	-0.0057	153	0.172	0	13.1	1		193	50.5	48.2	-0.0219	603	0.0118	0	5.65	1
299	93.6	20.1	-0.00274	70.7	0.181	0	14.2	1		247	72	51.8	-0.0215	593	0.013	0	11.3	1		194	12.1	31.3	-0.0194	536	0.00422	0	15.7	1
299	9.51	33	-0.0114	313	0.0494	0	9.55	1		247	62.2	37.1	-0.00319	83.3	0.332	0	3.15	1		194	131	13.7	-0.0223	615	0.0341	0	6.14	1
300	37.7	29.1	-0.012	329	0.0258	0	9.11	1		248	105	39.2	-0.0221	611	0.00981	0	8.49	1		195	118	24.1	0.00176	-43.4	0.269	0	14.1	1
300	77.4	43.1	-0.00295	76.6	0.122	0	13.9	1		248	83	46.5	-0.0219	603	0.00758	0	12.2	1		196	76.9	38	-0.039	1080	0.00952	0	18.2	1
301	37.8	19.9	-0.0218	600	0.0103	0	9.11	1		250	47.2	16.2	-0.0224	619	0.00751	0	18.5	1		198	127	46.2	-0.0219	604	0.00932	0	15.6	1
302	51.1	27.4	-0.00612	165	0.169	0	6.18	1		250	5.31	22.3	-0.0109	298	0.0234	0	12	1		198	142	51.9	-0.00247	63.2	0.141	0	15.6	1
302	84.8	31.3	-0.022	607	0.0072	0	12.9	1		250	75.2	27.5	-0.00264	68	0.193	0	5.95	1		198	51.2	42.6	-0.00762	207	0.142	0	5.65	1
302	144	37.2	-0.00282	72.9	0.125	0	15.8	1		251	123	16.2	-0.0225	620	0.00555	0	9.6	1		199	109	7.56	-0.0131	359	0.24	0	6.19	1
303	13.8	12.2	-0.0223	615	0.00664	0	3.68	1		251	115	46.5	-0.0163	449	0.08	0	6.53	1		200	21.7	44.7	-0.0223	616	0.0112	0	6.27	1
304	57.8	14.9	-0.0119	325	0.0113	0	8.62	1		252	114	40.1	-0.0221	611	0.0323	0	6.53	1		200	130	10.6	-0.00316	82.4	0.302	0	3.27	1
304	136	20.8	-0.0111	304	0.0152	0	12.1	1		252	64.4	34.9	-0.00262	67.5	0.254	0	3.15	1		201	105	26.6	-0.0218	601	0.00943	0	9.91	1
304	75.5	22.3	-0.00303	78.7	0.152	0	12.9	1		253	48.1	37.1	-0.0222	611	0.00951	0	9.51	1		201	42	9.85	-0.0112	308	0.0244	0	13.1	1
305	130	31.2	-0.0109	297	0.017	0	12.1	1		253	135	37.2	-0.00641	173	0.0537	0	7.12	1		201	114	10.9	-0.0216	595	0.0592	0	6.19	1
305	33.6	47.6	-0.0211	581	0.00725	0	15.1	1		253	25.3	9.12	-0.00534	143	0.274	0	19.5	1		201	120	21.2	-0.0207	570	0.00874	0	11.9	1
305	59.2	27.4	-0.00455	121	0.0659	0	8.16	1		255	131	12.1	-0.0212	585	0.00915	0	9.6	1		204	45.8	22.4	0.0109	-299	0.159	0	13.1	1
305	105	49.4	-0.00405	107	0.0809	0	27.3	1		255	84.9	48.7	-0.0207	570	0.0116	0	7.77	1		204	131	34.5	-0.0255	705	0.0114	0	9.09	1
306	118	9.42	-0.127	3540	0.00586	0	21.5	1		256	16.5	26.5	-0.0343	950	0.00529	0	8.78	1		204	8.06	14.5	-0.0231	638	0.0086	0	13.7	1
307	27.6	5.53	-0.00143	34.2	0.332	0	15.3	1		257	137	44.1	-0.00366	96.5	0.209	0	7.12	1		204	20.2	21	-0.0219	604	0.01	0	13.7	1
309	88.7	25.7	-0.0217	597	0.0103	0	13.7	1		258	15.2	44.4	-0.0208	574	0.11	0	5.25	1		205	139	31.8	-0.0207	571	0.0441	0	9.09	1
310	70	36.3	-0.0225	622	0.0177	0	8.73	1		259	77.2	47.6	-0.0212	584	0.0146	0	7.77	1		205	108	49.8	-0.0222	612	0.127	0	5.74	1
311	71.1	12.5	-0.00604	163	0.0469	0	12.1	1		259	73.2	17.5	-0.00386	102	0.139	0	18.3	1		206	140	22.3	-0.034	942	0.00655	0	9.51	1
311	36.8	18.3	-0.00203	50.9	0.304	0	5.86	1		261	88.7	27.4	-0.0106	290	0.0176	0	15.7	1		206	101	35.8	-0.0216	595	0.00596	0	6.81	1
311	61.3	36.3	-0.0338	934	0.00754	0	8.73	1		261	18.2	48.8	-0.0221	611	0.115	0	5.25	1		206	93	48.8	-0.0226	625	0.0185	0	6.71	1
312	126	41.8	-0.00717	194	0.0365	0	25	1		262	141	34.6	-0.0227	625	0.0079	0	10.4	1		207	90.6	5.94	-0.00336	88.1	0.161	0	5.48	1
315	33	42.4	0.00156	-37.8	0.279	0	14.3	1		263	62.3	40.5	-0.0126	344	0.242	0	6.76	1		207	85.7	38	-0.0224	618	0.0863	0	7.12	1
315	20.4	50.7	-0.00136	32.3	0.364	0	6.6	1		263	30	44.6	-0.0222	614	0.00619	0	12.5	1		207	137	53.5	-0.0218	600	0.00985	0	19.9	1
316	130	17.1	-0.0148	407	0.0138	0	25	1		264	54.6	5.82	-0.0221	608	0.0123	0	22	1		207	103	53.3	-0.0222	611	0.172	0	5.74	1
316	46.6	23.5	-0.00303	78.8	0.145	0	10.8	1		264	88.5	43.1	-0.111	3090	0.00496	0	12.1	1		208	31.5	37	-0.0068	184	0.13	0	14.6	1
316	35.9	24.1	-0.00357	94	0.144	0	5.86	1		264	59.7	46.8	-0.0226	625	0.049	0	6.05	1		209	117	10.5	-0.003	78	0.152	0	14	1
316	59	12.6	-0.0222	613	0.00867	0	12.1	1		265	49.5	44.7	-0.0224	617	0.0898	0	6.64	1		209	85.3	7.14	-0.00351	92.1	0.299	0	5.48	1
316	79.1	28.5	-0.0217	597	0.0143	0	8.97	1		267	89.4	28.7	-0.0209	575	0.0162	0	10.8	1		210	80.5	16.2	-0.0218	601	0.01	0	10.3	1
318	98.1	4.46	-0.0149	408	0.0955	0	3.88	1		268	127	16.2	-0.0214	591	0.00967	0	24.3	1		210	91.4	42.3	-0.0234	645	0.0746	0	6.71	1
320	77.4	19.7	-0.022	607	0.0305	0	5.25	1		269	136	39	-0.00278	71.8	0.259	0	24.3	1		210	7.68	37.8	0.00183	-45.5	0.297	0	23.8	1
320	99.4	44.9	-0.00224	56.9	0.175	0	20.5	1		271	19.7	14.8	-0.0108	295	0.0153	0	15.6	1		211	106	41.2	-0.00501	134	0.098	0	6.81	1
320	80.4	52.5	-0.00285	73.8	0.172	0	20.5	1		271	99.7	18	-0.0222	611	0.00906	0	8.25	1		211	36.4	50.8	-0.0126	346	0.0697	0	7.87	1
321	26.7	42.3	-0.0222	613	0.00728	0	20.4	1		272	39.6	7.41	-0.0441	1220	0.00838	0	21.2	1		211	28.9	53.3	-0.0223	615	0.023	0	7.87	1
322	96.2	7.85	-0.0202	557	0.0512	0	3.88	1		272	91.2	44.3	-0.021	580	0.0137	0	12.1	1		212	97.6	12.3	-0.0315	871	0.0838	0	5.78	1
323	43.9	25.3	0.00423	-112	0.0584	0	17.1	1		273	16.4	30	-0.0236	651	0.00669	0	9.4	1		212	109	22.5	-0.0424	1170	0.00429	0	5.31	1
323	105	10.5	-0.00681	184	0.0863	0	9.35	1		273	93.7	32.5	-0.0113	308	0.0188	0	12.1	1		213	120	38	-0.0219	603	0.00773	0	14.5	1
324	74.8	24.3	-0.0132	362	0.113	0	5.25	1		275	105	39.6	-0.0219	605	0.0189	0	6.25	1		214	99	6.64	-0.0223	616	0.236	0	5.78	1
326	117	20.5	-0.00174	43.1	0.234	0	12.1	1		276	72.2	19.4	-0.0226	625	0.0146	0	7.02	1		214	85.3	25.9	-0.00375	99	0.133	0	10.8	1
326	6.26	40.5	0.00152	-36.8	0.372	0	4.11	1		276	7.91	34	-0.00335	87.7	0.219	0	9.4	1		214	44.1	27.2	-0.00413	109	0.139	0	7.45	1
327	42.3	42.3	-0.0215	594	0.0086	0	12.5	1		278	34.2	49.3	-0.0109	299	0.0223	0	13.2	1		214	40.8	43	-0.00338	88.6	0.151	0	8.98	1
328	132	47.2	-0.00357	93.8	0.125	0	21.6	1		279	115	43	-0.0228	630	0.043	0	6.9	1		215	21.9	5.59	-0.0112	307	0.0598	0	5.21	1
328	31.1	47.8	-0.003	78	0.146	0	12.5	1		279	47.2	13.3	-0.00429	114	0.117	0	7.32	1		215	141	25.4	-0.00696	188	0.0541	0	11.5	1
328	10.1	42.1	-0.00147	35.5	0.283	0	4.11	1		280	138	32.6	-0.0219	603	0.0163	0	7.69	1		215	109	48.4	-0.0212	585	0.00968	0	7.8	1
331	128	22.9	-0.0215	592	0.00739	0	12.1	1		280	108	44.9	-0.0223	616	0.0374	0	6.25	1		215	143	52.9	-0.0394	1090	0.0275	0	7.88	1
334	99.7	45	0.00214	-54	0.208	0	10.8	1		281	44.9	20.3	-0.00713	193	0.0437	0	7.32	1		216	56.5	22.7	-0.00375	98.8	0.168	0	5.88	1
335	7.31	5.47	-0.0217	598	0.00888	0	30.8	1		281	77.1	24.5	-0.0232	640	0.0254	0	7.02	1		216	60.8	44.9	-0.00778	211	0.0218	0	15.7	1
337	88.9	17	0.0014	-33.5	0.346	0	10.6	1		282	123	21.4	-0.011	302	0.0163	0	14.7	1		217	68.7	10.4	-0.0219	604	0.00837	0	7.22	1
338	141	35.3	-0.006	162	0.033	0	32.7	1		282	48.7	32.2	-0.022	608	0.00627	0	12.5	1		217	107	17.7	-0.00669	181	0.303	0	5.31	1
339	84	43	-0.0214	589	0.00652	0	14	1		282	81.2	39.6	-0.0217	598	0.0282	0	15.6	1		218	75.9	49.1	-0.0219	605	0.0131	0	15.7	1
341	109	44.1	-0.0213	588	0.00566	0	11.6	1		282	143	27.1	-0.0102	278	0.25	0	7.69	1		219	29.6	26.2	-0.0214	591	0.00623	0	14.6	1
341	43.7	8.99	-0.00285	73.9	0.144	0	16	1		282	25.1	39.8	-0.0228	630	0.00708	0	7.71	1		219	51.2	25.2	-0.00285	73.9	0.195	0	5.4	1
341	99.1	14.1	-0.00392	104	0.0874	0	10.6	1		283	19.5	18.6	-0.0201	554	0.0306	0	9.08	1		219	138	46.5	-0.0146	400	0.0585	0	7.88	1
341	9.08	52.8	0.00198	-49.7	0.368	0	6.74	1		283	12.2	41.8	-0.0212	585	0.0124	0	13.1	1		220	26.6	7.83	-0.0214	589	0.0098	0	5.21	1
342	97.7	45.8	-0.021	580	0.0103	0	11.6	1		283	86.1	20.9	-0.0215	592	0.0545	0	7.78	1		220	138	14.2	-0.021	580	0.0136	0	8.32	1
342	13.1	47.4	-0.00337	88.3	0.121	0	6.74	1		284	20	6.3	-0.012	328	0.0199	0	12.4	1		220	94.1	38.2	-0.00643	174	0.0428	0	9.9	1
343	49.8	48.4	-0.00376	99.2	0.0978	0	14.1	1		284	62.3	26.8	-0.00685	185	0.0362	0	14.6	1		222	66.2	17.2	-0.00355	93.2	0.112	0	7.22	1
343	69.4	35.9	0.00244	-62.4	0.254	0	7.85	1		285	32.2	36.9	-0.00398	105	0.292	0	7.71	1		222	130	28.1	-0.041	1140	0.00446	0	3.18	1
344	9.58	25.9	-0.00362	95.2	0.0998	0	16.3	1		286	39.1	43	-0.0068	184	0.18	0	6.13	1		222	145	18.8	-0.00497	133	0.332	0	8.32	1
345	30	17.2	-0.0222	613	0.00791	0	16	1		286	81.8	7.83	-0.00338	88.5	0.0938	0	10.2	1		223	16.4	45.7	-0.00323	84.5	0.144	0	23.5	1
345	59.8	18.2	-0.00431	114	0.0753	0	13.3	1		287	137	15.9	-0.0241	664	0.0101	0	12.6	1		223	104	37.8	0.00167	-41	0.333	0	9.67	1
346	110	27.9	-0.0219	604	0.00893	0	16.2	1		287	28.2	15.9	-0.022	607	0.0165	0	9.08	1		224	45.1	27.3	0.00148	-35.8	0.366	0	6.42	1
347	39.2	39.2	-0.0218	602	0.00664	0	14.1	1		288	89.9	14.1	-0.00624	168	0.198	0	7.78	1		225	70.8	42.6	-0.0227	627	0.202	0	6.56	1
347	119	46.6	-0.00334	87.6	0.12	0	20.9	1		289	39.1	17.1	-0.0236	650	0.0109	0	10.3	1		225	120	24.1	-0.0223	616	0.00753	0	10.7	1
348	94	36.9	-0.11	3050	0.00477	0	18	1		289	69.4	48.1	-0.023	634	0.00838	0	13.8	1		226	40.5	5.59	-0.00338	88.7	0.149	0	17.1	1
349	5.69	10.1	-0.0222	613	0.00805	0	16.3	1		289	34.2	8.04	-0.0221	609	0.0184	0	9.87	1		227	65.8	46.8	-0.0258	712	0.0973	0	6.56	1
349	17.3	47.6	-0.00466	124	0.0834	0	16.2	1		290	44.9	41.1	-0.0227	628	0.0128	0	6.13	1		228	106	28.4	-0.022	607	0.00883	0	9.67	1
350	119	7.76	-0.0109	299	0.0209	0	7.71	1		292	62.8	14.3	-0.0112	306	0.0205	0	10.9	1		229	139	46	-0.0077	209	0.0404	0	22.7	1
350	78.6	26.6	-0.00441	117	0.084	0	10.9	1		292	126	24.2	-0.00344	90.2	0.108	0	14.1	1		230	24.7	12.3	-0.0222	613	0.00823	0	17.1	1
353	48.2	19.5	-0.022	606	0.0065	0	9.11	1		296	52.6	30.2	-0.00989	270	0.013	0	14.9	1		230	108	52	-0.0223	614	0.00909	0	10.7	1
353	44.4	43.2	-0.0217	600	0.00857	0	13.1	1		296	22.2	40.7	-0.0275	761	0.00519	0	31.9	1		231	64.5	18.5	-0.0222	613	0.0168	0	8.4	1
353	114	13.2	-0.0041	109	0.342	0	6.75	1		296	24.3	8.8	-0.00142	34	0.32	0	31.9	1		231	132	7.3	-0.0113	308	0.0979	0	10.8	1
353	70.2	19.6	-0.0218	600	0.00668	0	10.9	1		296	73.2	17.6	0.00171	-42.2	0.341	0	8.81	1		231	71.9	14.4	-0.0116	317	0.0568	0	8.4	1
353	76.1	51.7	-0.0218	601	0.0447	0	23.2	1		296	79.2	29.7	-0.0019	47.5	0.253	0	10.6	1		231	68.6	38.6	-0.0209	575	0.0129	0	8.61	1
354	33.8	35.3	-0.00338	88.7	0.131	0	13.1	1		298	140	47.5	-0.0218	602	0.00985	0	3.72	1		232	32.8	39.7	-0.00395	105	0.213	0	5.68	1
354	135	49.9	-0.00373	98.2	0.0881	0	23.5	1		299	97.2	12	-0.0104	283	0.0182	0	9.68	1		232	101	43.9	-0.00936	255	0.0373	0	10.7	1
355	61.9	12.1	-0.00404	107	0.106	0	11.2	1		299	116	23.4	-0.0215	593	0.00776	0	12.3	1		233	59.5	29.2	-0.00244	62.4	0.24	0	11.8	1
355	44.7	27.9	-0.0117	320	0.0489	0	9.11	1		299	81.8	19.4	-0.0035	92	0.153	0	8.81	1		233	76.1	50.7	-0.0058	156	0.0688	0	14.2	1
357	49.1	8.39	-0.0218	600	0.0078	0	11.2	1		300	57	44.4	-0.0231	637	0.0133	0	14.9	1		234	33.4	34.1	-0.00325	84.9	0.228	0	5.68	1
357	60.6	25.7	-0.0114	311	0.00851	0	11.4	1		300	87.6	12.3	-0.00257	66	0.24	0	9.15	1		235	51.4	50.3	-0.00394	104	0.0924	0	10	1
357	120	10.1	-0.0218	600	0.00852	0	6.75	1		304	52.5	12.6	-0.0231	637	0.00558	0	12.2	1		235	144	9.13	-0.00743	201	0.0514	0	12	1
357	33.9	19.2	0.00129	-30.3	0.339	0	10.4	1		304	115	35.5	-0.0112	307	0.0115	0	6.16	1		235	85.3	23.1	-0.0222	613	0.00835	0	10.8	1
358	100	14.9	-0.0215	592	0.00462	0	12.3	1		304	29.7	16.2	-0.00275	71	0.278	0	23	1		236	75.3	31.6	-0.0227	626	0.00661	0	9.67	1
359	141	27.2	-0.00405	107	0.128	0	9.97	1		304	52.1	24.7	0.00201	-50.4	0.257	0	12.2	1		236	144	40.2	-0.00475	127	0.0751	0	11.9	1
359	86.2	49	-0.00153	37.2	0.271	0	29.1	1		304	77.9	50.8	-0.00368	97	0.159	0	13.9	1		236	14.3	18.7	-0.022	608	0.00831	0	15	1
360	142	17.2	-0.00133	31.5	0.336	0	10	1		305	135	53.4	-0.0155	425	0.00942	0	6.03	1		237	28.1	24.5	-0.0111	303	0.0282	0	10.9	1
361	115	42.9	-0.00311	81.1	0.121	0	17.6	1		305	103	21.8	-0.0222	613	0.0515	0	5.44	1		237	39.3	24.7	0.0014	-33.5	0.292	0	11.1	1
362	84.3	9.34	-0.0238	658	0.0197	0	17	1		305	74.1	24.4	-0.0228	628	0.00771	0	7.95	1		238	71.6	11.9	-0.0219	603	0.015	0	7.85	1
364	22.5	34.1	-0.0224	619	0.00716	0	12.4	1		305	28.7	42.6	0.00161	-39.4	0.36	0	13.6	1		238	106	50.6	-0.0215	592	0.00887	0	10.1	1
364	45.1	17.3	0.00121	-28.1	0.364	0	6.56	1		306	114	49.2	-0.0213	587	0.00582	0	13.7	1		238	118	48.5	-0.0149	409	0.0254	0	12.4	1
365	30.5	24.5	-0.0035	92	0.125	0	10.2	1		306	11.2	37	-0.00168	41.2	0.36	0	5.35	1		238	137	49.4	-0.00715	194	0.0434	0	11.9	1
365	135	53.1	-0.00139	33.3	0.308	0	22.6	1		307	109	35	-0.00379	100	0.323	0	5.44	1		238	65	16.1	-0.0129	354	0.335	0	7.85	1
368	75.6	13.1	-0.0269	743	0.00677	0	15.1	1		309	105	16.8	-0.0225	620	0.0554	0	5.44	1		239	126	30.1	-0.0258	712	0.0242	0	6.16	1
370	57.5	7.25	-0.0211	582	0.00813	0	19.1	1		310	71.6	32	-0.0116	318	0.0175	0	7.95	1		239	74.6	21.9	-0.0226	622	0.00999	0	9.78	1
371	41.3	30.4	-0.0224	619	0.00708	0	15.3	1		310	76.5	45	-0.022	606	0.0136	0	13.9	1		239	5.11	49.3	-0.0223	615	0.00817	0	32	1
371	60	30.8	-0.00624	168	0.0927	0	9.73	1		310	15.3	40.4	-0.00218	55.3	0.228	0	5.35	1		240	47.3	5.24	-0.0158	434	0.00989	0	20.7	1
371	56.4	41.7	-0.00988	270	0.157	0	3.78	1		311	114	33.4	-0.0116	317	0.0432	0	5.44	1		241	131	9.24	-0.0216	596	0.00501	0	18.8	1
371	126	48.7	-0.00175	43.2	0.316	0	26.5	1		311	55.6	47.1	-0.0107	291	0.0207	0	9.04	1		241	119	30.7	-0.0217	600	0.0395	0	6.16	1
372	56.6	51.9	-0.0216	596	0.00886	0	10.2	1		312	123	48.5	-0.0221	611	0.00817	0	7.29	1		241	103	40.9	0.0026	-66.9	0.188	0	10.1	1
373	130	22.5	-0.112	3100	0.00556	0	26.5	1		313	107	6.6	-0.0226	623	0.0124	0	10.4	1		243	111	5.9	-0.022	606	0.0732	0	6.99	1
373	68.7	26.6	-0.00469	125	0.0691	0	9.73	1		314	27.1	44.7	-0.0102	279	0.0177	0	3.62	1		244	66	51.8	-0.0229	632	0.00895	0	22.1	1
376	54	38.7	-0.0289	797	0.0105	0	3.78	1		315	6.05	30	-0.00439	117	0.106	0	13.9	1		244	100	6.97	-0.0229	631	0.219	0	5.73	1
376	89.5	31.5	-0.0195	537	0.164	0	12.9	1		316	94.4	9.85	-0.022	607	0.0112	0	11.5	1		244	137	26.8	-0.00382	101	0.0791	0	12.3	1
379	125	16.9	-0.00397	105	0.152	0	14.4	1		317	61.4	29.9	-0.0225	622	0.0115	0	6.42	1		245	105	10.3	-0.0232	639	0.251	0	5.73	1
381	111	48.2	-0.0212	584	0.00873	0	15.4	1		317	121	33.2	-0.0221	611	0.0258	0	8.13	1		246	28.6	19	-0.0115	314	0.0208	0	8.51	1
382	24	36.6	-0.0215	594	0.0251	0	9.85	1		317	64.5	8.68	-0.019	523	0.298	0	14.1	1		246	128	47.8	-0.0207	572	0.0282	0	13.8	1
383	38.1	29.3	-0.00384	101	0.123	0	10.3	1		318	23.2	25.2	-0.0112	306	0.0226	0	7.41	1		246	9.59	46	-0.00224	56.9	0.298	0	25.1	1
384	111	15.4	-0.00436	116	0.0737	0	9.28	1		319	8.93	44.2	-0.0207	569	0.011	0	12.5	1		247	123	10.7	-0.0115	314	0.0129	0	13.7	1
384	27.7	27.2	-0.0223	614	0.00721	0	10.2	1		319	54.7	21.7	-0.0214	589	0.0118	0	10.6	1		247	67.5	29.8	-0.0227	627	0.00713	0	13.7	1
385	136	34.4	-0.00443	118	0.14	0	9.29	1		319	74.2	33.8	-0.00273	70.5	0.182	0	13.4	1		247	142	50.9	-0.00377	99.4	0.225	0	12.4	1
386	72.3	47.6	-0.00348	91.4	0.0941	0	9.03	1		319	129	36.1	-0.0321	887	0.0114	0	8.32	1		248	82.8	6.19	-0.00301	78.4	0.135	0	11.9	1
387	120	12.5	-0.00487	130	0.095	0	10	1		320	101	19.1	-0.00653	176	0.0433	0	11.5	1		248	92.8	12.7	-0.00239	60.9	0.333	0	9.53	1
387	25.9	46.3	-0.00281	72.8	0.172	0	9.85	1		320	90.9	50.6	-0.0222	614	0.0118	0	9.47	1		248	30.7	32.5	0.00159	-38.7	0.369	0	10.1	1
388	131	26.5	-0.0208	575	0.0113	0	9.29	1		320	140	36.4	-0.0221	610	0.00874	0	10.5	1		249	41.4	14.4	-0.0114	312	0.0185	0	7.54	1
388	35.1	39.2	-0.0116	316	0.0168	0	7.73	1		320	60	36.2	-0.00515	138	0.372	0	6.42	1		249	35.8	23.7	-0.00361	94.9	0.134	0	8.16	1
388	92.9	51.7	-0.0219	603	0.00953	0	21.1	1		322	20.7	48.5	-0.00344	90.3	0.138	0	9.95	1		250	43.6	21.5	-0.00371	97.9	0.271	0	7.54	1
390	128	47.4	-0.0211	581	0.0113	0	7.73	1		322	78.5	6.67	-0.0222	611	0.00677	0	14.1	1		251	55	35.4	-0.0223	614	0.0303	0	7.17	1
392	63	4.88	-0.0108	295	0.0124	0	18.7	1		322	117	26.2	0.00182	-45.2	0.361	0	8.13	1		251	139	38.7	-0.0208	572	0.00758	0	10.1	1
392	62.8	27.2	-0.0186	513	0.285	0	4.59	1		324	84.4	43.8	-0.00954	260	0.174	0	9.47	1		251	54	18.3	-0.0036	94.6	0.124	0	10.9	1
393	28.9	34.6	-0.00306	79.7	0.135	0	7.73	1		325	54.7	7.22	-0.00782	212	0.115	0	23.8	1		252	143	12.9	-0.0215	593	0.00633	0	16.1	1
394	15	12.6	-0.0228	629	0.00427	0	26	1		325	70.9	35.8	-0.0107	293	0.0202	0	4	1		252	21.8	25	-0.0277	765	0.184	0	6.09	1
394	114	48.2	-0.00936	255	0.0445	0	8.75	1		326	86.2	20.6	-0.00384	101	0.103	0	11.5	1		252	49.4	48.6	-0.0117	319	0.0126	0	14.4	1
394	134	53	-0.0217	598	0.022	0	7.73	1		327	32.3	25.6	-0.0222	613	0.0811	0	8.18	1		252	140	28.6	-0.0039	103	0.156	0	10.1	1
394	142	51.5	-0.00705	191	0.162	0	8.82	1		327	37.6	31.8	-0.0221	608	0.0392	0	8.18	1		253	25.3	50.9	-0.0227	627	0.00987	0	19.3	1
395	61	41.1	-0.0222	611	0.00904	0	14	1		327	107	43.7	-0.0218	602	0.00769	0	17.7	1		255	120	15.2	-0.0209	575	0.00979	0	20.3	1
395	121	7.27	0.00206	-51.9	0.352	0	3.26	1		329	144	53.4	-0.0115	314	0.103	0	17.1	1		255	92.5	11.9	-0.00393	104	0.0864	0	27.9	1
395	124	7.18	-0.00206	51.7	0.347	0	3.26	1		329	97.1	16.9	-0.034	940	0.00506	0	11.5	1		255	59.8	30.1	-0.0218	602	0.0314	0	7.17	1
395	79.1	45.1	-0.0018	44.5	0.235	0	18.6	1		330	123	38.2	-0.0108	295	0.0316	0	15.2	1		255	112	46.7	-0.00345	90.7	0.108	0	9.01	1
396	92.4	30.1	-0.0107	293	0.0191	0	11.2	1		330	139	37.1	-0.00387	102	0.144	0	9.75	1		258	45.2	25.7	-0.0228	629	0.00822	0	7.5	1
396	9.6	47.9	-0.0214	591	0.0108	0	23.4	1		330	7.79	8.61	-0.00863	235	0.184	0	9.04	1		258	11.5	19	-0.024	661	0.0187	0	6.89	1
397	142	39.1	-0.0219	604	0.00891	0	12.4	1		330	6.15	52.6	-0.0035	92	0.125	0	10.8	1		258	111	33.2	-0.0229	632	0.00819	0	13.1	1
397	120	30.7	-0.00179	44.2	0.345	0	13.1	1		331	49.1	48.3	-0.0189	521	0.0448	0	3.62	1		261	124	36	-0.0229	631	0.00882	0	13.1	1
399	90.9	19.1	-0.0213	587	0.00872	0	11.2	1		332	20.1	45.6	-0.00249	63.8	0.193	0	15.2	1		261	117	19.3	-0.00279	72.1	0.149	0	15.1	1
399	133	20.9	-0.0043	114	0.0719	0	9.23	1		332	41.5	14.6	0.00178	-44	0.293	0	9.07	1		261	52.4	27.9	-0.00365	96.1	0.313	0	7.5	1
400	37.2	34.6	-0.00325	85	0.12	0	9	1		333	73.8	47.5	-0.00381	100	0.141	0	8.09	1		262	142	4.67	-0.00723	196	0.0429	0	29.1	1
401	93.3	41.5	0.00128	-30.3	0.324	0	11.1	1		335	55.9	15.4	-0.0228	628	0.00758	0	10.6	1		264	34	40.1	-0.0114	312	0.0268	0	13	1
403	11.2	50.1	-0.0218	602	0.00791	0	13.2	1		335	106	30	-0.00192	48	0.252	0	10.8	1		264	64.4	46	-0.0218	600	0.0135	0	3.46	1
404	58	11.3	-0.0238	656	0.00625	0	10.2	1		335	47.9	51.8	-0.0201	554	0.0418	0	3.62	1		264	82.6	48.6	-0.0185	509	0.185	0	3.78	1
404	129	37.6	-0.0172	474	0.00897	0	17.2	1		335	110	20	0.0017	-41.9	0.327	0	6.82	1		266	106	33	-0.0226	623	0.0082	0	9.2	1
406	104	36.3	-0.0216	597	0.00826	0	11.6	1		336	127	39.9	-0.0211	582	0.0112	0	7.57	1		266	21.2	42.6	-0.0236	651	0.0581	0	6.74	1
406	23.4	45	-0.00754	204	0.0209	0	10.6	1		336	56.2	4.78	-0.0215	593	0.0135	0	10.6	1		266	74.4	47.5	-0.0217	598	0.0262	0	8.22	1
407	98	22.3	-0.0143	392	0.0196	0	15.1	1		338	144	37.3	-0.00766	208	0.0405	0	16.5	1		267	114	37.4	-0.0046	123	0.168	0	9.2	1
408	41.9	48.1	-0.00425	113	0.0839	0	6.3	1		338	91.6	40.2	-0.0229	631	0.00607	0	17.6	1		267	51.2	15.8	-0.003	78	0.131	0	22.1	1
409	81.3	49.2	-0.0013	30.8	0.346	0	5.78	1		339	42.9	7.43	0.00299	-77.7	0.27	0	13.5	1		267	14.8	40.5	-0.0231	637	0.0678	0	6.74	1
411	70.7	29.4	-0.00182	45.2	0.283	0	14.7	1		340	130	46.8	-0.00334	87.6	0.222	0	4.23	1		267	86.3	49.4	-0.0193	531	0.179	0	3.78	1
411	77.4	45	-0.00144	34.6	0.341	0	5.78	1		340	20.3	19.6	-0.00203	51.1	0.336	0	11	1		268	86.7	41.6	-0.0218	600	0.033	0	7.82	1
412	106	48.8	-0.00299	77.7	0.132	0	23.1	1		342	126	47.7	0.00286	-74.2	0.296	0	4.23	1		269	65.6	36.2	-0.0223	615	0.00645	0	3.3	1
414	33.8	31.1	-0.00351	92.2	0.0742	0	8.54	1		343	77.4	22.3	-0.00385	102	0.18	0	14.5	1		269	60.9	45.6	-0.00727	197	0.0966	0	3.46	1
417	84.4	40.8	-0.0215	592	0.0256	0	14.2	1		344	115	13.4	-0.0224	618	0.0111	0	15.8	1		271	73.2	10.6	-0.0103	280	0.0217	0	9.77	1
418	91.7	53	-0.0206	569	0.00838	0	14.2	1		345	28.5	43	-0.0218	601	0.00686	0	18.6	1		271	98.3	17.8	-0.0384	1060	0.016	0	8.65	1
418	124	43.3	-0.114	3170	0.00548	0	25.6	1		345	98.3	49.7	-0.0206	567	0.00779	0	13.5	1		271	80.6	17	-0.00696	188	0.104	0	9.77	1
421	38.5	7.3	-0.0219	605	0.0082	0	28.8	1		346	85.8	40	-0.0229	632	0.0359	0	6.28	1		271	90.3	20.9	-0.0221	609	0.0434	0	8.65	1
421	129	13.1	-0.00158	38.4	0.336	0	14.6	1		346	10.4	34.2	-0.0102	277	0.0287	0	6.66	1		273	84.9	5.42	-0.0136	374	0.0152	0	12.3	1
424	12.9	20.5	-0.0221	609	0.00705	0	15.8	1		347	139	41.7	0.0384	-1060	0.0162	0	11.5	1		273	7.68	53.3	-0.0148	405	0.0167	0	13.8	1
424	23	32.6	-0.023	633	0.00796	0	15.8	1		347	24.8	16.1	-0.0125	342	0.108	0	9.81	1		274	12.5	40.4	-0.0219	604	0.00667	0	13.8	1
424	69	5.95	-0.00284	73.6	0.119	0	17.6	1		347	128	36.3	-0.0381	1060	0.00435	0	11.6	1		276	42.4	26.2	-0.0226	622	0.0102	0	9.64	1
424	9.22	41.4	-0.00404	107	0.0909	0	16.3	1		348	34.4	23.4	-0.0239	661	0.093	0	3.68	1		276	25.7	34.4	-0.0224	619	0.00851	0	3.76	1
425	98.7	19.5	-0.0223	615	0.00686	0	22.3	1		348	68.7	51.9	-0.0105	286	0.0215	0	11	1		277	11.7	5.75	-0.0123	338	0.0208	0	13.2	1
425	36	46.3	-0.0219	603	0.0292	0	18.9	1		348	64.3	16.2	-0.0029	75.2	0.252	0	6.8	1		277	20.6	15.6	-0.0227	626	0.00919	0	10.2	1
427	130	12.7	0.00133	-31.5	0.372	0	12.9	1		348	79.5	40.1	-0.0223	616	0.0247	0	6.28	1		278	76.3	51.1	-0.0225	620	0.0612	0	8.52	1
428	124	24.2	-0.0203	560	0.0392	0	12.9	1		348	132	51	-0.0154	424	0.057	0	5.79	1		278	32.4	13.6	-0.0228	630	0.173	0	5.61	1
428	95.2	45.3	-0.0206	568	0.0447	0	7.94	1		348	5.23	25	-0.0201	553	0.159	0	10.5	1		278	37.7	15.3	-0.0227	625	0.184	0	5.61	1
429	74.9	48.2	-0.00143	34.3	0.344	0	14.1	1		349	92.4	32	-0.0116	318	0.0206	0	5.18	1		278	125	14.8	-0.0224	617	0.00646	0	17.1	1
430	102	41.5	-0.0212	584	0.0196	0	7.94	1		349	5.39	50.8	-0.0124	340	0.0226	0	13.7	1		278	88.9	18.7	-0.00322	84.1	0.317	0	7.9	1
432	40.3	43.7	-0.0293	810	0.00963	0	14.3	1		349	13.7	16.2	-0.00246	63	0.222	0	7.21	1		278	120	39.4	-0.0219	605	0.02	0	12	1
433	48.4	10.9	0.00123	-28.7	0.359	0	18.3	1		350	108	40	-0.021	578	0.0154	0	9.64	1		279	101	51.1	-0.0216	596	0.011	0	22	1
434	119	27.3	-0.106	2930	0.0126	0	18.4	1		351	26.5	27.5	-0.0219	603	0.0157	0	8.86	1		279	44.5	53.4	-0.0215	594	0.00729	0	14	1
435	114	7.15	-0.00645	174	0.029	0	20.9	1		351	79.7	52.8	-0.0245	677	0.00993	0	11	1		279	58.3	20	0.00211	-53.1	0.305	0	14.2	1
436	16.7	43.1	-0.00232	59.2	0.348	0	7.3	1		352	36.8	17.3	-0.0238	657	0.0143	0	3.77	1		281	11.3	19.6	-0.0119	326	0.0179	0	9.92	1
438	46.7	36.9	-0.0231	636	0.0274	0	7.05	1		352	134	8.94	-0.0159	437	0.0216	0	23.1	1		281	90.6	26.4	-0.0218	602	0.0103	0	7.9	1
438	23.6	45.5	-0.0101	275	0.0182	0	7.3	1		352	71	17	-0.0228	629	0.0138	0	6.8	1		282	10.9	48.1	-0.022	607	0.00972	0	19.7	1
438	102	33.1	-0.00234	59.8	0.246	0	15	1		353	111	31	-0.0105	288	0.119	0	9.64	1		282	43.6	39.5	-0.115	3190	0.00652	0	9.3	1
441	60.3	48	-0.0037	97.4	0.0809	0	14.6	1		353	95.3	19.8	-0.0219	603	0.0112	0	11	1		283	101	10.1	-0.0216	595	0.0115	0	7.16	1
442	33.4	49.1	-0.0247	682	0.0231	0	10.4	1		353	127	33.2	-0.0108	295	0.0469	0	11.7	1		283	20.9	22	-0.00415	110	0.101	0	9.92	1
442	87	32.3	-0.0213	589	0.00663	0	15	1		353	56.6	20.1	-0.00287	74.4	0.207	0	8.6	1		283	76.3	42.6	-0.0115	316	0.0272	0	7.57	1
442	66.8	35	-0.011	300	0.0259	0	13.7	1		354	62.7	31.2	-0.0226	622	0.011	0	9.82	1		284	69.6	33.1	-0.0229	633	0.00873	0	11.6	1
442	43.1	43	-0.0217	599	0.016	0	7.05	1		354	46.5	43.6	-0.0216	596	0.00694	0	15.1	1		284	34	24.7	-0.0021	52.9	0.25	0	9.1	1
442	123	22.8	-0.00151	36.7	0.307	0	10.8	1		354	94	36.9	-0.0215	594	0.0105	0	5.18	1		285	125	38.2	-0.0223	614	0.0199	0	7.2	1
443	132	33.9	-0.00131	31.1	0.343	0	14.3	1		355	38.4	30.9	-0.0103	280	0.0553	0	5.71	1		285	5.12	29.2	-0.00467	124	0.0587	0	11.4	1
443	14.2	49.7	-0.00124	28.9	0.359	0	10.3	1		355	118	40.2	-0.113	3130	0.00616	0	10.1	1		285	35.8	53.3	-0.0223	616	0.00723	0	10.8	1
444	41.6	21.6	-0.0228	629	0.11	0	6.62	1		355	69.4	46.1	0.0118	-323	0.202	0	12.2	1		286	128	31.5	-0.0109	297	0.213	0	7.2	1
445	96.7	7.9	-0.0225	621	0.0254	0	18.5	1		356	13.3	49	-0.0067	181	0.0389	0	9.1	1		286	34.7	42.3	-0.0121	331	0.111	0	8.68	1
445	47.9	19.5	-0.0216	596	0.095	0	6.62	1		356	91.9	9.37	-0.00487	130	0.0946	0	11	1		286	69.4	49.2	-0.0123	338	0.243	0	5.77	1
446	41.1	9.34	-0.00421	112	0.332	0	12.2	1		357	112	16.1	-0.0105	287	0.0239	0	14.9	1		287	125	12.4	-0.0212	585	0.0134	0	15.2	1
447	66.2	48.6	-0.0216	595	0.00715	0	13.7	1		357	79.9	14.1	-0.0221	609	0.0069	0	9.36	1		287	26.7	36.3	-0.0125	342	0.0262	0	10.1	1
447	97.6	50.5	-0.00192	47.9	0.334	0	21	1		357	66.3	22.1	-0.0225	621	0.0142	0	6.94	1		288	75.1	50	-0.0226	623	0.0515	0	5.77	1
448	130	13.2	-0.0217	599	0.0083	0	6.9	1		358	52	12.7	-0.0341	944	0.0125	0	3.69	1		288	110	20.1	-0.0228	629	0.0417	0	9.4	1
448	80.4	16.5	-0.017	467	0.313	0	3.67	1		359	142	32.6	-0.0227	627	0.00852	0	13.2	1		288	143	24.6	-0.0105	288	0.0245	0	16.6	1
449	4.81	19	-0.00291	75.5	0.127	0	19.7	1		359	85	37.2	-0.0227	627	0.00886	0	9.03	1		289	90.2	38.1	-0.0103	282	0.0148	0	18.5	1
450	121	35.9	-0.0223	616	0.00464	0	12.3	1		359	134	43.3	-0.00711	192	0.0698	0	10.1	1		289	87.3	7.03	-0.00346	90.8	0.12	0	14.7	1
450	22.2	28.2	-0.00399	106	0.122	0	19.7	1		359	104	48.8	-0.0029	75.1	0.233	0	15.4	1		289	69.4	15.9	-0.00308	80.3	0.122	0	15.8	1
452	136	23.1	-0.023	635	0.102	0	6.06	1		360	125	28.6	-0.00253	65	0.218	0	12.8	1		289	40.1	31.5	-0.00785	213	0.0507	0	8.98	1
452	133	36.1	-0.0221	610	0.00814	0	10.1	1		360	54	29.9	-0.00161	39.2	0.341	0	14.5	1		289	63.2	52.7	-0.0227	625	0.00908	0	7.18	1
453	83.7	14.9	-0.113	3140	0.00429	0	3.67	1		361	9.24	9.91	-0.0111	303	0.0319	0	9.89	1		289	25.1	52.9	-0.0109	299	0.0476	0	10.8	1
453	107	50.1	-0.00361	94.9	0.0836	0	5.07	1		361	70	45.9	-0.0144	395	0.146	0	12.6	1		290	47.2	24.7	-0.00413	109	0.0813	0	9.82	1
453	64.2	49.2	-0.00226	57.3	0.296	0	11.4	1		361	23.3	9.15	0.00153	-37	0.359	0	13.2	1		291	43.1	39.9	-0.0227	627	0.0148	0	8.68	1
454	10.3	52.9	-0.00342	89.8	0.12	0	13.2	1		362	35.2	32.2	-0.0221	609	0.00838	0	5.21	1		292	122	37.8	-0.0113	308	0.0126	0	13	1
454	141	4.99	-0.00315	82.1	0.147	0	12.9	1		362	44	50.1	-0.0221	609	0.00713	0	15.8	1		293	94.1	20	-0.0217	597	0.0072	0	10.4	1
456	19.1	8.52	-0.118	3280	0.00385	0	11.8	1		362	133	18.6	-0.00638	172	0.043	0	3.71	1		293	59.3	40.7	-0.00715	194	0.0533	0	12.6	1
456	36.5	44.7	-0.0339	938	0.00612	0	4.8	1		363	27.2	38.5	-0.00986	269	0.0561	0	10.1	1		293	137	43.9	-0.0108	295	0.259	0	5.42	1
457	129	45.2	-0.00258	66.5	0.166	0	10.1	1		363	125	45.6	-0.00328	85.9	0.15	0	3.9	1		294	29.7	7.76	-0.0248	685	0.00695	0	14.7	1
457	75.3	46.6	-0.0118	322	0.0134	0	11.4	1		365	59.6	52.8	-0.0269	742	0.00716	0	12.6	1		294	15	8.23	-0.0219	603	0.00859	0	14.7	1
458	112	50.8	-0.0255	704	0.00563	0	5.07	1		366	114	40.4	-0.0254	700	0.0129	0	11.1	1		295	133	15.5	-0.00823	224	0.0247	0	18.8	1
460	23.1	19.6	-0.0106	290	0.019	0	11.8	1		367	79.7	14.8	-0.0231	636	0.00846	0	22.8	1		295	80.4	42.8	-0.00348	91.4	0.116	0	8.43	1
461	89.2	15.9	-0.0226	623	0.00714	0	15.9	1		367	133	22.3	-0.00654	177	0.0374	0	3.71	1		296	132	46.9	-0.0216	596	0.0349	0	5.42	1
461	113	6.11	-0.0218	602	0.00857	0	9.67	1		368	40.2	23.8	-0.0113	310	0.0159	0	12.1	1		296	81	51.2	0.00193	-48.3	0.371	0	8.43	1
462	31	8.06	-0.0221	609	0.00744	0	14	1		368	122	48.4	-0.0209	577	0.0728	0	3.9	1		298	72.3	7.37	-0.022	608	0.0155	0	8.04	1
462	69.3	36.2	0.00247	-63.3	0.278	0	9.9	1		368	30.2	49.2	-0.00995	271	0.0682	0	11.1	1		298	20.6	49.9	-0.0221	609	0.0904	0	4.2	1
462	60.1	39.8	-0.00344	90.1	0.138	0	9.9	1		369	115	14.8	-0.00325	85	0.158	0	13.8	1		299	51.9	50.4	-0.0307	850	0.0515	0	12.4	1
463	104	10.2	-0.0244	675	0.0118	0	9.67	1		370	140	11.5	-0.0221	610	0.0106	0	6.62	1		300	55.8	26.5	-0.00439	117	0.0923	0	11.6	1
464	79.6	45.3	-0.0218	601	0.00989	0	13.8	1		370	70.7	45.7	-0.00339	88.9	0.263	0	13.3	1		300	80	9.54	-0.00371	97.9	0.237	0	8.04	1
468	104	21.4	-0.00679	183	0.0241	0	11.2	1		372	57	16.8	-0.0211	583	0.0198	0	8.01	1		301	116	23.1	0.00178	-43.9	0.309	0	25.3	1
468	87.8	16.3	-0.00331	86.6	0.122	0	15.3	1		372	25.4	17.9	-0.0212	584	0.00787	0	11.4	1		301	59.1	39.2	-0.00335	87.8	0.25	0	13.1	1
471	101	8.03	-0.0221	608	0.00911	0	13.8	1		372	126	45.8	-0.0209	577	0.0565	0	4.73	1		302	78.5	48.5	-0.0227	626	0.011	0	14.7	1
471	4.65	9.85	-0.0161	443	0.00794	0	35	1		373	68.3	15.6	0.00219	-55.5	0.29	0	11.3	1		302	138	34.9	-0.00753	204	0.047	0	17.8	1
471	35.4	26.7	-0.0236	652	0.012	0	11.8	1		374	46.3	16.8	-0.022	608	0.115	0	3.69	1		302	14.6	43.6	-0.0131	360	0.368	0	6.22	1
471	57.2	45	-0.0029	75.1	0.146	0	6.85	1		376	64.4	34.7	-0.00151	36.5	0.356	0	7.74	1		303	16.4	49.5	-0.022	607	0.0384	0	4.2	1
472	56.8	9.99	-0.0038	100	0.0773	0	21.3	1		376	12.9	52.4	-0.0107	292	0.0196	0	8.07	1		303	35.5	25.8	-0.0217	598	0.0111	0	9.97	1
472	64.4	29.9	-0.0227	628	0.0105	0	16.7	1		376	112	14.5	-0.00313	81.6	0.109	0	12.9	1		303	35.2	36.4	-0.00408	108	0.122	0	10.7	1
472	43.6	35.1	-0.0115	316	0.0189	0	11.8	1		376	51.3	22.4	-0.0229	631	0.111	0	5.33	1		304	144	18.1	-0.0206	567	0.00993	0	17.8	1
472	99.8	44.8	-0.00404	107	0.183	0	12	1		377	133	7.77	-0.0225	621	0.0939	0	5.85	1		304	21.2	36.3	-0.0223	614	0.00716	0	9.78	1
473	102	33	0.00191	-47.7	0.229	0	11.8	1		377	40	45.7	-0.00419	111	0.137	0	14.9	1		305	39.6	52.2	-0.0226	625	0.00861	0	12.7	1
475	109	21.7	-0.022	607	0.00576	0	13.4	1		378	29.5	30.9	-0.0226	623	0.00692	0	18.1	1		306	43.3	19.5	-0.0044	117	0.12	0	9.97	1
475	29.6	45.2	-0.00683	185	0.0287	0	14.3	1		378	9.71	22	-0.0105	285	0.023	0	21.7	1		306	94	44.9	-0.0219	603	0.00614	0	15.9	1
476	52.1	49.5	-0.00782	212	0.0209	0	6.85	1		379	98.9	16.5	-0.0115	315	0.0149	0	12.9	1		310	77.9	35.2	-0.0072	195	0.0342	0	14.4	1
477	135	18.3	-0.0214	590	0.00858	0	26.3	1		379	24.9	49.7	-0.00854	232	0.0267	0	10.3	1		310	63.3	15	-0.0217	597	0.00736	0	14.5	1
478	34.5	31.8	-0.0119	327	0.0122	0	14.3	1		379	142	14.3	-0.00388	102	0.274	0	7.95	1		311	124	34.3	-0.018	496	0.00913	0	4	1
478	117	37.9	-0.0108	296	0.0173	0	13.5	1		380	80.7	18.6	-0.0221	610	0.0111	0	9.84	1		312	65.1	46.4	-0.01	273	0.0178	0	13.4	1
480	88.8	35	-0.00432	115	0.0918	0	9.56	1		380	15.8	44.9	-0.0104	285	0.0282	0	8.07	1		312	32.5	18.8	-0.0123	338	0.0171	0	13.6	1
481	108	10.6	-0.0216	594	0.00911	0	8.14	1		380	128	4.64	-0.0228	629	0.0567	0	5.85	1		312	43.6	49	-0.00399	106	0.25	0	9.04	1
481	37.9	15.9	-0.00626	169	0.176	0	16.2	1		380	53.6	39.6	-0.0246	680	0.0263	0	8.24	1		313	129	17.4	-0.00922	251	0.0722	0	11.2	1
483	68.5	16.1	-0.0261	721	0.0992	0	17.1	1		381	57.1	32.1	-0.0225	621	0.0489	0	7.74	1		314	49	12.3	-0.022	608	0.0475	0	10.2	1
483	103	48	-0.0217	600	0.00877	0	17.3	1		382	92.5	4.81	-0.0273	754	0.0093	0	13.3	1		314	4.65	42.1	-0.0218	601	0.0169	0	13.2	1
483	128	46.3	-0.00146	35.1	0.326	0	7.5	1		382	117	37	-0.0223	615	0.0124	0	15.1	1		314	95	36.5	-0.0023	58.6	0.241	0	12.7	1
484	82	41.7	-0.0209	577	0.00944	0	8.17	1		384	103	29.7	-0.117	3250	0.00396	0	13.9	1		314	96.1	51.7	0.00156	-38	0.275	0	15.3	1
485	116	9.6	-0.00587	158	0.0609	0	8.14	1		385	27.1	53.3	-0.0197	544	0.271	0	14.1	1		316	136	9.01	-0.0226	623	0.00856	0	11.2	1
485	55.6	27.4	-0.00726	197	0.0245	0	8.26	1		385	14	12.6	-0.00162	39.6	0.297	0	6.04	1		316	89.7	15.3	-0.0222	612	0.0141	0	10.4	1
488	133	25.2	-0.0211	582	0.00692	0	14.8	1		385	133	37.9	-0.00294	76.3	0.189	0	9.09	1		316	135	37.3	-0.0219	603	0.00919	0	10.6	1
488	132	40	-0.0103	282	0.0238	0	4.73	1		386	34.2	16.9	-0.0075	203	0.0425	0	15.4	1		316	17.8	43	-0.0224	618	0.0108	0	13.2	1
488	73.8	41.6	-0.0176	484	0.0341	0	8.17	1		386	142	4.94	-0.0222	614	0.0103	0	11.5	1		317	64	17.2	-0.0118	323	0.032	0	10.9	1
489	104	15.1	-0.00258	66.3	0.175	0	7.12	1		386	28.4	32.7	-0.00377	99.4	0.124	0	16.9	1		317	45.7	21.9	-0.12	3330	0.00577	0	5.43	1
490	99.6	48.3	-0.0216	594	0.00749	0	22.5	1		386	143	50.7	-0.0211	580	0.011	0	16.1	1		317	79.3	43.5	-0.022	606	0.0137	0	14.2	1
493	45.8	9.65	-0.0219	603	0.00576	0	10.8	1		386	98.5	51.6	-0.0106	290	0.0298	0	18.6	1		318	51.1	47.2	-0.0123	337	0.0339	0	6.73	1
493	136	39.8	-0.00251	64.5	0.144	0	4.73	1		386	140	16.3	-0.00311	81	0.292	0	11.5	1		318	16.8	25.3	-0.117	3260	0.00438	0	17.8	1
493	124	42.4	-0.0214	591	0.0103	0	8.57	1		387	8.01	11.6	-0.00218	55.2	0.304	0	6.04	1		318	95.7	23.8	-0.0221	610	0.016	0	6.23	1
494	51.3	39.5	-0.00431	114	0.0768	0	9.6	1		390	58.3	32.9	-0.0124	339	0.0268	0	12.9	1		319	72.2	10	-0.00336	88.1	0.2	0	10.9	1
494	77.6	43.6	-0.00391	103	0.0792	0	18.9	1		391	50.7	11.5	-0.0119	325	0.0146	0	13.1	1		320	41	43.2	-0.022	606	0.00797	0	10.8	1
495	23.6	18.7	-0.0238	657	0.0827	0	6.02	1		391	68.9	40.2	-0.0215	593	0.00761	0	12.9	1		320	52.5	28.8	-0.0101	275	0.347	0	8.04	1
495	49	20	-0.00485	129	0.0711	0	10.8	1		392	81.9	28	-0.0218	600	0.00887	0	11.7	1		321	114	21.1	-0.00411	109	0.0894	0	7.13	1
495	129	27.5	-0.022	608	0.0083	0	14.5	1		392	116	51.7	-0.0216	595	0.0204	0	10	1		321	65.6	47.4	-0.0225	621	0.00814	0	10.5	1
496	22.5	12.8	-0.0232	640	0.141	0	6.02	1		392	139	30.5	-0.00401	106	0.105	0	21.4	1		321	44.6	27.3	-0.0233	642	0.239	0	5.43	1
496	17.2	35	-0.012	330	0.0172	0	3.71	1		393	63.8	11.8	-0.0217	600	0.0106	0	12.6	1		322	114	5.2	-0.0116	318	0.0151	0	15	1
496	119	13.5	-0.0221	610	0.0099	0	10.3	1		393	88.5	7.63	-0.0104	284	0.0336	0	6.86	1		322	99.9	30.6	-0.0225	620	0.0353	0	6.83	1
497	95.3	50.2	-0.0217	599	0.012	0	8.03	1		393	53.2	51	-0.0218	601	0.238	0	5.48	1		323	102	24.1	-0.0116	317	0.161	0	6.23	1
498	71.1	11.1	-0.00313	81.8	0.163	0	19.8	1		394	102	49.3	-0.0214	590	0.0104	0	14.4	1		323	128	42.5	-0.0027	69.7	0.219	0	10.7	1
498	110	26.3	-0.077	2140	0.00587	0	8.07	1		394	129	49.1	-0.0223	616	0.0249	0	7.65	1		324	80.1	23.6	-0.00866	236	0.0389	0	15.7	1
498	103	47.9	-0.0112	306	0.0555	0	8.03	1		394	56.8	46.9	-0.0219	605	0.233	0	5.48	1		324	137	37.8	-0.0217	598	0.00737	0	10.7	1
498	88.5	27.6	-0.172	4790	0.00475	0	19.4	1		394	75.1	17.3	0.00176	-43.6	0.274	0	12.6	1		324	16	4.81	-0.0225	622	0.0285	0	12.4	1
499	138	45.4	-0.0225	622	0.00706	0	20.2	1		395	19.6	22.5	-0.00336	88	0.195	0	6.72	1		324	26.1	12	-0.00337	88.2	0.135	0	12.4	1
499	45.9	47.5	-0.00335	87.8	0.148	0	9.6	1		396	92.6	32.7	-0.022	606	0.00791	0	11.7	1		324	71.9	39	-0.00172	42.3	0.357	0	10.5	1
501	23.2	29.8	-0.00738	200	0.0357	0	7.92	1		396	114	41.9	-0.0101	277	0.0156	0	7.95	1		325	92.1	8.33	-0.0214	591	0.00735	0	14.3	1
501	64.4	47.6	-0.0221	610	0.00827	0	13.3	1		396	23.5	27.9	-0.00402	106	0.169	0	6.72	1		325	121	22.7	-0.01	274	0.0191	0	7.13	1
503	64.8	29.8	-0.0225	620	0.00647	0	8.64	1		396	19.8	45.3	-0.0125	342	0.0215	0	9.56	1		327	58.9	6.6	-0.0225	622	0.0095	0	14.5	1
505	87.8	27.1	-0.0076	206	0.0606	0	7.13	1		396	79.3	48.9	-0.0135	371	0.0842	0	7.62	1		327	104	16.1	-0.00435	116	0.0831	0	8.31	1
505	40	39.6	-0.115	3190	0.00394	0	9.43	1		396	136	51.7	-0.0221	609	0.0301	0	7.65	1		327	5.47	33.2	-0.0236	652	0.0101	0	10.4	1
508	4.65	51.6	-0.011	301	0.0245	0	28.5	1		397	50.1	33.6	-0.0122	334	0.0192	0	4.33	1		327	141	50.6	-0.00354	93.1	0.133	0	10.9	1
510	96.7	5.76	-0.0148	405	0.244	0	23.1	1		397	121	17.3	-0.0218	601	0.0638	0	7.33	1		328	5.04	22.8	-0.0041	109	0.0955	0	10.4	1
510	94.5	29.7	0.00181	-44.8	0.259	0	7.13	1		398	48.8	13.6	-0.0233	642	0.0214	0	7.11	1		328	114	50.8	-0.0213	588	0.00712	0	14.4	1
511	136	20.8	-0.0111	305	0.0211	0	20	1		398	28.8	48.4	-0.0224	618	0.00902	0	9.56	1		328	54.2	32.1	-0.022	607	0.0186	0	11	1
512	29.4	4.78	-0.0226	625	0.185	0	6.68	1		398	82.3	4.64	-0.0214	591	0.0103	0	6.86	1		329	48.8	22.6	-0.0318	879	0.0388	0	11	1
513	116	22.6	-0.011	301	0.0173	0	15.8	1		399	39.7	8.92	-0.0229	631	0.0645	0	6.67	1		330	126	8.43	-0.02	551	0.0128	0	14.9	1
513	25.7	10.4	-0.024	661	0.175	0	6.68	1		399	46.1	7.02	-0.0175	481	0.158	0	6.67	1		331	26.6	4.93	-0.00319	83.4	0.117	0	18.3	1
514	94.1	51.8	-0.00134	31.9	0.299	0	22.2	1		400	106	41.6	-0.0224	617	0.00756	0	7.95	1		332	107	38.6	-0.00731	198	0.0766	0	6.99	1
515	70.9	36.7	0.0031	-80.9	0.207	0	6.61	1		400	8.07	6.77	0.00156	-38.1	0.366	0	18.9	1		333	95	28.5	-0.0022	55.9	0.201	0	12.1	1
516	8.45	40.8	-0.0227	625	0.00776	0	15.5	1		401	109	29.4	-0.0106	290	0.0223	0	11.9	1		334	136	19.9	-0.0106	290	0.0201	0	15.2	1
517	38.3	16.3	-0.0224	619	0.0293	0	7.6	1		401	5.15	47.3	-0.00368	97	0.202	0	14.8	1		335	17.1	42.4	-0.0079	214	0.0917	0	6.98	1
517	53.4	15.8	-0.022	606	0.00883	0	13.3	1		401	70.1	33.7	0.00192	-47.9	0.286	0	13.9	1		335	99.7	39.7	-0.0225	620	0.0071	0	6.51	1
517	8.43	25.3	-0.00654	176	0.0367	0	15.5	1		402	43.8	38.8	-0.00357	93.8	0.127	0	8.18	1		335	62.9	51.8	-0.0106	289	0.0194	0	8.52	1
517	105	9.15	-0.00145	35	0.267	0	17.5	1		402	113	16.1	0.0259	-715	0.0133	0	7.33	1		336	99.7	6.57	-0.00307	80	0.183	0	6.58	1
517	84.7	11.3	-0.0014	33.4	0.324	0	19.2	1		402	50.9	29.4	-0.00389	103	0.1	0	4.33	1		336	34.1	40.5	-0.00427	113	0.0935	0	4.87	1
518	130	29.4	-0.0103	282	0.017	0	15.8	1		403	23.2	36.7	-0.0518	1440	0.00517	0	9.11	1		338	48	22.9	-0.00453	121	0.0726	0	13.3	1
519	32.4	11.5	-0.0107	294	0.158	0	7.6	1		403	75.5	16.7	-0.00406	108	0.196	0	7.65	1		338	19.5	49	-0.0225	622	0.00958	0	6.98	1
520	78.2	38.9	-0.0235	649	0.00581	0	7.69	1		403	118	44.2	-0.00205	51.6	0.29	0	11.8	1		339	67	31.1	-0.0122	335	0.0126	0	10	1
520	55.5	52.9	-0.00318	83.2	0.12	0	16.1	1		404	110	8.15	-0.0121	330	0.0942	0	8.89	1		339	67.8	44.9	0.00382	-101	0.222	0	8.52	1
521	65.6	10.4	-0.026	718	0.00535	0	13.3	1		405	81.3	11.7	-0.00411	109	0.188	0	7.65	1		340	60	38.2	-0.00348	91.4	0.242	0	10	1
521	91.6	51.6	-0.0034	89.2	0.104	0	18.4	1		406	124	32.6	-0.0214	590	0.0122	0	12	1		340	42.7	43	-0.0034	89.2	0.104	0	9	1
522	23.7	41.8	-0.00726	196	0.0262	0	16.5	1		406	28	29	-0.0115	315	0.1	0	9.11	1		341	142	33.1	-0.022	608	0.00924	0	18.6	1
523	88.3	27.6	0.0367	-1020	0.013	0	13.4	1		407	6.91	46.4	-0.0222	613	0.00897	0	17.2	1		341	11.6	49	-0.00694	188	0.121	0	7.92	1
528	140	12.1	-0.00381	101	0.104	0	11	1		407	59.5	13	-0.0217	598	0.0206	0	5.94	1		341	32.6	28.3	-0.0224	617	0.0641	0	3.43	1
528	73.6	37.3	-0.00516	138	0.0515	0	13.9	1		407	61.2	40	0.0239	-661	0.121	0	4.34	1		342	129	45.9	-0.0101	276	0.0166	0	13.1	1
528	94.9	39.3	-0.0216	594	0.00854	0	11.5	1		408	85.8	23.1	-0.0217	598	0.0115	0	11.7	1		342	76.1	17.7	-0.00312	81.4	0.13	0	16.2	1
528	75	53.3	-0.0101	275	0.0218	0	16.1	1		409	49.9	4.82	-0.0227	628	0.00901	0	12.6	1		342	117	40.2	-0.0101	275	0.0185	0	12.7	1
530	78.1	9	-0.0371	1030	0.0781	0	5.48	1		410	139	20.7	-0.0108	296	0.0135	0	10.7	1		343	34.5	5.23	-0.0275	760	0.0086	0	11.3	1
531	8.13	31	-0.0222	613	0.00491	0	18.2	1		410	57	38.7	-0.0264	728	0.372	0	4.34	1		343	118	16	-0.00353	92.7	0.111	0	7.2	1
532	32.4	10	-0.00396	105	0.103	0	9.57	1		410	23.6	42.1	-0.00477	127	0.241	0	13.8	1		344	121	28.1	-0.0224	618	0.00587	0	12.3	1
532	72.8	7.54	-0.0238	656	0.264	0	5.48	1		411	97.4	10.8	-0.0107	291	0.0374	0	16.9	1		346	46.6	15.4	-0.0229	632	0.00749	0	13.3	1
533	103	31.2	-0.011	300	0.184	0	5.39	1		412	129	17.9	-0.0108	294	0.0175	0	10.7	1		346	96.1	31.4	-0.0216	595	0.00506	0	13.3	1
534	70.9	23.3	-0.00397	105	0.0867	0	11.5	1		412	67.1	22.2	-0.0105	287	0.0238	0	11.1	1		347	96.1	44.7	-0.0222	614	0.00969	0	13.3	1
535	20	17.3	-0.00901	245	0.33	0	11.7	1		412	97.7	32.8	-0.00332	86.9	0.132	0	7.52	1		347	61.7	32.7	-0.0228	629	0.00868	0	4.47	1
535	36.3	38.4	-0.0212	586	0.007	0	16	1		412	135	37	-0.0152	417	0.0131	0	17	1		348	95.6	10.7	-0.0215	593	0.00589	0	16.9	1
535	98.8	28.1	-0.0105	288	0.164	0	5.39	1		413	78.1	6.52	-0.00693	187	0.0492	0	13.7	1		348	78.8	11.4	-0.00144	34.6	0.354	0	16.9	1
536	62.4	33.6	-0.0106	288	0.0176	0	13.3	1		413	33.4	28.1	-0.00153	37.2	0.34	0	8.95	1		351	16.8	36.6	-0.0208	574	0.211	0	4.99	1
536	100	37.7	-0.0224	618	0.00998	0	7.08	1		414	90.3	33.9	-0.00385	102	0.151	0	7.52	1		351	44.8	28.5	-0.00392	104	0.144	0	13	1
536	49.2	48.5	-0.0224	617	0.0103	0	12.9	1		414	106	44.7	-0.00785	213	0.0446	0	11.1	1		352	57.5	31	-0.00791	215	0.0603	0	4.47	1
536	28.6	52.4	-0.0217	599	0.00862	0	14.2	1		419	90.2	14.8	-0.0106	290	0.0252	0	17.6	1		352	125	45.6	-0.0411	1140	0.00582	0	25	1
540	49.6	12.2	-0.00968	264	0.0147	0	19.2	1		419	57.6	49.2	-0.0114	312	0.0162	0	12.6	1		353	15	41.2	-0.0199	550	0.184	0	4.99	1
540	120	37.3	-0.0103	281	0.0129	0	17.5	1		419	97.3	51	-0.0162	445	0.0496	0	11.1	1		353	20.8	52.4	-0.0125	343	0.0551	0	6.36	1
541	61.4	52.9	-0.00145	34.8	0.313	0	12.9	1		419	73.5	8.94	-0.0014	33.6	0.36	0	17.6	1		355	125	20.7	-0.00239	61	0.344	0	10.1	1
542	14.6	8.2	-0.0103	281	0.0127	0	13.1	1		420	60.2	26.5	-0.00222	56.3	0.231	0	11.8	1		355	136	17.9	0.00132	-31.3	0.309	0	11.7	1
543	14.9	21.3	-0.0225	620	0.019	0	9.79	1		420	5.63	8.81	0.00166	-40.7	0.326	0	20.6	1		356	67.4	6.74	-0.00963	263	0.0334	0	11.1	1
543	136	17.3	-0.0206	568	0.0247	0	8.41	1		420	70.1	48.5	0.00309	-80.6	0.221	0	12.6	1		357	116	15.9	-0.0212	585	0.0134	0	8.77	1
543	21.8	28.3	-0.00714	193	0.156	0	9.49	1		420	136	53	-0.0242	669	0.012	0	35.4	1		357	46.2	23.2	-0.0217	597	0.053	0	7.6	1
544	133	9.61	-0.0214	590	0.0353	0	8.41	1		422	29.1	23.7	-0.0122	334	0.0212	0	11.2	1		357	27.1	53.3	-0.0219	604	0.0166	0	6.36	1
546	44.1	26.5	-0.0186	512	0.00875	0	14.3	1		424	55.7	15.6	0.00155	-37.7	0.333	0	11.8	1		358	59.7	14.7	-0.0224	619	0.0106	0	11.1	1
546	45.9	12.3	-0.00437	116	0.289	0	14.3	1		425	40.2	43.5	-0.0223	614	0.00842	0	11.9	1		358	42	29.5	-0.022	607	0.0272	0	7.6	1
546	80.2	44.9	-0.0213	587	0.00865	0	18	1		426	33.2	6.84	-0.0116	319	0.06	0	5.29	1		359	43.8	12.2	-0.00804	218	0.0406	0	11.2	1
547	52.7	40.9	-0.021	578	0.00808	0	10.6	1		426	99.6	36.1	-0.0375	1040	0.00598	0	25.1	1		359	91	35	-0.00336	88.2	0.147	0	12.4	1
547	24.1	37.5	-0.00349	91.7	0.106	0	9.49	1		426	123	27.9	0.00203	-51.1	0.286	0	15.2	1		360	31.9	21.1	-0.0247	682	0.0189	0	8.3	1
547	104	50.5	-0.0101	276	0.0197	0	7.84	1		426	135	18.1	0.00139	-33.2	0.365	0	15.2	1		360	42.4	52.3	-0.0222	613	0.0091	0	15.3	1
548	142	27.9	-0.0226	623	0.00683	0	12	1		428	37.8	29.5	-0.0221	610	0.00676	0	14.2	1		361	31.4	41.1	-0.0229	632	0.0171	0	12.9	1
549	49.5	50.9	-0.0217	599	0.00764	0	10.6	1		430	28.3	44.4	-0.0227	627	0.00767	0	11.9	1		362	121	8.83	-0.0221	610	0.00647	0	8.77	1
549	91.3	8.61	-0.00362	95.2	0.122	0	14.3	1		430	62.8	27.4	-0.00298	77.5	0.191	0	7.23	1		362	24.8	25.4	-0.0307	848	0.0155	0	6.47	1
549	104	15.9	0.00151	-36.6	0.329	0	14.3	1		430	62.7	38.6	-0.0151	416	0.0112	0	7.95	1		364	52.8	35.6	-0.0162	447	0.361	0	8.89	1
550	11.9	19.5	-0.0212	583	0.0052	0	13.2	1		430	38.5	6.69	-0.00351	92.2	0.265	0	5.29	1		364	86.6	16.4	-0.00326	85.3	0.235	0	12.6	1
550	16.4	47.9	-0.00461	123	0.0568	0	11.7	1		431	81.3	4.79	-0.0213	589	0.0224	0	7.15	1		365	118	23.3	-0.0216	596	0.0253	0	7.91	1
550	141	46.4	-0.00238	60.7	0.179	0	18.5	1		432	65.3	52	-0.0218	602	0.0297	0	13.6	1		365	128	48.6	-0.0211	582	0.00774	0	17.1	1
551	30.7	8.36	-0.0219	605	0.00657	0	7.69	1		432	96.8	51.9	-0.011	302	0.239	0	3.12	1		365	44.4	21.8	-0.0018	44.7	0.284	0	12.5	1
552	4.87	49.3	-0.00298	77.6	0.109	0	11	1		432	77.2	22.9	-0.00286	74.2	0.332	0	13.4	1		366	83.6	35.5	-0.0102	280	0.0208	0	11.2	1
552	99.7	44.3	0.00121	-28.2	0.37	0	7.84	1		432	99.9	52.6	0.0105	-288	0.252	0	3.12	1		367	25.3	18.9	-0.023	634	0.00595	0	6.47	1
554	39.7	20.7	-0.0215	594	0.0125	0	10.1	1		436	120	14.3	-0.0221	610	0.00902	0	15.2	1		367	111	19.8	-0.0214	589	0.0153	0	7.91	1
554	52.9	39.5	-0.0162	445	0.0126	0	11.5	1		436	5.71	53	-0.0212	583	0.0102	0	23.4	1		367	35.9	49.9	-0.0217	599	0.014	0	14.7	1
554	38	10.7	-0.0041	108	0.188	0	7.69	1		436	58.7	29.3	-0.00344	90.3	0.122	0	7.27	1		368	57.2	20.7	-0.0218	601	0.0062	0	12.8	1
556	51	28.2	-0.0224	618	0.00705	0	11.5	1		437	104	35.5	-0.022	608	0.0137	0	10.3	1		368	93.9	43.9	-0.0103	281	0.0177	0	13.3	1
556	15.5	52.2	-0.0222	614	0.00814	0	11	1		437	109	44.5	-0.0118	323	0.0562	0	10.3	1		369	131	14.7	-0.00403	107	0.0979	0	14.7	1
558	116	17.8	-0.0136	372	0.0112	0	8.86	1		438	125	28.4	-0.0224	618	0.00906	0	7.32	1		369	114	32.9	-0.0223	615	0.0111	0	8.61	1
558	85.2	35.4	0.0023	-58.6	0.22	0	26.3	1		438	22.1	36.2	-0.0103	280	0.031	0	11	1		369	49.3	43.8	0.00837	-228	0.239	0	8.89	1
559	95.6	6.29	-0.0257	711	0.0186	0	8.43	1		441	28.5	12	-0.0029	75.2	0.153	0	18.4	1		372	8.32	10.2	-0.0216	596	0.00765	0	19.1	1
560	11.4	18.6	-0.0112	305	0.0187	0	15.4	1		441	28.8	44.9	-0.0226	623	0.0164	0	8.92	1		373	116	14.1	-0.0229	632	0.0111	0	7.23	1
560	129	38	-0.00492	132	0.0873	0	16.1	1		442	91.6	7.3	-0.0213	586	0.01	0	16.5	1		374	122	50.6	-0.0214	590	0.00978	0	3.49	1
561	86.2	7.65	-0.0218	602	0.0062	0	9.49	1		442	33.8	37.5	-0.0151	415	0.0494	0	8.92	1		375	99.4	21.5	-0.0102	279	0.023	0	12.7	1
563	63	21.3	-0.0225	622	0.0155	0	21.3	1		442	134	23.8	-0.00242	62	0.256	0	9.79	1		375	123	16.2	-0.0117	320	0.0716	0	7.23	1
564	26.3	23.1	-0.0218	601	0.00752	0	11.1	1		442	82	42.9	0.002	-50.1	0.331	0	16.1	1		375	31.2	19.5	0.00141	-33.7	0.323	0	17.8	1
564	104	6.52	0.00139	-33.3	0.332	0	8.43	1		443	62.7	9.71	-0.022	606	0.00876	0	11	1		376	68.3	6.79	-0.0123	338	0.212	0	6.75	1
565	113	34.8	-0.0016	39.2	0.256	0	16.1	1		443	143	37	0.00254	-65.1	0.355	0	9.74	1		376	66.5	13.3	-0.0227	625	0.0316	0	6.75	1
566	41.8	49.3	-0.0215	594	0.0088	0	16.1	1		444	124	5.53	-0.00405	107	0.19	0	7.05	1		376	132	6.98	-0.0037	97.5	0.333	0	7.71	1
566	29.3	39.2	-0.00276	71.4	0.145	0	16.1	1		444	124	25.2	-0.00287	74.4	0.211	0	9.83	1		377	67.3	36.4	-0.0219	605	0.0107	0	12.4	1
567	117	12.4	-0.0216	595	0.0103	0	13.7	1		445	65.9	41.1	-0.0191	527	0.00727	0	7.79	1		377	45.9	30.7	-0.0204	563	0.0415	0	10.5	1
567	82.6	50.3	-0.0216	595	0.00752	0	24.2	1		445	125	44.9	-0.0117	320	0.0218	0	19.5	1		377	54.9	36.3	-0.0108	294	0.0453	0	9.28	1
568	58.4	48.6	-0.0423	1170	0.00621	0	16.7	1		446	52.8	4.72	-0.0278	769	0.0105	0	7.54	1		377	128	42	-0.01	273	0.0171	0	9.78	1
568	83.8	16.5	-0.0104	285	0.0187	0	21.3	1		447	120	11.3	0.00538	-144	0.136	0	7.05	1		378	49.1	43.6	0.00798	-217	0.269	0	9.28	1
569	131	34.7	0.0012	-27.8	0.32	0	12.8	1		447	60	30.2	-0.0226	623	0.00713	0	10.3	1		379	102	33.9	-0.0293	809	0.00582	0	11.4	1
570	52.3	22.2	-0.0225	621	0.00413	0	26.4	1		450	33.4	24.6	-0.0108	296	0.0264	0	7.81	1		380	59.7	19.7	-0.0032	83.5	0.285	0	9.33	1
574	135	52.1	-0.0112	306	0.0192	0	17.8	1		451	60.2	6.28	-0.0411	1140	0.00366	0	7.54	1		381	114	14.6	-0.0221	609	0.0428	0	8.39	1
574	26.3	17.6	-0.0452	1250	0.00446	0	13	1		451	78.7	23.1	0.00201	-50.6	0.295	0	11.7	1		381	140	7.4	-0.015	411	0.0139	0	7.71	1
575	121	21.9	-0.0217	599	0.0119	0	4.58	1		452	51.5	36.1	-0.0231	638	0.0099	0	10.3	1		382	108	9.29	-0.0213	587	0.0357	0	8.39	1
575	139	22.9	-0.0216	596	0.00795	0	12.9	1		453	127	31	-0.0116	317	0.0136	0	9.85	1		383	105	22.8	-0.021	578	0.00887	0	11.4	1
575	77.3	37.8	-0.0212	583	0.00884	0	20.5	1		454	97.3	8.36	-0.00398	105	0.202	0	13.3	1		383	21.3	25.5	-0.0305	842	0.00584	0	23	1
576	62.7	23.5	-0.00166	40.7	0.375	0	7.21	1		454	128	52.7	0.0015	-36.3	0.361	0	7.15	1		384	89	19.7	-0.0104	285	0.0259	0	16.1	1
577	92.1	52.3	-0.0104	284	0.0201	0	9.86	1		455	73.9	12.5	-0.0224	617	0.00706	0	10.9	1		384	129	19.8	-0.0218	603	0.00811	0	15.3	1
578	48.8	11.7	-0.00306	79.6	0.17	0	10.1	1		455	15.5	24.8	-0.0228	630	0.00572	0	17.9	1		384	138	49.3	-0.0208	573	0.01	0	9.51	1
580	24.2	51.8	-0.0106	288	0.368	0	15.7	1		455	46.1	27.3	0.00282	-72.9	0.254	0	10.3	1		384	10	50.8	-0.00334	87.4	0.272	0	17.5	1
581	58.2	15.6	-0.0222	611	0.0121	0	7.71	1		456	141	48.9	-0.00285	73.9	0.232	0	4.09	1		385	84	40.3	-0.0212	585	0.0102	0	11.1	1
581	69.1	20.2	-0.0113	309	0.0195	0	7.21	1		457	34.1	30.7	-0.0218	601	0.00834	0	12.5	1		385	124	43.3	-0.0215	594	0.00991	0	15.5	1
581	66.8	36	-0.00205	51.6	0.209	0	13.2	1		457	126	45.9	0.00179	-44.4	0.364	0	5.76	1		386	71	13.4	-0.0228	629	0.00729	0	10.4	1
581	33.7	39.3	-0.0217	599	0.0107	0	15.7	1		458	77.9	22.6	0.00247	-63.3	0.31	0	7.81	1		386	142	40.7	-0.0119	326	0.213	0	9.51	1
581	49.5	44.6	-0.0201	555	0.0834	0	16.7	1		459	12.6	43.9	-0.0217	599	0.0337	0	11.4	1		386	77.4	49.2	-0.00403	107	0.128	0	11	1
582	14	7.34	-0.0201	555	0.077	0	5.25	1		459	137	48.6	0.00243	-62.3	0.28	0	4.09	1		387	27.2	47.8	-0.0116	316	0.016	0	17.5	1
582	5.48	43.2	-0.00413	109	0.0675	0	20.6	1		462	118	51.2	-0.0213	587	0.00983	0	8.58	1		388	112	12	-0.0109	297	0.0579	0	13	1
582	82.3	51.1	-0.0063	170	0.0271	0	9.86	1		462	121	28.3	-0.0213	588	0.00932	0	10.4	1		388	46	36.6	-0.0229	632	0.00775	0	21	1
584	55.7	8.29	-0.0222	611	0.0201	0	7.71	1		464	24.4	10.3	-0.0231	637	0.00796	0	24.6	1		388	66.9	45.9	-0.0217	597	0.00729	0	11	1
585	45.2	7.69	-0.0217	600	0.0114	0	10.6	1		464	14	32.6	-0.022	608	0.00732	0	11.4	1		389	35.9	12.3	-0.0255	705	0.0155	0	7.85	1
585	25.6	15	-0.0221	609	0.00627	0	12.8	1		464	92.4	38.8	-0.00355	93.4	0.199	0	4.4	1		389	15.6	12.2	-0.0113	308	0.0174	0	13.4	1
585	92.8	36	-0.00923	251	0.108	0	3.68	1		464	142	49	0.0021	-53	0.281	0	4.14	1		390	63	6.57	-0.0219	605	0.00929	0	10.4	1
586	140	24.6	-0.0217	599	0.00689	0	8.79	1		464	126	52.7	-0.0038	100	0.253	0	8.58	1		390	28.7	15.3	-0.0217	597	0.0436	0	7.85	1
587	35.6	23.1	-0.00402	106	0.134	0	12.8	1		465	99.8	15	-0.0035	91.9	0.119	0	8.81	1		391	105	42.9	-0.0109	299	0.0197	0	20.4	1
587	87.5	26.3	-0.0209	575	0.0102	0	11.1	1		465	47.6	31.2	-0.0222	613	0.00929	0	11.3	1		391	141	11.8	-0.0211	583	0.00772	0	7.82	1
588	69.1	31.7	-0.0224	617	0.00985	0	19.1	1		466	93.6	47.3	-0.01	274	0.124	0	8.59	1		391	28	25.7	-0.00361	95	0.167	0	7.81	1
588	99.6	22.2	-0.0217	600	0.00984	0	11	1		467	76.2	50.2	-0.0296	818	0.00619	0	16	1		392	117	26.7	-0.0223	614	0.00493	0	15.6	1
589	92.2	39.6	-0.0105	287	0.0576	0	3.68	1		467	72.5	10.3	-0.00852	232	0.294	0	4.12	1		393	83.4	19.8	-0.00339	88.9	0.128	0	7.21	1
589	58.8	52.4	-0.00117	27	0.343	0	12.4	1		467	129	35.4	-0.00434	115	0.262	0	10.4	1		393	16.1	49.3	-0.0115	315	0.181	0	6.19	1
590	97.2	8.18	-0.0215	592	0.00831	0	14.1	1		467	140	36.6	0.00289	-74.9	0.236	0	11.1	1		394	59.6	39.9	-0.0221	610	0.0237	0	8.05	1
590	108	28.8	-0.0122	334	0.0185	0	11	1		468	76.8	25.8	-0.0426	1180	0.00641	0	9.58	1		394	92.9	11.3	-0.00504	135	0.307	0	7.13	1
590	22.8	34.3	-0.00148	35.6	0.288	0	17	1		468	57.9	52.1	-0.0215	593	0.00788	0	18.3	1		394	43.3	14.8	-0.00333	87.1	0.109	0	7.85	1
591	136	51	-0.0116	318	0.0239	0	9.06	1		469	58.8	32.4	-0.0224	618	0.0068	0	11.3	1		395	93.7	18.4	-0.0218	602	0.0129	0	7.13	1
591	83.1	6.82	-0.0217	600	0.0243	0	6.12	1		469	33.4	49.8	-0.00282	73.1	0.18	0	17	1		395	74.1	22.7	-0.00411	109	0.129	0	9.73	1
592	119	9.99	0.00246	-62.9	0.251	0	17.7	1		471	43.7	36.3	-0.015	413	0.0493	0	8.14	1		396	133	9.93	-0.022	605	0.0181	0	7.82	1
593	29	14.6	-0.00132	31.3	0.342	0	13.2	1		472	70	7.1	-0.0259	714	0.0514	0	4.12	1		396	35.2	28.7	-0.0443	1230	0.01	0	4.65	1
594	80.2	48.8	-0.0214	589	0.0081	0	15.1	1		472	21.7	37.5	-0.0106	291	0.0223	0	12.9	1		397	17.7	43.3	-0.00372	98	0.167	0	6.19	1
594	47	49	-0.0111	303	0.0439	0	3.51	1		472	127	50.1	-0.0213	586	0.0109	0	14.8	1		397	65.7	45.1	-0.0209	577	0.0186	0	8.05	1
596	43.3	42.6	-0.00625	168	0.201	0	7.37	1		473	12	28.9	-0.023	635	0.00991	0	12.9	1		398	102	6.3	-0.00302	78.7	0.158	0	10.4	1
596	88	10.5	-0.00312	81.4	0.266	0	6.12	1		474	70.7	45.9	0.0209	-576	0.233	0	7.49	1		398	79.7	13.6	-0.0184	507	0.247	0	4.43	1
597	49.3	27.8	0.00148	-35.8	0.309	0	10.8	1		475	90.1	29	-0.0106	290	0.0242	0	14	1		398	91.6	26.6	-0.0218	600	0.0119	0	8.49	1
598	93.9	20.2	-0.00718	194	0.0313	0	11.3	1		475	34.6	40.3	-0.0226	625	0.00709	0	9.94	1		398	141	50	-0.00354	93	0.146	0	9.78	1
598	16.4	18.4	-0.00154	37.5	0.302	0	13.2	1		475	45.9	28.5	-0.00318	83.2	0.167	0	8.14	1		400	110	32.1	-0.0266	736	0.0751	0	6.86	1
599	27.4	30.8	-0.0112	305	0.0154	0	16.5	1		476	19.4	10.8	-0.0218	600	0.00767	0	19.6	1		400	134	33.7	-0.00671	181	0.0905	0	9.69	1
600	41.1	11	-0.0013	30.7	0.353	0	18.7	1		476	106	52.2	-0.00356	93.6	0.128	0	9.85	1		400	83.4	16	-0.018	496	0.253	0	4.43	1
606	61.3	30.9	-0.0224	618	0.00734	0	12.4	1		477	124	6.48	-0.0108	294	0.0194	0	28.3	1		400	32.3	25	-0.02	552	0.194	0	4.65	1
606	106	46.2	-0.0011	25.2	0.372	0	5.24	1		477	89.9	10.8	0.00167	-40.9	0.344	0	18.2	1		400	28.6	43.8	-0.022	606	0.0246	0	8.42	1
607	119	11.3	-0.0126	346	0.0889	0	3.49	1		478	16.6	41	-0.0223	616	0.00644	0	12.3	1		400	36.6	51.9	-0.00229	58.2	0.206	0	11.4	1
607	128	27.7	-0.0211	581	0.0058	0	7.92	1		478	25.8	49.2	-0.0263	726	0.00649	0	12.3	1		401	107	26	-0.023	635	0.0823	0	6.86	1
607	14.4	36.4	-0.00333	87.3	0.118	0	15.8	1		478	77.1	49.9	-0.0209	577	0.0182	0	7.49	1		402	115	5.76	-0.0128	352	0.264	0	12.7	1
608	98.5	5.28	-0.00124	29	0.366	0	19.7	1		481	45.3	46.6	-0.0121	330	0.0195	0	10.2	1		402	127	17.7	-0.0216	597	0.0092	0	6.4	1
611	73.5	29.1	-0.0221	610	0.0126	0	6.91	1		481	118	34.2	-0.00134	31.8	0.366	0	15.2	1		402	138	23.8	-0.00381	101	0.116	0	10.6	1
611	93.7	40.1	-0.0213	588	0.00716	0	13.8	1		482	46.3	36.4	-0.0035	91.9	0.102	0	10.2	1		402	133	44	-0.0221	610	0.0136	0	9.76	1
611	135	23	-0.0107	293	0.0285	0	7.92	1		483	105	42.8	-0.00377	99.5	0.156	0	6.44	1		402	23.2	50.3	-0.0227	626	0.0312	0	8.42	1
612	29.6	18.6	-0.0223	614	0.00635	0	8.72	1		483	70.6	12.4	-0.00326	85.4	0.13	0	16.5	1		403	10.7	11.1	-0.0198	545	0.0595	0	3.26	1
612	126	9.45	-0.00389	103	0.214	0	7.14	1		485	65.1	30.9	-0.0223	616	0.00587	0	12.5	1		404	42.5	33.4	-0.0246	680	0.00659	0	12.4	1
613	110	52	-0.00418	111	0.0809	0	5.27	1		485	21.8	33.4	-0.0219	605	0.155	0	5.58	1		404	17.5	30	-0.0233	642	0.00818	0	15.6	1
613	67.2	31.8	-0.0123	336	0.0626	0	3.93	1		485	136	9.06	-0.00217	55	0.213	0	9.68	1		404	142	39.5	-0.00734	199	0.312	0	9.69	1
615	85.2	27.8	-0.0223	616	0.00751	0	11.7	1		486	34.2	24.6	-0.0237	655	0.0174	0	8.05	1		405	36.4	21	-0.00464	124	0.156	0	5.69	1
616	55.7	30.7	-0.0219	605	0.00828	0	9.56	1		486	107	48.9	-0.00386	102	0.0711	0	6.44	1		406	67.8	29.2	-0.00151	36.6	0.286	0	18.6	1
617	30.1	44.5	-0.0216	596	0.00605	0	25.9	1		486	137	18.7	-0.00221	56	0.3	0	9.68	1		407	7.69	9.8	-0.0214	589	0.0597	0	3.26	1
617	143	47.9	-0.0213	589	0.00962	0	33.6	1		487	26.8	35.9	-0.0249	689	0.109	0	5.58	1		407	104	11.9	-0.0092	250	0.125	0	3.69	1
618	97.5	9.67	-0.022	605	0.00662	0	14.3	1		488	91.3	51	-0.0213	589	0.01	0	6.12	1		408	101	22.2	-0.00451	120	0.0803	0	9.78	1
618	64.4	34.6	-0.0117	321	0.0298	0	3.93	1		488	74.4	39.3	-0.0218	600	0.00823	0	12.5	1		408	118	46.2	-0.0219	604	0.00569	0	25	1
619	135	13.4	-0.018	496	0.23	0	16	1		488	119	40	0.00156	-37.9	0.284	0	7.04	1		409	66.5	51.3	-0.00319	83.3	0.117	0	17.5	1
621	99.3	49.9	-0.0216	595	0.00848	0	25.9	1		488	23	53.5	0.00183	-45.4	0.273	0	18	1		411	104	8.22	-0.0208	572	0.0308	0	3.69	1
621	112	7.94	-0.0217	597	0.016	0	9.49	1		491	73.2	19.2	-0.00289	74.8	0.155	0	18.6	1		411	96.2	30.7	-0.0145	397	0.0113	0	9.78	1
622	106	25	-0.0216	595	0.00846	0	17.7	1		491	114	27.7	0.00179	-44.4	0.304	0	9.28	1		412	28.4	35.1	-0.0226	623	0.00757	0	18.3	1
623	65.3	11.6	-0.0108	295	0.0162	0	23	1		492	104	50.3	-0.022	606	0.00975	0	13.1	1		415	7.22	40.6	-0.0408	1130	0.00768	0	9.15	1
624	7.03	10.3	-0.00757	205	0.0208	0	38.1	1		492	87	42.4	-0.00364	95.8	0.133	0	9.62	1		416	77.3	19.2	-0.022	607	0.0074	0	10.1	1
624	121	5.68	-0.0206	568	0.0151	0	3.49	1		493	136	11.8	-0.00551	148	0.146	0	16.1	1		418	51.3	51.8	-0.021	579	0.0902	0	6.48	1
627	29	50.9	-0.003	78.1	0.127	0	17	1		493	118	5.66	-0.00143	34.4	0.318	0	11.4	1		418	107	5.22	-0.0222	611	0.0116	0	21.1	1
628	129	42.6	-0.0101	277	0.0192	0	14.4	1		494	122	49.8	-0.00677	183	0.0297	0	13.3	1		418	68.1	15.1	-0.0219	605	0.017	0	8.52	1
628	95.8	24.1	-0.0204	561	0.00666	0	26.5	1		494	20.6	40.3	-0.00375	98.9	0.0883	0	14.3	1		418	57.8	46.8	-0.0404	1120	0.0371	0	6.33	1
628	39.7	29.9	-0.00788	214	0.0311	0	12.8	1		496	77.5	52.2	-0.0184	505	0.125	0	13.6	1		418	90	27.2	0.0019	-47.5	0.275	0	10.7	1
628	66.7	42.2	-0.0114	312	0.0428	0	3.52	1		498	136	31.3	-0.0223	616	0.00811	0	7.45	1		418	7.02	49.7	-0.00538	144	0.164	0	9.15	1
628	114	43	-0.00387	102	0.0846	0	14.4	1		498	47.4	29.1	-0.00409	108	0.0921	0	4.5	1		419	64	45.5	-0.0231	636	0.299	0	5.32	1
629	122	8.88	-0.00975	266	0.0158	0	3.49	1		498	136	49.1	-0.0216	594	0.0107	0	10.3	1		420	100	29.1	-0.0219	604	0.0103	0	10.7	1
629	56.6	13.7	-0.00743	201	0.0207	0	11.8	1		498	121	16.7	-0.0226	623	0.007	0	11.4	1		420	61.8	8.38	-0.0216	595	0.0106	0	9.2	1
633	67.9	10.4	-0.022	607	0.0106	0	7.84	1		499	90.4	42.4	-0.00389	103	0.0839	0	16.2	1		420	113	25.4	-0.0214	591	0.00598	0	12.9	1
633	37	12.6	-0.0214	591	0.00744	0	13.8	1		500	73.7	38.8	-0.0104	284	0.0227	0	11.6	1		420	32.1	34.1	-0.0228	629	0.00864	0	10.2	1
633	16.3	21.3	-0.0108	295	0.0803	0	8.76	1		500	119	43.9	-0.00331	86.6	0.121	0	6.76	1		420	68	49	-0.0214	591	0.266	0	5.32	1
634	24	17.3	-0.0222	611	0.00894	0	8.76	1		500	13.4	11.4	-0.0119	325	0.0151	0	10.2	1		421	36.9	14.2	-0.0116	318	0.0215	0	13.2	1
634	76.2	34.4	-0.0315	870	0.00583	0	9.69	1		500	17.2	21.3	-0.0122	333	0.0184	0	10.2	1		421	77.4	39	-0.0222	612	0.0165	0	8.18	1
636	61.9	15.4	-0.0109	298	0.09	0	7.84	1		500	30.7	31.8	-0.0023	58.4	0.266	0	5.86	1		422	136	29.5	-0.0217	600	0.00683	0	14.3	1
638	126	10.3	-0.0218	602	0.0112	0	13.5	1		501	73	10	-0.00201	50.6	0.297	0	16.5	1		422	61.1	19.9	-0.0226	624	0.00797	0	8.52	1
638	92.3	10.5	-0.0032	83.6	0.124	0	15.9	1		502	121	31.6	-0.0096	262	0.0368	0	12.5	1		422	47.7	21.9	0.00249	-63.9	0.191	0	6.4	1
639	97.4	27	-0.0101	274	0.0157	0	16.2	1		502	39.2	51.4	-0.00437	116	0.0926	0	21.4	1		424	7.11	40.5	0.0073	-198	0.0436	0	16.3	1
639	15.7	27.1	0.00149	-36	0.37	0	12.8	1		502	78.4	25.6	-0.00292	75.9	0.257	0	14	1		424	85.5	39.9	-0.022	607	0.0108	0	8.18	1
642	138	16.8	-0.0225	621	0.00854	0	13.5	1		503	144	42.6	-0.0219	603	0.00745	0	10.3	1		424	86.1	30.3	-0.0218	602	0.0093	0	9.67	1
642	54.6	18.2	-0.0219	604	0.0109	0	13.6	1		504	23.5	10.4	-0.0222	612	0.00908	0	10.2	1		424	97.9	49.2	-0.00338	88.5	0.159	0	15.5	1
643	71.6	26.2	-0.0219	605	0.00627	0	6.18	1		504	140	15.3	0.00355	-93.4	0.115	0	24.8	1		424	36	43.5	-0.0036	94.9	0.142	0	10.2	1
644	39.6	40.5	-0.0233	642	0.00819	0	7.82	1		506	92.5	4.52	0.00294	-76.5	0.172	0	20.3	1		425	20.9	49.3	-0.00728	197	0.0422	0	12.8	1
645	97.4	21.2	-0.0215	592	0.00703	0	17.9	1		508	115	27	-0.00679	184	0.0438	0	15.4	1		426	57.4	31.6	-0.00839	228	0.0973	0	12.3	1
646	10.7	15.7	-0.022	608	0.00725	0	8.59	1		509	25.6	41	-0.0214	589	0.00771	0	15.1	1		426	117	26.3	-0.0215	593	0.00694	0	17.3	1
646	68.2	17.7	-0.00446	119	0.204	0	3.34	1		509	36.1	30.1	0.00159	-38.7	0.345	0	15.1	1		426	131	42.8	-0.0206	569	0.0162	0	4.69	1
646	20	34	-0.00344	90.3	0.114	0	12.3	1		510	77.9	25.3	0.00351	-92.1	0.186	0	16	1		426	122	46.1	-0.00438	116	0.253	0	9.54	1
649	107	6.27	-0.0221	609	0.00563	0	7.69	1		510	134	40.9	-0.117	3240	0.00434	0	8.68	1		427	93	13.7	0.00177	-43.8	0.296	0	17.9	1
649	11	6.82	-0.00342	89.7	0.245	0	8.92	1		511	9.71	43.6	-0.0217	600	0.00883	0	16.1	1		428	50.7	49.5	-0.0112	307	0.00946	0	13.7	1
650	141	17.8	0.0608	-1690	0.0105	0	18.7	1		512	115	42.4	-0.00424	113	0.186	0	8.99	1		429	24.1	6.67	-0.00292	75.9	0.147	0	13	1
650	16.2	22.3	-0.0216	595	0.0093	0	8.59	1		514	62.9	46.1	-0.0231	637	0.0086	0	18.1	1		429	142	41.7	-0.0221	610	0.0159	0	11.6	1
650	28.7	6.33	-0.00132	31.2	0.362	0	17.7	1		515	116	33.5	-0.0105	287	0.0209	0	8.99	1		430	38.3	25.2	-0.0198	546	0.0109	0	7.73	1
651	99.4	45.7	-0.011	300	0.0192	0	14.2	1		516	86.1	14.1	-0.0098	267	0.133	0	3.29	1		430	45.8	23.3	-0.00801	217	0.138	0	7.73	1
651	47.8	53.1	-0.00298	77.5	0.131	0	11.5	1		518	106	27.8	-0.00405	107	0.116	0	11.8	1		430	80	33.7	-0.0112	305	0.104	0	6.46	1
652	134	35.3	-0.0671	1860	0.005	0	15.3	1		518	81	47.1	-0.00435	116	0.0547	0	18.1	1		430	129	38.3	-0.00911	248	0.157	0	4.69	1
652	17	51.2	-0.00333	87.1	0.0872	0	13.4	1		520	89.9	8.75	-0.00495	132	0.356	0	6.55	1		430	33.6	47.4	-0.023	633	0.00963	0	10.8	1
653	74.2	19.8	-0.0225	621	0.0383	0	3.65	1		520	87.6	17	-0.0219	603	0.0355	0	3.29	1		432	41.1	39.7	-0.00367	96.8	0.17	0	10.8	1
653	79.4	35.5	-0.00835	227	0.0655	0	8.3	1		523	10.3	9.24	-0.0148	407	0.0318	0	16.6	1		433	19.6	21.2	-0.022	605	0.0538	0	15.2	1
655	87.2	38.4	-0.0217	598	0.00522	0	8.3	1		524	116	8.15	-0.00621	167	0.0297	0	14.8	1		433	78.6	40	-0.0243	670	0.313	0	6.46	1
656	136	50.4	-0.0218	601	0.0074	0	15.3	1		524	42.4	9.78	-0.0117	321	0.0137	0	13.6	1		434	87	22.9	-0.0219	604	0.00923	0	12.4	1
659	30.2	8.1	-0.0217	597	0.0075	0	17	1		524	124	39.1	-0.0226	623	0.00552	0	10.9	1		434	80.3	46.3	-0.0226	623	0.142	0	6.5	1
660	49.2	14.2	-0.023	635	0.0638	0	4.74	1		525	144	52.5	-0.0226	625	0.0272	0	20.4	1		436	69.3	30.8	-0.022	606	0.0144	0	10.2	1
660	85.1	14.1	0.00312	-81.2	0.32	0	3.21	1		525	101	20.7	-0.0044	117	0.0678	0	14.1	1		436	88.2	46.4	-0.0242	669	0.0345	0	7.88	1
660	82.2	15.6	-0.00334	87.5	0.245	0	3.21	1		525	30.7	32.2	-0.00932	254	0.222	0	12	1		437	117	11.7	-0.0108	295	0.0168	0	19.4	1
660	11.7	51.4	0.00132	-31.2	0.37	0	18.2	1		525	55.5	45.5	0.00169	-41.4	0.34	0	24.5	1		437	68.2	8.09	-0.00236	60.1	0.227	0	22.4	1
661	60.6	25.1	-0.0204	563	0.129	0	12.5	1		526	82.2	9.03	-0.0211	581	0.00899	0	15.8	1		438	141	10.4	-0.00885	241	0.086	0	21.7	1
661	101	39.5	-0.00318	83.1	0.137	0	25.5	1		526	54.3	21	-0.0122	333	0.0202	0	16.4	1		438	6.95	51.9	-0.0227	625	0.00719	0	15.9	1
661	29.4	46.8	-0.0121	331	0.0102	0	18.2	1		527	29	7.84	-0.0224	618	0.0122	0	9.88	1		439	35.9	30.9	-0.0229	633	0.00774	0	12.7	1
662	51.3	7.82	-0.0224	617	0.0476	0	6.76	1		527	115	32.7	-0.0212	585	0.00604	0	10.9	1		440	15.9	10.5	-0.0078	212	0.057	0	8.66	1
663	126	46	-0.00423	112	0.162	0	13.3	1		528	11.7	25.8	-0.00346	90.7	0.122	0	16	1		440	48.7	43.4	0.00389	-103	0.188	0	12.8	1
665	50.2	34.6	-0.0108	296	0.0244	0	14.1	1		530	89.5	34.5	-0.00232	59.2	0.113	0	12.6	1		441	89.6	14.9	-0.0121	331	0.0211	0	19	1
665	49.7	19	-0.00274	70.8	0.193	0	4.74	1		530	124	47.8	0.00139	-33.2	0.365	0	16	1		441	124	29.7	-0.00414	110	0.189	0	8.45	1
666	28.5	12.2	-0.0214	589	0.00685	0	13.1	1		531	24.9	16.9	-0.0119	324	0.0266	0	9.88	1		441	79.5	31.6	-0.123	3410	0.0322	0	5.4	1
666	29.3	27	-0.00423	112	0.0831	0	13.8	1		531	141	53.1	-0.0114	312	0.0173	0	14.8	1		441	138	31.8	-0.0184	507	0.0435	0	7.44	1
667	98.5	49	0.00122	-28.5	0.357	0	15.3	1		533	121	32.2	-0.0136	372	0.0105	0	16	1		441	90.3	36.5	-0.0219	603	0.248	0	6.63	1
668	6.53	47.7	-0.00379	99.9	0.111	0	7.24	1		534	122	7.41	-0.0226	623	0.00913	0	11.6	1		442	47.5	22.5	0.00573	-154	0.0465	0	14.3	1
669	98.7	17	-0.00444	118	0.0708	0	10.7	1		534	100	27.5	-0.0225	621	0.00653	0	12.6	1		442	35.9	43.6	-0.00462	123	0.111	0	12.7	1
669	119	22.5	-0.0114	312	0.0193	0	21.3	1		534	7.87	31.6	-0.0347	959	0.00596	0	17.4	1		443	56.9	11.2	-0.00724	196	0.0464	0	14.7	1
671	131	42.6	-0.0215	592	0.00789	0	13.8	1		535	110	8.44	-0.0206	567	0.00669	0	7.26	1		443	122	45.8	-0.0225	620	0.0431	0	6.11	1
673	93.9	26.5	-0.0031	80.7	0.0976	0	10.7	1		535	58.8	52.5	-0.0107	291	0.017	0	19.5	1		443	14.8	19	-0.0215	592	0.00738	0	8.66	1
673	13.7	46.9	-0.0223	614	0.0196	0	7.24	1		536	126	52.9	-0.0214	591	0.0105	0	14.8	1		443	22.8	50.3	-0.00434	115	0.276	0	6.85	1
674	67.2	23.8	-0.0104	285	0.0181	0	9.81	1		538	9.14	49	-0.0218	601	0.00927	0	17.4	1		444	138	12.3	-0.0211	583	0.0145	0	15.6	1
676	119	35.3	-0.00479	128	0.0833	0	13.8	1		539	142	21.5	-0.00385	102	0.107	0	4.33	1		444	132	27.1	-0.0217	598	0.0288	0	7.44	1
676	99.7	45.2	0.00224	-56.8	0.219	0	7.66	1		539	25.2	37.9	-0.021	579	0.0565	0	4.36	1		444	124	20.1	0.0026	-66.9	0.374	0	9.62	1
677	107	47.9	-0.00337	88.4	0.0981	0	7.66	1		539	133	35	-0.00681	184	0.0295	0	14.8	1		445	72.3	22.7	-0.0228	629	0.0166	0	11.5	1
678	64.6	13.8	-0.0221	610	0.00882	0	10.4	1		540	36.1	13.9	-0.0226	624	0.0123	0	8.24	1		445	101	42.4	-0.00322	84.2	0.308	0	10.3	1
678	27.1	12.6	-0.00227	57.7	0.208	0	14	1		541	83.7	6.02	-0.00328	85.8	0.146	0	5.67	1		446	140	42.5	-0.00769	208	0.0291	0	10.9	1
678	71.4	39.3	-0.0218	601	0.0105	0	16.1	1		541	67.2	9.9	-0.00159	38.7	0.361	0	6.59	1		446	116	46.9	-0.0225	621	0.0327	0	6.11	1
679	38	43.8	-0.0218	601	0.007	0	19	1		542	116	40.6	0.0106	-290	0.175	0	17.4	1		446	65.3	40.8	-0.0175	482	0.267	0	3.72	1
680	51.4	30.5	-0.022	607	0.00829	0	19	1		543	28.4	35	-0.0225	620	0.0619	0	4.36	1		447	88.5	40.3	-0.0327	905	0.00752	0	9.44	1
680	91	40.1	-0.0217	597	0.00934	0	10.1	1		544	79.9	16.5	-0.00294	76.4	0.184	0	11.2	1		448	23.5	30.4	-0.0224	618	0.00701	0	14.3	1
684	74.6	43.7	-0.0217	600	0.0139	0	8.27	1		544	144	25.3	-0.00312	81.4	0.229	0	4.33	1		448	104	27.6	-0.0219	604	0.0213	0	11.1	1
684	16.9	50.8	-0.0216	597	0.0147	0	22.2	1		544	54	39.9	-0.00194	48.7	0.321	0	5.08	1		448	89.2	28.5	-0.0101	276	0.0862	0	7.84	1
686	67.7	48.3	-0.0215	592	0.0276	0	8.27	1		545	130	7.88	-0.0222	613	0.0315	0	15.8	1		448	62	39.1	-0.0187	516	0.267	0	3.72	1
687	138	12.5	-0.0212	585	0.00491	0	23.9	1		545	66.2	35.8	0.0015	-36.2	0.358	0	11.8	1		448	18.4	45.2	-0.022	607	0.00824	0	6.85	1
687	135	38.4	-0.0213	586	0.0075	0	3.6	1		546	65.1	16.1	-0.0102	278	0.0131	0	6.59	1		450	28.2	11.2	-0.0113	308	0.0237	0	5.7	1
687	83	49	-0.0217	598	0.00822	0	9.93	1		546	44.3	29	-0.0107	291	0.0192	0	11.3	1		450	95.2	33.6	-0.00455	121	0.313	0	7.84	1
688	101	33	-0.00179	44.4	0.291	0	24.4	1		546	142	43.3	-0.0217	598	0.00694	0	12.6	1		450	76.9	36.6	-0.0209	575	0.0322	0	6.84	1
691	105	6.07	-0.0102	277	0.0113	0	19.1	1		547	120	21.8	-0.0216	596	0.00769	0	15.3	1		451	56	49.8	-0.0218	601	0.0427	0	12.2	1
692	24.6	31.8	-0.00388	103	0.103	0	13.7	1		548	80.2	28.5	-0.00167	41	0.293	0	4.33	1		452	8.1	36.3	-0.0506	1400	0.0709	0	12.4	1
692	11.1	21.3	-0.0029	75.1	0.34	0	5.96	1		548	69.8	47	0.00159	-38.9	0.331	0	5.76	1		453	38.8	24.8	-0.121	3350	0.00341	0	16.4	1
692	132	40.1	-0.00245	62.8	0.198	0	3.6	1		549	98.1	32.5	-0.0105	285	0.0152	0	11.8	1		454	137	29.9	-0.0104	284	0.0202	0	16	1
693	17	20.4	-0.00444	118	0.114	0	5.96	1		549	115	7.45	-0.0102	277	0.0374	0	15.3	1		454	87.3	16.5	-0.00407	108	0.0947	0	11.6	1
693	48.7	48.6	-0.0218	601	0.00791	0	23.9	1		549	131	37.3	-0.00383	101	0.106	0	12.6	1		454	70.6	34.1	-0.00672	182	0.158	0	5.54	1
693	123	51.3	-0.0215	594	0.00843	0	14.7	1		549	120	43.8	-0.00739	200	0.0584	0	4.12	1		455	86.2	50.4	-0.021	580	0.0071	0	16.1	1
695	130	21.9	0.00135	-32.1	0.338	0	18.3	1		549	109	46.6	-0.0145	397	0.0128	0	7.23	1		455	23.3	14.2	-0.0176	485	0.0102	0	5.7	1
696	89.7	16.9	0.00165	-40.6	0.236	0	11	1		550	83.9	12.9	-0.0108	296	0.0133	0	5.46	1		455	118	32.7	-0.00295	76.6	0.178	0	14.3	1
697	20.4	8.87	0.00511	-137	0.18	0	12.1	1		550	140	26.2	-0.0107	293	0.0229	0	6.37	1		455	18.1	43.7	-0.0259	715	0.0143	0	9.62	1
697	56.9	26.2	-0.0218	601	0.0102	0	11.9	1		551	9.73	20.7	-0.0222	612	0.00712	0	12	1		457	100	11	-0.00309	80.5	0.151	0	13.9	1
698	77.5	6.18	-0.00951	259	0.0216	0	5.6	1		551	137	10.6	0.00291	-75.6	0.218	0	10.1	1		457	101	43.4	-0.0224	619	0.00982	0	16.1	1
698	104	22.1	-0.00142	33.9	0.279	0	15.2	1		552	60.9	46.5	-0.0206	569	0.161	0	6.66	1		458	64.4	47.6	-0.0229	632	0.0109	0	13.6	1
699	115	38.9	-0.00362	95.4	0.0732	0	19.9	1		553	102	43.6	-0.0224	619	0.0106	0	7.23	1		459	65	33.9	-0.00712	193	0.0317	0	5.54	1
700	78.6	33.4	-0.0104	283	0.0161	0	12.4	1		553	94.5	8.28	0.00292	-75.9	0.168	0	11.5	1		459	40.9	38	-0.0222	611	0.0363	0	7.12	1
700	93.4	35.3	-0.00177	43.8	0.264	0	14.9	1		554	20.8	16.1	0.00195	-48.9	0.32	0	12	1		459	70	27.6	-0.00321	84	0.357	0	6.48	1
701	56.4	48.5	-0.0121	330	0.0137	0	16.5	1		554	142	46.1	0.00506	-135	0.169	0	12.6	1		460	46.6	30.8	-0.0221	609	0.0302	0	6.61	1
701	80.3	51.9	-0.0112	307	0.0162	0	18.6	1		555	91.9	20.9	-0.0112	305	0.0151	0	11.3	1		461	18.8	12.6	-0.0113	310	0.0172	0	21.6	1
701	121	7.71	-0.00153	37.1	0.312	0	16.2	1		556	54.6	44.2	-0.0185	509	0.199	0	6.66	1		462	125	14	-0.111	3090	0.00438	0	8.66	1
702	61.7	13.9	-0.00311	81.1	0.203	0	6.52	1		556	125	7.17	-0.00138	32.9	0.347	0	12.1	1		462	39.9	31	0.00649	-175	0.229	0	6.61	1
703	23.7	7.8	-0.0216	595	0.01	0	7.59	1		556	134	36.3	-0.00287	74.5	0.188	0	5.07	1		463	125	5.38	-0.0213	589	0.158	0	8.66	1
703	20.2	31.8	0.00142	-34	0.281	0	13.2	1		557	117	25.8	-0.0116	316	0.0209	0	7.01	1		463	50.6	39	-0.0111	303	0.128	0	9.13	1
705	43.3	20	-0.00743	201	0.036	0	13.2	1		557	62	14.8	-0.0108	295	0.0397	0	9.78	1		463	7.25	40.7	0.00865	-235	0.037	0	11.9	1
705	66.7	29.7	-0.00174	42.8	0.289	0	12.4	1		557	76.8	14.9	-0.00185	46	0.345	0	4.48	1		466	133	32.4	-0.0112	307	0.0168	0	6.7	1
705	126	23.1	0.00156	-38	0.316	0	16.2	1		557	141	29.9	-0.00161	39.5	0.322	0	9.95	1		466	105	4.87	-0.0218	603	0.00783	0	19.2	1
707	61.2	4.59	-0.0216	596	0.00876	0	9.34	1		558	31.8	34.2	-0.0108	294	0.0195	0	8.58	1		466	90.5	34	-0.0178	489	0.33	0	16.7	1
707	16.2	9.36	-0.022	607	0.00874	0	7.59	1		559	46.9	18.2	-0.0234	646	0.0506	0	9.7	1		467	121	22	-0.00487	130	0.174	0	8.96	1
707	96.8	5.18	-0.0106	289	0.0239	0	8.38	1		560	73.2	35.8	-0.0123	336	0.0195	0	12.2	1		468	34.8	42.6	-0.0224	618	0.00771	0	16.2	1
709	81	31.9	-0.0211	582	0.0144	0	12.4	1		560	134	41.3	0.00249	-63.7	0.231	0	5.07	1		470	37	25.2	-0.00386	102	0.0983	0	17.6	1
709	14	45.3	-0.0219	604	0.00936	0	9.64	1		562	89.9	35.4	-0.0225	620	0.00645	0	9.3	1		472	144	15.8	-0.0146	402	0.0139	0	12.8	1
709	81.5	50.7	-0.00368	97	0.0994	0	11.2	1		562	37.7	43.4	-0.0224	618	0.00731	0	11	1		472	111	33.1	-0.0188	516	0.104	0	3.96	1
709	105	5.05	0.00468	-125	0.138	0	8.38	1		562	74	48	-0.0215	594	0.0123	0	7.44	1		474	126	44.9	-0.0212	584	0.00862	0	18.4	1
711	55.9	20.2	-0.0216	597	0.00652	0	16.5	1		562	131	35	-0.00242	61.8	0.227	0	6.5	1		474	61.5	46.9	-0.00461	123	0.307	0	7.07	1
711	88.4	41.8	-0.0212	585	0.00619	0	11.2	1		563	26.1	27.7	-0.00733	199	0.031	0	8.58	1		475	54.7	45	-0.0117	322	0.0226	0	7.07	1
711	116	48.2	-0.118	3290	0.00792	0	15.4	1		563	56.3	43.9	-0.00123	28.8	0.367	0	14	1		475	97.7	51.2	-0.0211	582	0.0158	0	8.63	1
712	8.52	37.4	-0.0217	597	0.0118	0	9.64	1		564	19.3	47	-0.00227	57.7	0.265	0	8.3	1		475	124	15.5	-0.0099	270	0.154	0	5.54	1
713	36.5	22.2	-0.00201	50.6	0.266	0	12	1		564	116	47.5	-0.00271	69.9	0.18	0	17.4	1		475	136	25.9	-0.00362	95.2	0.121	0	3.26	1
714	101	47.2	-0.0101	277	0.0633	0	13.4	1		565	42.3	6.42	-0.00568	153	0.0685	0	8.32	1		476	118	6.48	-0.0215	592	0.0966	0	9.97	1
714	139	4.57	-0.022	606	0.00606	0	15.3	1		566	114	30.2	-0.0216	597	0.0137	0	17.3	1		476	31.1	21.5	-0.00473	126	0.054	0	15.1	1
714	127	28.7	-0.0215	594	0.0152	0	11.5	1		566	133	41.1	-0.00226	57.4	0.304	0	6.5	1		476	101	43.2	-0.0103	282	0.109	0	8.63	1
714	131	17.9	-0.0221	608	0.174	0	6.65	1		567	82.3	30	-0.0117	319	0.0116	0	9.3	1		477	60.7	15.5	-0.0228	630	0.00996	0	24.8	1
714	95.8	6.31	-0.00168	41.3	0.32	0	9.45	1		567	67.7	52	-0.0221	610	0.0126	0	7.44	1		477	119	16.4	-0.0104	284	0.13	0	5.54	1
715	136	22	-0.0226	623	0.189	0	6.65	1		567	94.8	43.8	0.00154	-37.5	0.317	0	9.75	1		478	82.2	33.5	-0.00364	95.8	0.18	0	10.3	1
715	35.7	38.1	-0.0212	585	0.00763	0	8.21	1		568	8.21	21.9	-0.0222	613	0.0076	0	18.8	1		478	72.6	37.3	-0.00411	109	0.111	0	10.3	1
716	47.4	53.5	-0.00307	80	0.146	0	19.3	1		569	31.4	28.7	-0.0229	630	0.00603	0	17	1		479	17.3	15.5	-0.0221	610	0.0107	0	14.5	1
717	53.6	24.5	-0.00182	45.2	0.268	0	17.3	1		569	27.3	45.1	-0.0219	603	0.00919	0	8.3	1		480	144	5.91	0.0018	-44.6	0.317	0	16.3	1
718	135	45.1	-0.0213	588	0.00744	0	18.2	1		569	89.3	10.7	-0.00756	205	0.0367	0	7.13	1		480	139	26.5	-0.00456	121	0.195	0	3.26	1
719	87.6	50.7	0.00143	-34.3	0.318	0	7.64	1		569	10.4	53.2	-0.0224	619	0.139	0	10.8	1		480	31.8	38.7	0.00151	-36.5	0.359	0	9.98	1
720	120	18.3	-0.0025	64.1	0.188	0	11	1		569	74.1	9.79	-0.00317	82.6	0.326	0	6.89	1		481	128	4.85	-0.0213	588	0.00823	0	10.4	1
721	63.4	9.84	-0.0122	334	0.0199	0	11.9	1		570	61.2	23.5	-0.00147	35.4	0.305	0	12.7	1		481	128	35.1	-0.00985	269	0.0707	0	7.87	1
724	25.5	51.7	-0.0102	277	0.0234	0	8.85	1		571	107	46.3	-0.0497	1380	0.00524	0	7.62	1		482	89.4	17.5	-0.0267	736	0.0101	0	17.6	1
725	24.1	30.3	-0.00775	210	0.0254	0	14.5	1		572	138	5.96	-0.0225	621	0.0114	0	17.2	1		482	30.4	21.6	0.00481	-128	0.185	0	13.7	1
725	20.6	44.3	-0.00717	194	0.0462	0	8.85	1		572	94.8	32	-0.0116	318	0.0313	0	10.8	1		483	51.3	17.1	-0.00353	92.9	0.188	0	15.7	1
726	74.8	13.1	-0.0104	285	0.0377	0	5.59	1		573	116	28.8	-0.00326	85.3	0.171	0	10.3	1		483	120	34.9	-0.0226	624	0.0097	0	7.87	1
726	143	48	-0.0213	588	0.0093	0	27.2	1		573	90	41.6	-0.0219	605	0.0156	0	7.16	1		483	29.6	48.5	-0.00163	40	0.341	0	9.98	1
727	66.9	50.4	-0.021	579	0.0118	0	17.3	1		574	71.6	16.2	-0.031	857	0.00795	0	6.89	1		484	42.9	30.4	-0.0121	330	0.0239	0	9.76	1
728	131	16.6	-0.00189	47	0.23	0	9.81	1		574	131	21.5	-0.00602	162	0.0535	0	16	1		485	49.1	38	0.00929	-253	0.235	0	4.38	1
728	71.8	33.8	0.00411	-109	0.272	0	11	1		575	78.1	44	0.00164	-40.3	0.317	0	12.1	1		485	45.8	40.9	-0.00888	242	0.264	0	4.38	1
729	76.7	24	-0.00226	57.4	0.267	0	11	1		576	18.7	34.6	-0.0121	332	0.0134	0	26.7	1		487	108	5.81	-0.0223	616	0.00638	0	15.5	1
731	69.4	14.5	-0.0219	605	0.00645	0	5.59	1		576	45.2	38.6	-0.113	3130	0.00434	0	23.2	1		488	117	18.6	-0.00664	179	0.0285	0	11.4	1
731	99.5	46.6	0.00234	-59.8	0.15	0	15.4	1		576	105	39	-0.0213	588	0.231	0	5.42	1		488	71.6	50.2	-0.0219	604	0.00933	0	9.67	1
732	135	8.02	-0.00347	91.1	0.131	0	9.81	1		577	89.8	48.8	-0.00557	150	0.148	0	7.16	1		488	28.5	4.64	-0.0223	614	0.0183	0	16.5	1
734	30.6	8.75	-0.0219	603	0.00705	0	14.7	1		578	110	36.8	-0.024	662	0.218	0	5.42	1		489	13.7	43	-0.0106	289	0.0207	0	7.69	1
735	15	39.2	-0.022	607	0.015	0	22.9	1		578	40.3	7.9	-0.00172	42.4	0.359	0	9.83	1		490	88.1	43.6	-0.0225	621	0.00876	0	17.8	1
735	15	16.2	-0.00149	36	0.318	0	17.3	1		580	141	38.9	-0.00647	175	0.0619	0	21.8	1		490	20.7	46.1	-0.00322	84.2	0.208	0	7.69	1
736	123	20.9	-0.0213	587	0.0106	0	12.2	1		584	135	18	-0.00272	70.2	0.183	0	8.29	1		491	79.4	20.5	-0.108	3010	0.074	0	5.81	1
736	104	31.7	-0.00196	49.1	0.226	0	14.2	1		584	106	23	-0.0222	613	0.00645	0	7.94	1		492	71.1	6.12	-0.0223	614	0.01	0	11.1	1
738	134	16.4	-0.0101	276	0.0349	0	12.2	1		584	13.4	36.8	0.00366	-96.3	0.126	0	5.7	1		492	60	40	-0.0111	303	0.159	0	4.81	1
738	81.9	25.8	-0.0212	584	0.0138	0	8.46	1		586	43.9	7.07	-0.00672	182	0.102	0	8.1	1		492	40.5	40.3	-0.00357	94	0.183	0	14.4	1
740	88.6	20.6	-0.00994	271	0.0374	0	8.46	1		586	76.6	11.4	-0.0221	610	0.0108	0	7.7	1		493	46.1	27	-0.125	3480	0.00233	0	14.4	1
741	108	45.6	-0.00695	188	0.0498	0	7.51	1		586	44	15.3	-0.0114	311	0.0243	0	4.25	1		493	67.7	41.3	-0.0234	646	0.0127	0	7.84	1
743	104	31.9	0.00158	-38.4	0.332	0	14.3	1		586	89.2	5.22	-0.0215	593	0.0284	0	14	1		494	76.3	25.4	-0.12	3340	0.0831	0	5.81	1
743	123	36.9	-0.0216	597	0.00702	0	6.85	1		587	53.3	25	0.00143	-34.3	0.336	0	10.8	1		494	124	49	-0.00922	251	0.0354	0	17.4	1
743	84	38.7	-0.0218	603	0.00575	0	13.1	1		588	136	9.75	0.00248	-63.4	0.261	0	4.1	1		495	135	5.56	-0.0219	604	0.0119	0	21.1	1
746	110	52.7	-0.0214	591	0.00808	0	7.51	1		590	24.4	23	-0.00355	93.4	0.103	0	10.6	1		496	60	5.23	-0.0224	617	0.00934	0	11	1
747	6.03	23.8	-0.013	356	0.0139	0	18.6	1		591	109	7.86	-0.0223	614	0.0882	0	8.23	1		496	116	33.6	-0.0215	594	0.0119	0	7.8	1
747	69.4	9.5	-0.0018	44.6	0.259	0	13.4	1		591	45.5	53.1	-0.0204	563	0.169	0	11.6	1		497	115	13.2	-0.0117	321	0.0187	0	10.3	1
747	136	32.8	-0.00189	47.2	0.3	0	12	1		591	132	11.4	-0.00176	43.5	0.333	0	4.1	1		497	60.2	44.8	-0.0217	598	0.00981	0	4.81	1
748	26.3	7.08	-0.0013	30.7	0.367	0	9.99	1		591	77.1	47.6	-0.00154	37.4	0.329	0	26	1		498	4.9	46.2	-0.023	636	0.0191	0	14.5	1
749	124	31.1	-0.0201	553	0.0315	0	4.26	1		592	47.9	15.7	-0.0218	602	0.00648	0	3.8	1		498	86.4	33.6	-0.00696	188	0.0342	0	11.7	1
750	125	19	-0.0101	276	0.0284	0	7.57	1		592	108	16	-0.0222	613	0.0253	0	8.23	1		499	97.2	29.2	-0.0212	583	0.00669	0	11.7	1
752	35.5	11	-0.0214	591	0.00785	0	9.99	1		593	35	48	-0.0222	612	0.0173	0	11.6	1		500	131	26.3	-0.0217	599	0.00542	0	17	1
753	93	21	-0.0106	289	0.0181	0	19.3	1		594	35.6	10.9	-0.00209	52.8	0.285	0	9.18	1		501	16.1	14.5	-0.00455	121	0.0915	0	18.1	1
754	128	33.7	-0.0202	556	0.0281	0	4.26	1		595	103	42	-0.00282	73.1	0.124	0	20.5	1		501	66.2	14.3	0.00256	-65.9	0.314	0	4.59	1
754	16.5	13.2	-0.0221	608	0.00819	0	19.2	1		595	135	42.2	0.00164	-40.2	0.318	0	30.9	1		502	54.9	6.39	-0.0112	308	0.0168	0	12.9	1
755	128	12.1	-0.0214	590	0.00666	0	7.57	1		597	117	8.45	-0.022	608	0.00642	0	11.8	1		502	48.4	17.6	-0.00999	272	0.0216	0	11.3	1
756	111	4.98	-0.0215	592	0.00682	0	17.7	1		597	82.7	36.6	-0.00351	92.2	0.139	0	8.72	1		504	106	39.2	-0.022	606	0.0404	0	8.22	1
756	113	32.9	-0.0221	609	0.00841	0	14.3	1		597	26.4	10.6	-0.00256	65.9	0.28	0	9.18	1		505	70.8	13.8	-0.0104	285	0.0284	0	4.59	1
756	142	47.5	-0.022	608	0.0201	0	8.34	1		598	60.7	15.6	-0.0111	304	0.025	0	14.8	1		505	46.2	28.7	0.00483	-129	0.188	0	11.3	1
757	87.6	48.9	-0.0121	331	0.0293	0	7.32	1		599	46.5	38.3	-0.00459	122	0.181	0	18.3	1		506	47.5	44.3	-0.0105	285	0.011	0	15.7	1
758	134	49.3	-0.0246	679	0.0189	0	8.34	1		600	102	14.1	-0.0221	608	0.00729	0	15.8	1		507	133	27.2	-0.0226	623	0.00638	0	10.4	1
759	29	50.3	-0.0204	561	0.028	0	11.4	1		601	91	34	-0.00166	40.6	0.357	0	8.72	1		509	56	16.3	-0.0222	612	0.00902	0	10.1	1
761	85.7	19	-0.00447	119	0.046	0	22.2	1		602	50.4	4.93	-0.0218	600	0.0131	0	12	1		509	98.6	36.7	-0.0108	295	0.0226	0	8.22	1
762	18.8	45.3	-0.0214	590	0.00711	0	6.85	1		602	88.1	4.99	-0.0018	44.6	0.291	0	13.7	1		509	124	48.4	-0.0108	295	0.0191	0	13.1	1
762	107	13.3	-0.00198	49.5	0.244	0	16.6	1		602	113	44.7	-0.0222	613	0.00677	0	10.2	1		509	83.8	51.7	-0.0114	310	0.0172	0	21.1	1
762	76.8	42.9	0.0012	-28	0.374	0	6.15	1		602	5.87	46.2	-0.00411	109	0.193	0	3.58	1		511	89.7	16.6	-0.0112	307	0.0175	0	13.4	1
767	114	49.9	-0.0349	967	0.00711	0	17.6	1		603	121	8.94	-0.0117	319	0.0143	0	16.1	1		511	26.9	47.6	-0.0213	588	0.0111	0	6.12	1
767	103	36.5	-0.00451	120	0.083	0	17.6	1		603	88.6	51.2	-0.00224	56.8	0.349	0	17	1		512	137	48.6	-0.0235	650	0.00742	0	12.1	1
767	90.9	16.7	-0.00304	79.1	0.165	0	16.6	1		604	71.1	16.9	0.00137	-32.7	0.372	0	6.65	1		512	33.8	19	-0.00316	82.5	0.0764	0	14.2	1
768	19	40.3	-0.0017	41.9	0.311	0	11.3	1		605	12.6	39.2	-0.00382	101	0.124	0	6.15	1		512	60.6	25.3	-0.0236	651	0.00945	0	10.1	1
769	9.55	46.5	-0.011	302	0.0578	0	4.45	1		607	21.1	5.52	-0.00326	85.3	0.173	0	15.5	1		514	31.1	32.9	0.00211	-53.4	0.24	0	12.1	1
771	37.9	8.32	-0.00344	90.2	0.0859	0	11.7	1		608	114	23.6	0.0032	-83.7	0.13	0	9.28	1		515	76	10.3	-0.00293	76.1	0.15	0	15.1	1
772	119	5.84	-0.0214	589	0.00759	0	5.43	1		610	49.5	28.9	-0.0216	594	0.0103	0	3.03	1		516	139	36.6	-0.0215	594	0.00957	0	12.1	1
772	115	23.4	-0.00248	63.5	0.178	0	8.92	1		610	141	4.54	-0.0107	292	0.0481	0	15.4	1		517	84.5	25.6	-0.0215	592	0.00988	0	15.1	1
773	32.8	18.8	-0.022	607	0.00666	0	7.36	1		611	90.1	19.8	-0.0211	581	0.00964	0	16.6	1		517	143	15.8	-0.0343	948	0.00683	0	14	1
773	9.21	50.9	-0.0104	284	0.0667	0	4.45	1		611	98.1	37.2	-0.0042	111	0.212	0	12.8	1		517	104	39.9	-0.00344	90.4	0.116	0	9.36	1
773	128	33.2	-0.00258	66.3	0.249	0	9.33	1		614	138	19.6	-0.0112	307	0.201	0	15.4	1		518	51.3	22.1	-0.0134	367	0.0364	0	9.97	1
774	119	31.5	0.0045	-120	0.0556	0	8.92	1		615	77.3	31.4	-0.0225	622	0.00898	0	17.3	1		518	73.1	37.7	-0.00304	79.2	0.159	0	15.1	1
776	141	52.1	-0.00629	170	0.137	0	23.2	1		615	141	37	0.00703	-190	0.0489	0	16.4	1		518	21.3	40	-0.0076	206	0.0211	0	12.1	1
777	56	21.9	-0.00302	78.5	0.113	0	20.1	1		615	48.4	26.1	-0.00901	245	0.0737	0	3.03	1		519	91.1	47.5	-0.0217	597	0.0102	0	13.5	1
778	76.3	22	-0.004	106	0.109	0	10.1	1		615	27.9	41.1	-0.0219	603	0.00796	0	15.1	1		519	6.13	33.7	-0.00268	69	0.2	0	16.4	1
778	83.9	51.9	-0.0031	80.9	0.0842	0	22.2	1		616	13.9	35.4	-0.0233	642	0.00644	0	6.52	1		520	19.6	14.1	-0.023	635	0.00719	0	23.8	1
779	43.9	37.9	-0.00325	85	0.154	0	12.5	1		616	126	30.5	-0.0222	612	0.0076	0	16.4	1		520	96.3	35.1	-0.00359	94.5	0.134	0	8.83	1
780	32.1	23.6	-0.00218	55.1	0.237	0	6.35	1		616	106	48.8	0.00576	-155	0.153	0	13.3	1		520	132	24.7	0.00233	-59.4	0.194	0	7.92	1
780	118	25.9	-0.0154	424	0.2	0	7.98	1		617	44.1	20.1	0.00454	-121	0.225	0	7.41	1		521	79.8	6.8	-0.0121	330	0.0153	0	19.3	1
781	107	11	-0.00725	196	0.0377	0	18.8	1		617	104	22.2	-0.00243	62.1	0.235	0	10	1		521	63.9	25.6	-0.0212	584	0.117	0	5.07	1
781	112	30.3	-0.02	552	0.0351	0	7.98	1		619	110	36	-0.0221	609	0.00882	0	8.64	1		521	125	49.3	-0.00331	86.8	0.126	0	15.4	1
782	37.4	48.6	-0.0123	338	0.0121	0	12.5	1		621	38.5	45.7	-0.0444	1230	0.00484	0	19.3	1		521	37.5	32	-0.0232	641	0.0096	0	11.2	1
783	41.9	24.2	-0.00395	105	0.073	0	9.82	1		621	20	37.9	-0.0299	828	0.00702	0	6.52	1		521	57.9	42.1	-0.0115	313	0.0157	0	11.6	1
784	67.6	15.1	-0.0112	306	0.0124	0	15.4	1		622	91.9	15	-0.0221	611	0.00662	0	12.5	1		522	58.3	13.4	-0.12	3350	0.00352	0	8.52	1
784	18.1	24.3	-0.0112	305	0.0103	0	14	1		622	95.4	27	-0.021	578	0.00865	0	10	1		522	48.6	12.5	-0.0218	602	0.0716	0	6.35	1
784	29.7	38	-0.0213	587	0.311	0	5.21	1		623	133	49.7	-0.0216	595	0.0357	0	22.9	1		523	116	25.9	-0.00559	150	0.273	0	3.28	1
784	124	40.4	-0.00332	86.9	0.11	0	13.7	1		624	30.2	6.18	-0.0226	624	0.0321	0	20.2	1		523	35.7	43	-0.00276	71.4	0.162	0	11.2	1
786	132	21.6	-0.00452	120	0.164	0	9.38	1		624	107	26.1	-0.0106	288	0.0206	0	10.3	1		524	99.2	14.8	-0.0125	342	0.292	0	5.52	1
786	16.3	52.2	-0.00346	90.9	0.109	0	19.5	1		624	78.1	21	-0.00367	96.6	0.15	0	14.2	1		524	62.5	20.8	-0.0188	517	0.279	0	5.07	1
787	34.7	36.4	-0.044	1220	0.0315	0	5.21	1		624	15.1	53.3	-0.0224	618	0.00682	0	16.2	1		524	119	27.4	0.00654	-176	0.22	0	3.28	1
788	95.6	27.8	-0.0213	587	0.0204	0	20.7	1		624	7.05	8.6	-0.00356	93.7	0.143	0	11.5	1		524	67.7	35.8	-0.00712	193	0.0442	0	6.8	1
789	41.4	11.1	-0.0219	603	0.00649	0	10.1	1		625	129	26.1	-0.0106	290	0.0175	0	20.3	1		525	139	20.9	-0.0117	322	0.0305	0	7.92	1
791	125	27.4	-0.0223	615	0.00792	0	9.38	1		625	76.5	50.9	-0.0214	591	0.0141	0	17.4	1		525	89	30	-0.0215	592	0.023	0	7.88	1
791	82.9	11.4	-0.0113	309	0.0231	0	18	1		625	55.2	33.1	-0.00182	45.1	0.349	0	20.8	1		526	26.4	14.5	-0.0216	596	0.00833	0	19.9	1
793	113	39	-0.0035	91.9	0.118	0	12.1	1		626	59.3	53.5	0.0642	-1780	0.00874	0	17.4	1		526	140	49.1	-0.0223	616	0.00695	0	15.4	1
793	37.8	20.5	-0.0028	72.4	0.132	0	10.1	1		628	89.2	29.8	-0.0222	612	0.00572	0	12.4	1		527	61.3	51.2	-0.0224	619	0.0109	0	10.6	1
794	77.4	28.5	-0.0218	602	0.00879	0	10.1	1		628	30.5	29.5	-0.00406	108	0.175	0	19.6	1		527	117	51.3	-0.0237	655	0.0957	0	23.4	1
794	12.4	21.9	-0.0032	83.5	0.0844	0	15	1		630	120	44.3	-0.0713	1980	0.0057	0	6.31	1		527	103	10.6	-0.0291	804	0.038	0	5.52	1
796	54.1	42.4	-0.00321	83.9	0.142	0	17.3	1		631	13.4	13.3	-0.00178	44.1	0.366	0	5.25	1		527	40.1	29.1	-0.0228	630	0.00931	0	12.4	1
797	119	28.2	-0.00464	124	0.117	0	11.6	1		632	88.1	17.5	-0.0106	289	0.0752	0	12	1		528	82.3	35	-0.0117	320	0.194	0	8.36	1
797	82.8	46.1	0.00185	-46.1	0.224	0	16.6	1		632	87.8	46.3	0.00178	-44.2	0.365	0	3.43	1		528	58.6	10.5	-0.00354	93.1	0.0828	0	11	1
797	37.3	48.6	0.003	-78.1	0.135	0	12.4	1		634	30.6	39	0.00146	-35.2	0.37	0	7.98	1		528	63	40.7	-0.00403	107	0.156	0	6.8	1
798	27.2	19.1	0.00134	-31.7	0.338	0	10.7	1		635	105	8.74	-0.0219	605	0.00729	0	17.2	1		530	117	13.7	-0.0118	322	0.0124	0	14.3	1
799	25	47	-0.0219	603	0.00718	0	3.53	1		635	76.3	25.2	0.00182	-45.1	0.306	0	14.1	1		530	84.1	23.9	-0.00778	211	0.145	0	7.07	1
799	121	16.8	-0.022	607	0.00778	0	5.71	1		636	89.8	49.1	-0.00299	77.6	0.23	0	3.43	1		532	90.2	45.2	-0.0223	615	0.00832	0	12.8	1
799	89.4	30.6	-0.0212	584	0.01	0	10.4	1		637	144	23.8	-0.0224	618	0.0102	0	13.3	1		532	79.3	18.7	-0.0109	299	0.0891	0	3.09	1
799	69.6	4.78	-0.00806	219	0.028	0	17.8	1		637	67.3	44.5	-0.0118	324	0.0246	0	9.25	1		532	35.2	45.8	-0.022	608	0.0356	0	7.8	1
799	53.3	24.8	-0.00216	54.6	0.204	0	13.8	1		637	31.8	31.1	-0.00201	50.5	0.315	0	7.98	1		533	28.9	5.41	-0.022	606	0.00682	0	16.4	1
800	52.9	11	-0.00281	72.8	0.143	0	13.8	1		638	107	49	-0.00208	52.4	0.357	0	6.49	1		533	32.4	38.6	-0.0222	613	0.0516	0	7.8	1
802	16.4	41.2	-0.00408	108	0.122	0	8.5	1		638	6.26	24.3	0.00212	-53.6	0.36	0	15	1		534	28.4	21.8	-0.0218	601	0.00728	0	16.4	1
803	112	27.5	-0.00277	71.6	0.182	0	10.5	1		639	138	35.8	-0.0214	589	0.00803	0	5.8	1		534	54	40.8	-0.00347	91.1	0.125	0	18.9	1
803	11.2	34.4	-0.00441	117	0.0674	0	8.59	1		639	55	23.1	-0.00445	118	0.178	0	6.75	1		535	107	43.4	-0.0112	305	0.0212	0	13.6	1
804	95.6	22.3	-0.0109	297	0.0174	0	10.4	1		640	102	53.2	-0.00194	48.4	0.33	0	6.49	1		535	102	30.8	-0.00409	108	0.117	0	13.6	1
805	21.7	22	-0.0035	91.9	0.092	0	13.5	1		642	134	11.5	-0.00193	48.2	0.254	0	15.4	1		536	8.57	40.3	-0.0113	309	0.0177	0	23.8	1
806	116	14.8	-0.0219	605	0.00794	0	9.14	1		642	15.3	36.3	0.0016	-38.9	0.375	0	11.1	1		536	77.6	21.3	0.00277	-71.7	0.318	0	3.09	1
806	25.8	39.7	-0.0106	291	0.0331	0	3.99	1		642	96.2	45.3	0.00154	-37.4	0.354	0	8.12	1		537	50.9	22.2	-0.0223	615	0.00693	0	18.9	1
806	142	38.5	-0.022	607	0.0106	0	15.3	1		643	116	18.6	-0.00801	217	0.0607	0	18.3	1		538	99	11.8	-0.0128	350	0.163	0	6.72	1
806	75.9	28.2	-0.00226	57.5	0.289	0	20.5	1		643	54.3	29.8	-0.0236	650	0.0087	0	6.75	1		540	123	43.9	-0.00272	70.1	0.278	0	5.31	1
807	16.2	5.4	-0.00421	112	0.0751	0	13.9	1		644	82.8	21.6	-0.0216	595	0.00664	0	17	1		541	96.7	44.1	-0.0118	323	0.0117	0	11.2	1
809	143	23.2	-0.00395	104	0.24	0	10.4	1		644	24.8	42.1	-0.00223	56.5	0.225	0	10.5	1		542	18.8	13.9	-0.0172	472	0.0105	0	33.2	1
811	22.5	34.7	-0.00394	104	0.0747	0	6	1		644	44.7	41.9	-0.00379	100	0.108	0	15.4	1		543	128	22.4	-0.0238	657	0.093	0	15.7	1
811	122	50.2	-0.0209	577	0.00612	0	18.9	1		646	88.8	53.7	0.00129	-30.4	0.368	0	11.2	1		543	127	5.44	-0.00385	102	0.129	0	14.8	1
811	125	12.2	-0.00404	107	0.135	0	9.14	1		648	8.89	25.5	-0.0218	602	0.00863	0	13.8	1		543	142	8.11	-0.00299	77.7	0.192	0	14.8	1
812	88.2	30.1	-0.0021	52.8	0.214	0	16.2	1		649	22.5	23.1	-0.00393	104	0.101	0	13.8	1		543	91.4	13.4	0.0989	-2750	0.0212	0	6.08	1
812	133	34.3	0.00153	-37.2	0.352	0	8.89	1		649	77	40.6	-0.00336	88.1	0.193	0	3.69	1		543	112	42.5	-0.00209	52.7	0.23	0	5.25	1
813	83.2	14.7	-0.0241	666	0.00591	0	16.2	1		650	40.8	49.8	-0.00722	195	0.0286	0	8.76	1		545	99.2	16.7	-0.105	2910	0.0229	0	7.65	1
813	48.9	40.5	-0.0214	589	0.00761	0	7.97	1		650	129	48	0.00165	-40.6	0.374	0	14.8	1		546	132	37.6	-0.0259	717	0.0116	0	5.38	1
813	13.1	34.3	-0.00351	92.2	0.0904	0	9.49	1		653	71.1	16.7	-0.0113	310	0.0281	0	12.6	1		547	86.6	46.9	-0.00352	92.6	0.135	0	20.6	1
814	142	37.4	-0.00301	78.3	0.144	0	8.89	1		653	106	30.3	-0.0213	586	0.00675	0	12.5	1		548	45.7	39.4	-0.0261	720	0.00735	0	29	1
814	15.1	51.1	0.00124	-29.1	0.367	0	12.9	1		654	106	17.8	-0.0154	422	0.00747	0	12.5	1		549	47.9	5.45	-0.0219	604	0.00759	0	18	1
817	34.8	39.6	-0.0106	289	0.0242	0	6.55	1		654	41.9	22.5	-0.022	607	0.0275	0	5.6	1		549	118	12.6	-0.0102	278	0.0189	0	14.5	1
818	27.8	48.4	-0.0223	615	0.0114	0	11.2	1		655	130	6.52	-0.0106	289	0.0268	0	13.4	1		551	138	39	-0.0215	592	0.0225	0	5.38	1
820	41.3	38.7	0.00248	-63.5	0.321	0	6.55	1		655	82.4	46.8	-0.0215	592	0.00856	0	5.19	1		551	127	48.5	-0.0048	128	0.15	0	12	1
820	131	41.8	-0.00148	35.7	0.288	0	17.3	1		656	6.48	47.2	-0.0219	605	0.011	0	10.8	1		551	62.5	15.8	-0.00238	60.7	0.227	0	17.7	1
822	123	18.2	-0.00494	132	0.233	0	14.9	1		656	49.3	31.1	-0.00812	220	0.034	0	11.4	1		552	6.38	16.6	-0.0222	613	0.00578	0	14.8	1
825	18.8	29.3	-0.0219	605	0.00883	0	20.1	1		657	36.4	21.4	-0.0103	282	0.122	0	5.6	1		553	130	4.65	-0.0204	563	0.0336	0	14.5	1
826	138	16.4	-0.0218	602	0.00659	0	14.9	1		658	72.1	29.3	-0.0217	599	0.03	0	12.6	1		553	110	33.8	-0.0322	889	0.0121	0	9.62	1
826	126	47.3	0.00332	-87	0.143	0	11.3	1		658	126	47	-0.00155	37.6	0.332	0	14.4	1		554	85.1	16.2	-0.00747	203	0.0538	0	8.09	1
827	84.6	17	-0.0117	320	0.0102	0	10	1		659	16.5	43	-0.0065	175	0.0667	0	8.34	1		554	104	23.9	-0.0228	630	0.168	0	6.21	1
828	32.7	43.9	-0.0223	615	0.00666	0	20.1	1		660	33.7	31.7	-0.0216	597	0.0101	0	10.6	1		554	44.7	27	0.0049	-131	0.185	0	17.4	1
828	92.9	11.5	-0.00173	42.6	0.25	0	10	1		661	51	42.7	0.00361	-94.9	0.158	0	7.3	1		554	144	13.4	-0.00393	104	0.184	0	16.4	1
829	64.8	43.7	-0.00179	44.3	0.254	0	18.9	1		662	34.2	11.9	0.00562	-151	0.194	0	9.72	1		554	102	29.6	-0.0231	637	0.124	0	6.21	1
833	83.2	39.7	-0.0203	559	0.0135	0	14	1		662	57.5	39.5	-0.00449	120	0.101	0	7.3	1		555	12	43.5	-0.0228	630	0.066	0	3.92	1
834	38.5	47.6	-0.0102	279	0.0266	0	20.7	1		663	43.2	19.9	-0.0488	1350	0.00419	0	9.87	1		555	80.7	39.3	-0.0102	280	0.238	0	4.36	1
834	141	29.3	-0.00306	79.7	0.223	0	13	1		663	136	11.6	0.00401	-106	0.199	0	8.73	1		556	118	15.1	-0.00455	121	0.0769	0	14.7	1
835	96.3	22.7	-0.0103	281	0.023	0	8	1		664	67.4	35.9	-0.011	300	0.021	0	10.5	1		556	36.2	46	-0.0217	598	0.0086	0	6.21	1
835	141	48.9	-0.0223	615	0.013	0	7.63	1		667	10.1	46.8	-0.0475	1320	0.00992	0	42.4	1		557	56.4	6.63	-0.0222	612	0.00776	0	15.5	1
835	96	45.5	-0.00314	81.8	0.156	0	14	1		667	142	17.8	-0.00341	89.5	0.152	0	8.73	1		557	21.2	17.5	-0.0113	309	0.0277	0	10.2	1
837	39.2	9.54	-0.0229	631	0.0107	0	24.6	1		669	111	32	-0.0212	586	0.00897	0	10.5	1		557	96.4	26.1	-0.0126	345	0.161	0	6.39	1
838	116	5.75	-0.011	301	0.0133	0	18.3	1		670	99.1	14.4	-0.0215	593	0.00781	0	13.5	1		557	51.2	51.2	-0.0215	594	0.0108	0	15.9	1
838	6.33	13.9	-0.022	608	0.0067	0	5.74	1		670	142	37	0.00192	-47.9	0.232	0	17	1		559	15.7	30.4	-0.033	912	0.0152	0	10.5	1
838	14.4	22.5	-0.0042	111	0.106	0	8.1	1		670	96.2	27.7	-0.00342	89.7	0.102	0	13.5	1		559	61.2	21.4	-0.0225	619	0.00671	0	15.5	1
838	51	31.1	0.00145	-34.8	0.373	0	20.1	1		672	131	19.4	-0.0211	581	0.00755	0	8.01	1		560	8.31	15.2	-0.0231	637	0.0244	0	6.98	1
839	67.9	42	-0.0102	278	0.0233	0	20.1	1		674	73	18.9	-0.0217	600	0.0136	0	3.92	1		560	110	27.5	-0.0223	614	0.00901	0	13.7	1
839	138	42	-0.0105	287	0.0408	0	7.63	1		674	35.7	20.3	-0.0223	614	0.00922	0	16	1		560	34.8	52	-0.00506	135	0.306	0	6.21	1
839	101	16.3	0.00155	-37.7	0.365	0	8	1		674	71.2	44.4	-0.0108	295	0.0218	0	18.2	1		561	45.9	27.3	-0.0121	332	0.121	0	7.41	1
839	104	32.2	-0.00182	45.2	0.278	0	12.1	1		674	108	46.3	-0.013	356	0.0283	0	10.2	1		561	90.2	34.9	-0.0218	602	0.0732	0	6.4	1
843	29.7	11.5	-0.0217	598	0.00716	0	6.29	1		674	88.8	48.8	-0.0211	580	0.014	0	18.2	1		562	14.7	9.69	-0.0222	613	0.0174	0	8.42	1
844	68.2	15.3	-0.00145	35	0.349	0	26.7	1		675	41.6	36.7	-0.0222	612	0.0139	0	3.62	1		562	38.5	27	-0.0227	626	0.0158	0	7.41	1
846	118	23.9	-0.0215	593	0.0116	0	22.9	1		675	115	38.1	-0.0216	596	0.0111	0	3.45	1		562	26.7	33	-0.0113	310	0.0234	0	11.3	1
846	137	39.6	-0.0118	323	0.0183	0	19.3	1		676	95.5	23	-0.00548	147	0.211	0	7.94	1		562	102	46	-0.0218	602	0.00985	0	16.4	1
846	42.6	30.9	-0.00133	31.5	0.331	0	13.7	1		676	128	26.5	-0.0147	405	0.0189	0	7.45	1		562	9.32	22.1	-0.0122	335	0.0997	0	6.98	1
850	65.1	29.8	-0.0223	616	0.00723	0	14.8	1		677	13.8	34.8	0.00176	-43.5	0.266	0	16.1	1		563	120	44	-0.0209	576	0.00785	0	13.3	1
850	102	41.9	-0.0104	283	0.0167	0	23.5	1		678	100	16.5	-0.011	302	0.0385	0	7.94	1		563	133	48.9	-0.00721	195	0.0495	0	13.3	1
852	17	31.2	-0.0215	593	0.00745	0	13.9	1		678	24.8	46.5	-0.00311	81	0.17	0	8.13	1		564	31.3	8.13	-0.0224	617	0.00688	0	16.7	1
854	44.7	9.64	-0.00412	109	0.0858	0	9.65	1		678	87	12.6	0.00144	-34.7	0.35	0	13.5	1		564	20.1	46.4	-0.022	607	0.00774	0	11.5	1
856	26.7	41.1	-0.0222	611	0.00782	0	13.9	1		679	55	32.5	-0.00322	84.2	0.101	0	10.3	1		564	54.2	45.6	-0.022	605	0.0149	0	6.34	1
857	78.8	53.3	-0.021	578	0.00548	0	22.3	1		679	117	41.2	0.00816	-222	0.268	0	3.45	1		565	61.7	15	-0.0257	709	0.00833	0	8.34	1
859	49.5	35	-0.0253	698	0.00796	0	15.2	1		680	49.6	19	-0.0131	359	0.0141	0	14.5	1		566	9.8	51.6	-0.0221	611	0.0086	0	11.5	1
860	57.1	48.2	-0.0224	617	0.00854	0	15.2	1		681	125	19.5	-0.0221	610	0.01	0	7.45	1		568	60.6	45.2	-0.0266	735	0.0106	0	6.34	1
860	98	32.9	-0.0491	1360	0.00391	0	21	1		681	132	51.2	0.002	-50.1	0.303	0	4.5	1		568	82.2	28.9	-0.00694	188	0.0432	0	12	1
860	136	10.7	-0.00214	54.2	0.206	0	20	1		681	129	34.6	-0.00403	107	0.11	0	8.14	1		568	84.6	40.6	-0.0235	649	0.142	0	6.25	1
861	27.7	24	-0.0118	323	0.0125	0	11.1	1		682	31.4	25.1	0.00352	-92.6	0.273	0	8.69	1		568	116	9.07	-0.00374	98.6	0.136	0	20.1	1
864	132	30.4	-0.0212	585	0.00642	0	13	1		683	59.6	5.56	-0.0212	586	0.0092	0	16.7	1		569	54.1	11.4	-0.0217	599	0.0113	0	8.34	1
864	82	46.5	-0.0219	603	0.0173	0	10	1		683	51.3	42.1	0.00263	-67.8	0.27	0	4.83	1		569	114	38.7	-0.00401	106	0.286	0	7.28	1
864	15.6	32.2	-0.00171	42	0.339	0	3.58	1		683	16.7	47.1	0.00153	-37	0.26	0	8.13	1		569	103	47.9	-0.00163	39.8	0.339	0	7.58	1
864	76.9	37.8	-0.0215	593	0.0292	0	10	1		684	67.4	53.3	-0.0117	321	0.0707	0	19.6	1		570	87.6	46.1	-0.023	633	0.134	0	6.25	1
865	120	41.7	-0.0144	395	0.0119	0	16.2	1		686	33.5	33.5	-0.0119	326	0.0131	0	8.69	1		571	75.7	12.1	-0.0222	613	0.0064	0	13	1
866	16.7	5.89	-0.00702	190	0.0423	0	20.2	1		686	48.2	45.8	-0.00294	76.4	0.305	0	4.83	1		571	32.7	20.9	0.00236	-60.3	0.145	0	23.4	1
866	106	33.2	-0.00391	103	0.101	0	16.2	1		687	96.8	23.9	-0.00444	118	0.187	0	24.9	1		571	13.7	36.5	-0.00765	207	0.0315	0	15.5	1
868	22.4	48	-0.00433	115	0.0895	0	9.64	1		689	56	9.12	-0.0227	626	0.0104	0	26.7	1		574	119	7.12	-0.011	300	0.0168	0	23.1	1
868	29.1	41	-0.00161	39.4	0.214	0	9.64	1		689	130	33.2	0.00276	-71.2	0.319	0	8.53	1		574	137	35	-0.0194	534	0.0933	0	6.96	1
869	135	47.9	-0.00363	95.7	0.0755	0	16.5	1		690	7.52	31.8	-0.0236	651	0.00633	0	10.2	1		574	50.8	39.7	-0.0185	508	0.264	0	8.24	1
869	33.3	17.4	-0.00181	45	0.249	0	14.3	1		690	127	41.3	-0.00319	83.4	0.215	0	8.53	1		574	95.3	48	-0.00701	190	0.0515	0	7.58	1
870	45.3	9.68	-0.0267	737	0.0104	0	14.3	1		691	32.9	22.5	-0.0231	637	0.0209	0	11.1	1		575	57.5	34.9	-0.0117	320	0.196	0	8.24	1
871	74.4	42.4	-0.00165	40.4	0.348	0	25.1	1		692	15.3	25.2	-0.0104	283	0.0428	0	7.02	1		577	20.7	24.8	-0.0118	323	0.0148	0	13.4	1
873	129	21.3	0.00175	-43.1	0.321	0	27.1	1		692	136	9.72	0.00356	-93.6	0.22	0	3.45	1		577	131	39	-0.0223	614	0.0137	0	6.96	1
876	78.8	6.69	-0.00723	196	0.126	0	32.8	1		693	83.5	46.5	-0.0119	327	0.0203	0	14.3	1		578	120	36.4	-0.00671	181	0.0465	0	4.87	1
876	17.6	9.17	0.00182	-45.1	0.314	0	30.2	1		694	69.2	45.9	0.00186	-46.2	0.318	0	8.67	1		579	97.9	16.3	-0.00793	215	0.139	0	17.4	1
876	40	37.9	-0.00194	48.7	0.256	0	7.8	1		695	120	45.6	-0.00207	52.2	0.337	0	8.1	1		579	13.2	36	-0.0218	601	0.00644	0	13.4	1
879	99	36.6	-0.00231	58.7	0.344	0	3.42	1		696	136	13.2	-0.0106	290	0.0398	0	3.45	1		580	14	5.89	-0.0226	623	0.00626	0	15.1	1
880	52.8	31.7	-0.0231	636	0.00715	0	14.2	1		696	61.4	42.1	0.00186	-46.3	0.239	0	5.43	1		580	133	28.6	-0.00162	39.6	0.299	0	10.5	1
882	13.7	10	-0.00231	58.8	0.222	0	32.3	1		697	15.5	18.2	-0.0227	626	0.00741	0	7.02	1		581	35.9	32.3	-0.0222	613	0.0273	0	6.96	1
885	68.9	34.8	-0.0222	612	0.0106	0	3.78	1		698	63.1	20.5	-0.0233	643	0.00415	0	15.6	1		581	69.9	52.1	-0.0211	582	0.0124	0	19.2	1
886	96	34.3	-0.00214	54.2	0.161	0	7.43	1		699	97.2	15	-0.121	3370	0.00477	0	13	1		582	112	27.5	-0.0214	589	0.0148	0	11.5	1
886	65.2	15.4	-0.00163	40	0.291	0	19.8	1		700	136	23	-0.0251	693	0.0353	0	9.88	1		582	28.2	11.1	-0.00196	49.1	0.358	0	8.48	1
886	85.9	29.7	-0.00349	91.6	0.114	0	5.75	1		702	6.36	16.2	-0.00974	266	0.191	0	9.32	1		582	57.6	36.1	-0.00282	73	0.175	0	8.89	1
888	42.1	44	-0.0211	582	0.00793	0	15.5	1		702	14.9	44.6	-0.00255	65.6	0.268	0	22.3	1		583	130	47.8	-0.0214	591	0.016	0	13.3	1
890	72	37	0.0019	-47.5	0.249	0	3.78	1		703	46.5	37.3	-0.0202	556	0.101	0	8.17	1		583	67.9	6.59	-0.0107	293	0.0251	0	14	1
891	84.4	35.2	0.00151	-36.6	0.326	0	5.75	1		703	47.4	5.58	-0.0225	620	0.0126	0	7.61	1		583	79.8	28.3	-0.00156	37.8	0.328	0	12.8	1
892	73	52.9	-0.00424	113	0.177	0	14.9	1		704	141	13.8	-0.00369	97.1	0.194	0	9.13	1		584	116	42	-0.0119	325	0.0139	0	14.8	1
893	88	46.7	-0.00413	110	0.075	0	12	1		705	96.3	28	-0.00268	69	0.167	0	24.7	1		584	35.3	25.4	-0.0226	622	0.0168	0	6.96	1
895	31.7	42.4	-0.00453	121	0.0593	0	28.8	1		705	53.8	9.68	-0.00432	115	0.297	0	7.61	1		584	142	52.2	-0.0209	577	0.0468	0	13.3	1
895	101	31.6	-0.00254	65.1	0.254	0	9.37	1		705	141	47	-0.00339	88.9	0.187	0	19.2	1		586	19.7	49.9	-0.00298	77.5	0.142	0	16.4	1
896	60.4	45.1	-0.00411	109	0.0673	0	14.1	1		705	28.1	19.8	-0.0111	302	0.108	0	5.32	1		587	123	9.1	-0.0118	323	0.0212	0	21.4	1
896	64.6	23.6	-0.0015	36.3	0.295	0	6.57	1		705	35.6	53	0.00139	-33.2	0.37	0	10.9	1		587	26.1	19.3	-0.023	635	0.00777	0	8.48	1
897	21.8	5.59	-0.0221	610	0.00584	0	19.1	1		706	136	6.17	0.00353	-92.9	0.127	0	9.13	1		587	99.1	8.62	-0.0121	332	0.014	0	7.38	1
897	72	37.1	-0.00167	40.9	0.33	0	14.1	1		707	138	28	-0.0155	425	0.0113	0	14.1	1		587	35.2	44.8	-0.0219	604	0.0103	0	16.4	1
898	110	24.1	-0.0218	602	0.00695	0	12	1		707	85	6.06	-0.0139	382	0.0146	0	12.4	1		587	65.6	32.1	-0.00129	30.6	0.356	0	8.89	1
898	125	53	0.0038	-100	0.116	0	12.5	1		707	63.9	6.87	-0.025	689	0.00779	0	10.4	1		589	47.5	27.4	0.00387	-102	0.274	0	9.68	1
900	109	41.3	-0.00407	108	0.085	0	4.87	1		708	49.7	22.6	-0.0227	626	0.00838	0	13.6	1		590	9.47	19.5	-0.0512	1420	0.00421	0	13.9	1
900	63.8	17.1	-0.00272	70.3	0.138	0	6.57	1		708	8.98	5.05	-0.0031	80.9	0.173	0	23.9	1		590	41.9	16	-0.0125	343	0.202	0	6.27	1
901	137	28.8	-0.0216	596	0.00484	0	14.4	1		708	69.3	17.3	-0.00822	223	0.0317	0	11.2	1		590	99.7	29.7	-0.00467	125	0.0725	0	12.7	1
901	60.4	6.53	-0.0108	295	0.0153	0	11.1	1		709	116	4.86	-0.0407	1130	0.00934	0	5.22	1		591	19.7	10	-0.0218	601	0.00639	0	9.99	1
901	98.8	45.2	0.00187	-46.5	0.338	0	7.45	1		709	32.7	17.3	-0.0227	627	0.0165	0	5.32	1		591	121	45.5	-0.0232	641	0.0255	0	6.85	1
903	6.16	15.2	-0.0225	620	0.00891	0	16.9	1		709	30.4	30.7	-0.00344	90.2	0.195	0	11.2	1		591	100	17	0.00199	-49.8	0.326	0	3.39	1
905	38.4	39.1	-0.0015	36.2	0.294	0	20.3	1		710	124	26.6	-0.0146	402	0.0167	0	14.1	1		591	120	52.4	-0.0103	281	0.263	0	6.85	1
906	134	51.2	-0.01	274	0.0188	0	22.5	1		711	80.5	17.7	-0.00484	129	0.0773	0	10.7	1		594	138	49.4	-0.0118	324	0.0227	0	17.4	1
907	113	41.5	-0.00411	109	0.0611	0	10.4	1		711	5.28	38.8	-0.0568	1580	0.184	0	16.4	1		596	40.6	38.4	-0.0108	295	0.0195	0	17.7	1
909	28.9	15.1	-0.0216	595	0.00635	0	6.93	1		712	17.2	27.5	-0.0223	614	0.00763	0	13.6	1		596	9.74	8.81	-0.0214	590	0.00648	0	9.99	1
909	86.6	35.1	-0.00228	58.1	0.258	0	6.07	1		713	95.2	27.8	-0.0216	595	0.0057	0	12.2	1		597	76.8	39.3	-0.0216	597	0.00896	0	9.64	1
911	89.8	52.8	0.00171	-42.3	0.235	0	9.6	1		714	113	9.35	-0.0214	591	0.0579	0	5.22	1		598	68.6	24.8	-0.0221	609	0.0244	0	5.78	1
912	119	31.6	0.00124	-29.1	0.35	0	5.42	1		717	31.4	33.2	0.00202	-50.6	0.328	0	12.9	1		599	24.1	31.9	-0.0118	322	0.0153	0	14.6	1
914	19.2	23.4	-0.0044	117	0.0456	0	12.8	1		717	16.9	46.4	-0.00172	42.5	0.31	0	19	1		599	103	37.4	-0.0215	594	0.00907	0	13.3	1
915	84	45.2	-0.00741	201	0.0353	0	9.6	1		718	115	48.8	-0.0241	664	0.00598	0	17.9	1		599	73.3	48.3	-0.0029	75.2	0.274	0	9.64	1
916	93.6	31.3	-0.00631	170	0.0436	0	12.7	1		718	100	38.9	-0.023	633	0.164	0	5.83	1		600	123	46.9	-0.024	662	0.00996	0	12.4	1
917	66.7	18.2	-0.00355	93.3	0.157	0	29.9	1		720	94.8	41.3	-0.022	607	0.146	0	5.83	1		600	59.9	52.6	-0.0115	314	0.024	0	14.1	1
917	118	36.9	-0.00127	29.9	0.34	0	5.42	1		720	139	22.4	-0.111	3100	0.0054	0	8.23	1		602	115	33.3	-0.0226	624	0.0144	0	9.35	1
918	27.1	36.3	-0.00392	104	0.0726	0	12.3	1		721	74.1	18.4	0.00211	-53.2	0.332	0	9.55	1		602	77.9	21.2	0.00334	-87.4	0.338	0	9.98	1
918	39.1	33.6	-0.0105	286	0.0156	0	12.3	1		724	54.5	42.9	0.00153	-37	0.313	0	15.2	1		603	56.8	35.1	-0.00387	102	0.151	0	13.8	1
919	134	47.2	-0.0212	583	0.00953	0	19.5	1		725	135	36.8	-0.0103	282	0.0283	0	15	1		604	20.1	14.8	-0.00232	59.2	0.327	0	6.38	1
919	40	48.4	-0.00434	115	0.094	0	14.8	1		725	140	14.3	0.00599	-161	0.312	0	8.23	1		605	12.2	38.5	-0.0222	613	0.00891	0	14.9	1
922	20.2	9.06	0.0017	-41.8	0.291	0	26	1		726	23.3	41.9	-0.0017	41.8	0.34	0	4.29	1		605	125	34.6	-0.022	606	0.0092	0	9.35	1
923	102	27.2	-0.0214	589	0.00847	0	6.78	1		728	16.7	45.8	0.0026	-66.8	0.196	0	3.79	1		605	134	39.6	-0.0222	613	0.00965	0	10.9	1
923	72.2	32.8	-0.0223	615	0.00943	0	14.3	1		729	116	52	-0.0106	289	0.0485	0	7	1		606	109	25.3	-0.0146	402	0.0165	0	10.2	1
923	92	35.3	-0.0105	287	0.0365	0	13.2	1		729	32.7	11.7	-0.00201	50.5	0.23	0	4.1	1		606	64.9	23.9	-0.0115	314	0.0311	0	4.41	1
924	78.1	12.4	0.00118	-27.3	0.373	0	11.5	1		731	6.56	33.8	-0.00232	59	0.194	0	15.5	1		606	24.9	30.8	-0.0119	326	0.0246	0	14.9	1
924	67.1	48.5	0.00128	-30.1	0.355	0	16.5	1		731	106	28.1	-0.00794	216	0.0351	0	12.8	1		607	35.3	11.9	-0.0211	583	0.0172	0	4.32	1
925	129	11.7	-0.00517	138	0.0492	0	11.6	1		731	53.3	47.3	-0.0217	598	0.00568	0	17.7	1		608	16	6.91	-0.0035	92	0.159	0	8.91	1
925	119	19.8	-0.00272	70.3	0.134	0	12.6	1		732	51.5	29.4	-0.00173	42.8	0.342	0	11.6	1		609	121	53.4	-0.0207	570	0.00998	0	18.8	1
925	131	23.1	-0.00344	90.3	0.0807	0	11.6	1		733	96.3	36.4	-0.0113	308	0.0215	0	12.8	1		609	81.3	20.2	0.00301	-78.3	0.218	0	15	1
925	64.9	20.5	-0.00248	63.7	0.167	0	10.7	1		733	138	19.3	0.00213	-53.7	0.311	0	9.82	1		610	106	38.9	-0.0113	308	0.0411	0	6.15	1
926	51.8	26.3	-0.0169	466	0.00937	0	14.4	1		735	65.3	34.3	-0.0113	310	0.0657	0	10.8	1		611	17.7	16.2	-0.0142	390	0.00908	0	8.61	1
927	101	13.7	-0.0225	619	0.00958	0	13.6	1		735	121	45.6	-0.00352	92.4	0.196	0	15.8	1		611	38.6	14.7	-0.00537	144	0.252	0	4.32	1
927	15.6	34.7	-0.00313	81.6	0.121	0	26	1		736	22.9	25.5	-0.0034	89	0.138	0	13.4	1		612	16.7	34.3	-0.0225	621	0.0077	0	18.1	1
928	57.9	12.4	-0.00322	84.2	0.132	0	10.7	1		738	16	40.4	-0.022	608	0.00909	0	13.5	1		613	106	32.7	-0.0122	334	0.0442	0	6.15	1
928	132	51.6	0.00133	-31.4	0.361	0	24.6	1		738	71.8	43	-0.116	3210	0.00443	0	10.8	1		614	117	35.1	-0.0103	280	0.0215	0	5.04	1
932	80.1	48.2	-0.00792	215	0.0312	0	14	1		738	134	10.2	0.00202	-50.9	0.311	0	9.82	1		614	103	44.4	-0.00247	63.3	0.363	0	6.34	1
934	51.2	42.3	-0.0212	583	0.0102	0	29.1	1		739	112	17.2	-0.0214	591	0.021	0	12	1		615	10.6	11.3	-0.0188	518	0.191	0	8.61	1
935	77.4	29.6	-0.00369	97.1	0.11	0	9.18	1		740	141	38.9	-0.0156	428	0.0119	0	21.4	1		616	90.8	9.64	-0.022	606	0.00807	0	8.09	1
935	14.7	35.5	-0.0044	117	0.0598	0	9.48	1		740	118	4.62	0.00162	-39.7	0.324	0	14.2	1		616	68.9	51.2	-0.00732	198	0.0395	0	14.4	1
935	84.8	35	-0.00308	80.4	0.287	0	9.18	1		741	9.88	22.4	-0.0222	612	0.00572	0	13.4	1		616	88.7	33.4	-0.0236	652	0.00821	0	17.2	1
936	102	13.9	0.00148	-35.6	0.27	0	10.9	1		741	121	45.8	-0.0028	72.5	0.261	0	7.97	1		618	141	30.3	-0.00779	211	0.0394	0	25	1
938	126	10.2	-0.0157	433	0.0107	0	8.98	1		742	66.3	23	-0.0219	604	0.0081	0	20.8	1		619	27.5	9.58	-0.0227	627	0.00832	0	10.8	1
938	5.27	36.5	0.00215	-54.3	0.281	0	9.48	1		743	6.01	49.6	-0.0227	626	0.0488	0	4.89	1		619	122	9.31	-0.00428	114	0.0746	0	26.3	1
939	138	29.2	-0.0036	94.8	0.0862	0	8.09	1		743	120	28	-0.0047	125	0.292	0	3.25	1		619	56.4	44.1	-0.0301	832	0.00667	0	14.4	1
940	113	21.9	-0.0221	608	0.00786	0	10.6	1		744	28	31.9	0.00158	-38.5	0.326	0	16.1	1		619	112	35.1	-0.00262	67.5	0.238	0	5.04	1
945	33.5	17.5	-0.0121	332	0.013	0	13.1	1		744	30.4	52.2	-0.0115	314	0.0415	0	19.7	1		619	25.3	35.9	-0.00147	35.3	0.342	0	26.4	1
945	68.7	30.5	-0.00385	102	0.107	0	10.9	1		745	86.8	15.6	-0.0387	1070	0.0069	0	6.69	1		621	61.6	29.3	-0.0224	618	0.00775	0	15.5	1
946	50.7	52.3	-0.00137	32.6	0.358	0	20.9	1		746	100	39.9	-0.0224	618	0.0073	0	13.7	1		624	16.9	7.24	-0.00767	208	0.251	0	5.68	1
950	91.3	9.71	-0.034	940	0.00718	0	21.1	1		747	88.9	9.29	-0.0132	361	0.162	0	6.69	1		626	120	7.87	-0.00949	259	0.0196	0	15.5	1
951	92.2	43.6	-0.007	189	0.0439	0	11	1		747	102	13.9	-0.0165	453	0.0189	0	13.9	1		626	101	30.8	-0.0326	901	0.00768	0	11.3	1
951	126	22.4	0.00219	-55.6	0.214	0	13.9	1		747	10.9	50.2	-0.0215	592	0.058	0	4.89	1		626	111	36.7	-0.00398	105	0.193	0	10.4	1
953	72.9	32.8	-0.00668	181	0.0556	0	14	1		749	11.4	28.1	-0.0221	610	0.00927	0	3.12	1		626	42.9	4.67	-0.00179	44.4	0.262	0	22.2	1
954	112	8.58	-0.0215	594	0.00826	0	19.4	1		749	116	6.31	0.00472	-126	0.312	0	4.27	1		628	118	44.4	-0.0218	600	0.00813	0	10.4	1
955	103	30.2	-0.0043	114	0.141	0	13.6	1		749	44.7	15	-0.00237	60.6	0.268	0	5.11	1		628	14.3	12.3	-0.0227	626	0.0192	0	3.52	1
955	29	13.8	0.00151	-36.5	0.29	0	18.3	1		750	112	49.4	-0.0115	313	0.0198	0	14.9	1		629	91.2	12.6	-0.0223	615	0.00702	0	20.8	1
956	104	43.7	-0.0215	594	0.00759	0	12.1	1		751	86.7	38.8	-0.0223	614	0.00776	0	11.4	1		629	107	53.4	-0.0216	596	0.0219	0	14.1	1
958	58.9	33	0.00172	-42.3	0.282	0	14	1		752	141	12.5	-0.022	607	0.00667	0	7.3	1		630	135	12.1	-0.0101	277	0.0194	0	15.5	1
960	18.6	46.6	-0.0118	322	0.0151	0	18.3	1		753	134	12.9	-0.00664	179	0.221	0	7.3	1		630	44.7	35	-0.00422	112	0.108	0	6.93	1
960	128	24.2	-0.0115	316	0.0154	0	19.7	1		754	112	7.65	-0.0216	597	0.00847	0	4.27	1		632	76	43.1	-0.0226	622	0.00815	0	13.7	1
961	39.4	40.6	-0.0214	591	0.0104	0	20	1		754	100	19.1	-0.0107	291	0.0126	0	6.8	1		632	16.1	48.6	-0.0107	292	0.0174	0	11.8	1
962	94.9	28.7	-0.0103	281	0.0142	0	12.1	1		755	70.5	8.28	-0.0111	304	0.0825	0	8.44	1		633	46	19.4	-0.0224	619	0.011	0	3.64	1
962	9.7	30.6	-0.0214	589	0.00815	0	18.3	1		755	45.3	9.94	-0.0221	609	0.00928	0	14.5	1		633	87.1	51.1	-0.0129	353	0.15	0	10.1	1
963	32.7	7.34	-0.00147	35.5	0.362	0	14.2	1		755	79.3	11.5	-0.00344	90.3	0.157	0	9.44	1		633	65.7	25.3	-0.0216	595	0.00893	0	14.6	1
964	94.2	42	-0.0731	2030	0.023	0	5.02	1		758	62	7.84	-0.0212	584	0.0318	0	8.44	1		633	23.2	18.3	-0.00711	192	0.0361	0	10.8	1
966	97.9	17	-0.00378	99.6	0.26	0	12.1	1		758	56.6	29.7	-0.0226	622	0.0109	0	14.4	1		634	122	50.4	-0.0214	591	0.00827	0	14.8	1
968	6.22	35.3	-0.00408	108	0.12	0	13.6	1		758	50.4	42.7	-0.0206	569	0.283	0	14.4	1		634	51.5	33.5	-0.00766	208	0.0296	0	6.93	1
970	118	14.1	-0.00367	96.8	0.121	0	13.6	1		759	122	18.7	-0.0108	295	0.0225	0	15	1		635	14.4	29.7	-0.0114	312	0.0173	0	6.78	1
971	51.6	43	-0.0218	600	0.0124	0	22.9	1		759	97.6	25.5	-0.00344	90.4	0.152	0	5.79	1		635	27.8	47.7	-0.0036	94.8	0.126	0	11.8	1
972	93.6	38.3	-0.0104	283	0.185	0	6.5	1		760	77	23.1	0.00266	-68.5	0.236	0	11.8	1		637	32.9	10.5	-0.00362	95.3	0.0909	0	12.5	1
973	68.9	28.1	-0.0212	584	0.0465	0	4.78	1		761	108	22.8	-0.00985	269	0.0247	0	10.3	1		637	97.2	51.9	-0.0103	280	0.0194	0	10.1	1
975	96.2	24.5	-0.0041	109	0.0674	0	10.9	1		762	141	46.7	0.00302	-78.7	0.146	0	18.6	1		638	88.7	13.8	-0.011	301	0.0417	0	8.59	1
976	71.7	32	-0.0109	297	0.261	0	4.78	1		762	25.3	10.4	0.00326	-85.3	0.237	0	6.53	1		638	76.2	35.7	-0.0224	618	0.0092	0	11.5	1
977	126	45.8	0.00438	-116	0.127	0	23.4	1		762	23.9	17.1	-0.00288	74.7	0.298	0	6.81	1		638	94.5	39.4	-0.0108	294	0.017	0	12.8	1
978	69.7	41.3	-0.00316	82.4	0.197	0	9.55	1		763	124	38	-0.0222	612	0.00774	0	18.6	1		638	72.6	12.4	-0.0111	304	0.213	0	8.83	1
980	112	26.5	-0.0211	582	0.00727	0	16	1		764	88.1	13.8	-0.0215	593	0.0128	0	8.58	1		638	13.1	36.3	-0.00737	200	0.0626	0	6.78	1
980	89.8	15.7	0.00252	-64.7	0.158	0	6.94	1		764	132	6.28	-0.0215	592	0.0159	0	15.9	1		639	144	8.46	-0.0219	603	0.0223	0	28	1
980	95.2	38	-0.00418	111	0.258	0	13.5	1		764	74.1	46.7	-0.0223	615	0.0128	0	15.6	1		639	66.8	29	-0.00285	73.8	0.175	0	11.5	1
981	6.73	7.49	-0.0116	317	0.013	0	17.1	1		764	15.6	52.6	-0.0102	278	0.0433	0	11.9	1		640	81	9.88	-0.0105	286	0.0319	0	8.59	1
981	128	17.5	-0.00297	77.3	0.119	0	14.5	1		765	117	17	-0.00251	64.4	0.237	0	11.1	1		640	114	12.4	-0.0214	589	0.0661	0	3.67	1
981	11.6	23.9	-0.00991	270	0.0506	0	17.1	1		766	66.8	23.4	-0.0114	312	0.0166	0	16.1	1		640	52.1	32.8	0.00181	-44.9	0.339	0	11.2	1
982	87.6	22.3	-0.00223	56.5	0.216	0	6.94	1		766	27.2	50.1	-0.0221	610	0.00734	0	11.9	1		641	47.3	16.8	-0.0117	321	0.0171	0	11.3	1
984	115	10.7	-0.00282	72.9	0.212	0	5.94	1		767	31.8	7.24	-0.00738	200	0.0567	0	7.23	1		643	120	30.2	-0.0222	612	0.0217	0	14	1
985	80.1	48	-0.0252	696	0.0357	0	13.4	1		768	89.8	30.9	-0.0217	599	0.00697	0	9.97	1		643	58.7	16.6	-0.00484	129	0.0688	0	11.3	1
985	133	33.5	-0.0215	593	0.00793	0	14.5	1		768	79.5	13.4	-0.0214	591	0.0136	0	8.58	1		643	108	22.1	-0.0111	304	0.0821	0	6.72	1
986	110	28.8	-0.00343	90.1	0.282	0	8.18	1		768	58.5	47.8	-0.00245	62.7	0.2	0	15.6	1		646	67	29.5	-0.022	608	0.00892	0	13.8	1
987	22.4	24.2	-0.00361	95.1	0.0756	0	11.1	1		769	27.3	28.9	-0.00709	192	0.0441	0	9.22	1		647	102	24.7	-0.0103	282	0.0943	0	6.72	1
988	49.9	53.1	-0.00762	207	0.211	0	17.7	1		771	96.2	23.2	-0.00265	68.3	0.278	0	9.97	1		647	81.1	31.9	-0.0425	1180	0.00477	0	14.3	1
988	67.6	52.8	-0.008	217	0.0291	0	13.4	1		772	14.1	21.3	-0.00393	104	0.0947	0	13.6	1		647	133	35.4	-0.0216	597	0.0085	0	3.79	1
989	138	7.57	-0.0119	324	0.0105	0	13.5	1		774	127	24.7	0.00135	-32	0.348	0	6.98	1		647	22.9	53	-0.0287	792	0.00907	0	10.6	1
989	110	14.1	-0.0214	590	0.00994	0	5.94	1		774	8.68	44.6	0.00774	-210	0.21	0	19	1		648	135	12.7	-0.022	607	0.0248	0	6.68	1
989	118	32.3	-0.0296	817	0.00753	0	8.18	1		776	22.7	31.8	-0.0222	612	0.00734	0	12.3	1		648	97.7	16.9	-0.00303	78.8	0.346	0	8.98	1
990	140	20.8	-0.00229	58.2	0.203	0	13.5	1		776	122	36.2	-0.0201	555	0.127	0	8.71	1		648	17.3	37.8	-0.00311	81.2	0.208	0	5.61	1
991	21.2	35.2	-0.0258	711	0.113	0	11.1	1		777	73	22.4	-0.0376	1040	0.00663	0	6.53	1		649	74	49.8	-0.00286	74.1	0.145	0	17.3	1
993	67.6	21.5	-0.00589	158	0.123	0	6.68	1		777	111	25.7	-0.0204	562	0.0456	0	13.9	1		650	54.3	35	-0.0231	638	0.00946	0	10.2	1
995	61.6	18.5	-0.00521	139	0.143	0	6.68	1		778	95.5	53.3	-0.0113	309	0.0198	0	7.2	1		650	135	6.05	-0.0217	599	0.0206	0	6.68	1
996	115	6.46	-0.0226	623	0.137	0	39.1	1		779	114	39.3	-0.0274	756	0.081	0	8.71	1		650	40.6	13.2	-0.00417	111	0.088	0	15.6	1
996	61.4	51.2	-0.00291	75.6	0.119	0	20.1	1		779	130	9.66	-0.0109	298	0.0184	0	13.3	1		651	43.7	44.8	-0.0128	351	0.155	0	5.85	1
997	85.6	47	-0.0208	572	0.0127	0	24.5	1		781	12	25.9	-0.00608	164	0.0713	0	12.3	1		652	16.1	22	-0.0233	644	0.00906	0	8.11	1
997	33.4	48.7	-0.0221	608	0.00674	0	21.9	1		781	27.1	10.6	-0.00175	43.1	0.328	0	7.34	1		652	82.3	10.3	-0.0207	571	0.00781	0	16.7	1
998	24	28.9	-0.022	606	0.00652	0	8.92	1		782	21.3	34.5	-0.0122	334	0.0209	0	10.3	1		652	49.2	26.1	-0.0228	630	0.0173	0	8.11	1
999	36.7	11.3	-0.0223	614	0.00789	0	7.37	1		782	43	44.5	-0.0221	610	0.188	0	13.7	1		653	43.4	39	-0.0199	548	0.0363	0	5.85	1
1000	37	18.7	-0.00401	106	0.276	0	7.37	1		783	51.9	28.9	-0.0114	313	0.0231	0	11.6	1		654	23.4	34.8	-0.0228	630	0.00763	0	8.84	1
1000	53.3	11.5	-0.0223	615	0.00694	0	4.72	1		783	44.6	4.89	-0.0119	327	0.036	0	9.51	1		655	121	39.1	-0.0217	598	0.00826	0	9.81	1
1010	63.3	15.9	-0.00406	107	0.102	0	10.9	1		783	93.2	31.6	-0.0109	299	0.024	0	12.5	1		655	91	52.9	-0.0252	695	0.00947	0	18.2	1
1010	62.7	41.7	-0.0115	314	0.0201	0	9.03	1		783	90.7	47.9	-0.00572	154	0.231	0	3.07	1		655	44.7	52.1	-0.00797	216	0.0322	0	7.33	1
1010	144	19.4	-0.0219	604	0.0539	0	10.3	1		784	54.1	5.67	-0.0113	308	0.0337	0	9.51	1		656	78	31.1	-0.0214	590	0.00711	0	11.3	1
1010	118	21.4	-0.00359	94.4	0.207	0	15.5	1		784	30.6	30.1	-0.00206	51.8	0.237	0	10.3	1		656	57.1	28.1	-0.00275	71	0.237	0	8.11	1
1010	94.9	23.6	-0.021	579	0.00664	0	20.3	1		784	87.7	48.1	0.00535	-143	0.263	0	3.07	1		657	66.2	47.9	0.00151	-36.6	0.343	0	9.34	1
1010	87	43.1	-0.0424	1170	0.0052	0	21	1		785	98.5	10.1	-0.0335	928	0.00473	0	22.1	1		658	107	31.1	-0.0102	278	0.0267	0	9.07	1
1010	67.1	33.8	-0.0117	320	0.0319	0	9.03	1		786	127	5.78	-0.00417	110	0.122	0	16.4	1		658	15.7	39.2	-0.00398	105	0.173	0	5.75	1
1010	26.5	20.4	-0.0105	286	0.0181	0	7.87	1		787	11.3	27.8	-0.0272	753	0.0053	0	12	1		659	31.3	10.6	-0.0213	588	0.00812	0	23.9	1
1010	43.3	10.7	-0.00189	47.2	0.27	0	19.4	1		788	44.4	20.1	-0.0119	326	0.0217	0	7.6	1		659	79.4	8.94	-0.00696	188	0.0304	0	15.5	1
1020	100	33.9	-0.022	606	0.0118	0	18.4	1		788	142	11.4	-0.00262	67.3	0.155	0	16.4	1		661	106	40.1	-0.0219	605	0.00855	0	9.07	1
1020	25	28.1	-0.0108	295	0.0132	0	7.87	1		789	75.2	17.4	0.00225	-57.1	0.261	0	13.8	1		661	140	47.4	-0.0223	616	0.0786	0	3.89	1
1020	126	21.4	-0.0023	58.5	0.266	0	9.82	1		790	133	43.9	-0.00384	101	0.144	0	24.5	1		661	65.5	16	-0.0214	589	0.00544	0	7.35	1
1020	141	5.39	-0.00313	81.6	0.116	0	14.8	1		791	12.8	7.07	-0.00365	96	0.309	0	6.65	1		662	141	19.9	-0.0225	622	0.0245	0	14.9	1
1020	50.7	42.8	-0.0101	275	0.0208	0	14.1	1		791	50.8	24.2	-0.00746	202	0.0431	0	7.6	1		662	101	17.2	0.00188	-47	0.271	0	8.81	1
1020	39.5	18	-0.00401	106	0.104	0	17.5	1		791	9.31	12.7	-0.00467	124	0.137	0	6.65	1		663	14	33.7	-0.0226	625	0.0106	0	5.75	1
1020	135	19	-0.0106	289	0.102	0	6.24	1		791	73.6	31.1	-0.0231	636	0.00806	0	10.8	1		663	67.1	32.8	-0.00278	71.9	0.153	0	8.1	1
1020	79.9	21.8	0.00137	-32.7	0.37	0	13.3	1		792	122	21.9	-0.00367	96.8	0.0831	0	18.4	1		663	29.4	52.6	-0.0235	648	0.169	0	6.36	1
1020	121	7.35	-0.0052	139	0.0656	0	18.4	1		793	92.3	39.9	-0.014	383	0.0758	0	20.6	1		664	90.2	49.9	-0.0109	298	0.018	0	17.5	1
1020	70.7	35.1	0.0227	-627	0.0105	0	16.1	1		794	109	4.87	-0.00339	88.8	0.228	0	12.7	1		664	55.7	24.3	-0.0037	97.5	0.152	0	9.41	1
1020	5.46	12.3	-0.0223	616	0.0154	0	34.5	1		796	23.7	26.9	-0.00144	34.7	0.371	0	7.9	1		664	25	48.1	-0.0237	654	0.213	0	6.36	1
1030	94.3	21.8	-0.0224	619	0.0168	0	6.29	1		798	77.3	25.6	0.00312	-81.5	0.195	0	10.2	1		664	129	11.7	-0.00355	93.3	0.123	0	14.9	1
1030	141	15.9	-0.0213	588	0.0133	0	6.24	1		799	141	29.2	-0.0438	1210	0.00445	0	9.46	1		665	139	42.3	-0.0265	731	0.0151	0	5.25	1
1030	95.6	44.9	-0.00893	243	0.0659	0	12.8	1		801	124	5.96	-0.0224	619	0.0108	0	10.4	1		665	95.2	7.7	-0.0031	80.9	0.154	0	10.6	1
1030	125	41.6	-0.0108	296	0.0161	0	16.5	1		801	61.8	25.2	-0.0224	619	0.00801	0	13.5	1		666	54.2	5.32	-0.00339	89	0.128	0	15.6	1
1030	89.6	12.7	-0.01	274	0.0984	0	10.3	1		801	99.9	16.7	-0.0228	630	0.00626	0	15.6	1		667	114	17.3	-0.0104	283	0.0168	0	12.8	1
1030	69.8	37.6	-0.0215	593	0.00652	0	14	1		801	71.1	53.2	-0.0218	601	0.0127	0	28.3	1		669	105	40.6	-0.0207	571	0.00692	0	10.5	1
1030	122	5.31	-0.00421	112	0.0938	0	21.5	1		802	106	31.2	-0.0219	605	0.0128	0	13.9	1		669	144	16.1	-0.00203	51	0.299	0	14.5	1
1030	141	40.7	-0.0214	589	0.0155	0	16.5	1		802	135	4.92	-0.0143	393	0.0211	0	10.4	1		669	114	30.6	-0.0103	283	0.0197	0	13.3	1
1030	66.3	16.8	-0.00413	109	0.0676	0	21.1	1		802	75.8	15.5	-0.00235	60	0.261	0	8.45	1		669	12.2	47.3	-0.0218	602	0.0107	0	12.8	1
1030	83	42.1	-0.0116	316	0.0165	0	12.8	1		803	121	38.6	-0.0224	618	0.00677	0	12.6	1		670	137	29.9	-0.0214	589	0.00656	0	8.87	1
1030	9.64	27.5	-0.11	3060	0.00539	0	3.43	1		804	26.5	20.3	-0.00392	104	0.177	0	11.6	1		671	78	24.9	-0.0226	625	0.0181	0	9.2	1
1030	39.3	43.1	-0.00351	92.3	0.126	0	16.2	1		804	76.2	23.9	0.00295	-76.7	0.242	0	8.45	1		671	139	50.7	-0.0222	613	0.0115	0	16.9	1
1030	8.05	35.1	-0.0221	610	0.326	0	7.77	1		804	126	50.3	-0.0027	69.7	0.271	0	12.6	1		671	82.6	36.2	-0.00371	97.8	0.169	0	9.08	1
1030	96.5	17.4	0.00222	-56.4	0.192	0	7.4	1		805	91.8	30.3	-0.0223	615	0.00662	0	10.8	1		671	73.8	38.5	-0.00233	59.4	0.313	0	9.08	1
1030	102	39.5	-0.00121	28.3	0.363	0	8.02	1		805	142	37.2	0.00193	-48.3	0.282	0	12.4	1		672	18.7	28.9	-0.0105	288	0.118	0	6.57	1
1040	24.3	14.6	-0.00756	205	0.0371	0	13	1		807	80.1	52.6	-0.0222	611	0.00886	0	8.3	1		672	96	35.2	-0.00384	101	0.114	0	10.5	1
1040	104	31.6	-0.00111	25.6	0.372	0	8.02	1		808	15.4	23.4	-0.0224	618	0.00581	0	10.9	1		673	85.2	19.2	-0.0223	615	0.0109	0	3.05	1
1040	138	44	-0.0087	237	0.115	0	5.91	1		808	23.7	36.3	-0.0105	287	0.0322	0	7.64	1		673	54.9	28.1	-0.023	634	0.0752	0	3.51	1
1040	124	12.2	-0.0107	292	0.0153	0	21.2	1		809	129	33.2	-0.00983	268	0.0781	0	13.8	1		673	129	37.5	-0.0108	296	0.0146	0	11.4	1
1040	62.6	23.2	-0.0121	331	0.0114	0	26.3	1		809	102	33.9	-0.00382	101	0.0938	0	10.8	1		673	33.1	40.4	-0.0158	435	0.0296	0	11.4	1
1040	136	38.3	-0.00791	215	0.0897	0	5.91	1		809	128	15.2	0.00166	-40.8	0.28	0	17.8	1		674	135	4.57	-0.0112	306	0.0421	0	14.5	1
1040	7.07	32.7	0.00233	-59.5	0.264	0	9.27	1		810	58.6	38.1	-0.0222	612	0.00583	0	11.1	1		674	30	52.4	-0.00334	87.6	0.174	0	7.94	1
1040	122	37	-0.00136	32.5	0.357	0	14.5	1		812	87.9	49.5	-0.0216	596	0.0112	0	8.3	1		675	17.2	35.3	-0.0228	629	0.0129	0	6.57	1
1040	89.1	45.7	-0.00359	94.5	0.113	0	20.2	1		813	11	33.3	-0.0114	313	0.0376	0	4.27	1		676	42	24.7	-0.00279	72.1	0.282	0	8.5	1
1040	44.1	26.8	-0.0221	608	0.00619	0	11	1		813	47.9	40.9	-0.0208	575	0.00882	0	9.69	1		676	24	47.2	-0.004	106	0.14	0	3.71	1
1050	57.4	52.2	-0.00997	272	0.0258	0	20.2	1		813	29.7	51.4	-0.00411	109	0.0673	0	8.12	1		678	119	25	-0.00233	59.5	0.303	0	8.43	1
1050	132	19.9	-0.0221	608	0.00739	0	13.9	1		814	114	48.5	-0.00358	94.1	0.199	0	12.7	1		679	65.1	10.8	-0.0211	581	0.00884	0	10.6	1
1050	35.6	37.1	-0.0225	620	0.0882	0	6.33	1		817	126	17.2	-0.0105	288	0.0225	0	9.18	1		679	104	27.5	-0.00292	75.9	0.139	0	11.1	1
1050	141	30.8	-0.0106	290	0.0926	0	5.88	1		817	7.14	31.5	-0.00476	127	0.185	0	4.27	1		679	56.1	39	-0.00344	90.3	0.116	0	8.94	1
1050	40.5	41.1	-0.0238	658	0.1	0	6.33	1		818	21.6	51.6	-0.00755	205	0.0613	0	8.12	1		679	142	52.4	-0.022	607	0.00833	0	19.5	1
1050	141	36.7	-0.0106	289	0.0493	0	5.88	1		819	78.8	11.5	-0.0217	598	0.00587	0	10.6	1		679	124	46.2	-0.00234	59.7	0.266	0	13.8	1
1050	22.3	12.1	0.00141	-33.8	0.341	0	7.01	1		819	14.7	17.2	-0.00459	122	0.0854	0	16.2	1		680	35.9	30.5	-0.0195	537	0.00677	0	7.45	1
1050	141	50.3	-0.0109	298	0.0224	0	8.4	1		819	38	27	-0.0227	626	0.00652	0	8.44	1		680	41.7	10.2	-0.0225	620	0.0104	0	10.1	1
1050	90.2	13.4	-0.0335	926	0.00523	0	23	1		819	102	50	-0.022	608	0.00583	0	12.7	1		680	54.8	13	-0.0218	601	0.0296	0	7.25	1
1050	135	44.5	-0.00425	113	0.34	0	8.4	1		822	50.7	52.1	-0.00148	35.7	0.343	0	3.89	1		680	48.6	43.8	-0.00231	58.8	0.301	0	8.94	1
1050	103	32.8	-0.00197	49.4	0.235	0	3.72	1		825	46	37.8	-0.0125	344	0.115	0	7.74	1		683	57.6	24.2	-0.0223	616	0.00801	0	11.1	1
1050	19.6	5.64	-0.00489	131	0.0907	0	7.01	1		825	10.8	51.6	-0.0119	325	0.012	0	18.4	1		683	110	48.4	-0.0211	580	0.0155	0	9.01	1
1060	39.3	5.62	-0.00269	69.5	0.187	0	18.4	1		826	57.8	39.3	-0.00292	75.7	0.246	0	10.4	1		683	48.9	17.3	-0.0226	623	0.0504	0	7.25	1
1060	135	30.2	-0.0223	614	0.0134	0	14.7	1		826	67.2	43.6	0.00292	-75.7	0.273	0	4.09	1		683	83.3	22.8	0.00131	-31	0.302	0	5.55	1
1060	94.2	38.6	-0.112	3100	0.0042	0	10.2	1		826	87.7	47.3	0.00519	-139	0.216	0	19	1		684	31.2	24.8	-0.00377	99.5	0.327	0	7.45	1
1060	123	38.9	-0.0212	584	0.017	0	14.7	1		827	139	25.2	-0.0237	655	0.0173	0	11.8	1		685	113	16.9	-0.0116	318	0.0135	0	9.17	1
1060	58.5	47.8	-0.0427	1180	0.00574	0	19.7	1		828	46.4	30.1	-0.0221	610	0.00776	0	7.74	1		686	98.2	8.88	-0.0105	287	0.017	0	10.8	1
1060	41.3	38.4	-0.00321	83.8	0.228	0	19.7	1		829	65.3	18.1	-0.00218	55.3	0.198	0	13.4	1		686	94.4	38.8	-0.0112	307	0.0265	0	9.72	1
1060	10.4	53.3	0.00197	-49.3	0.301	0	19.1	1		831	127	45	-0.0213	587	0.00651	0	11.1	1		686	68.5	35	0.00144	-34.7	0.309	0	14.6	1
1070	4.77	28.4	-0.0107	291	0.024	0	25	1		831	39.6	40.7	0.0032	-83.7	0.17	0	12	1		687	87.6	13.5	-0.00945	257	0.175	0	5.19	1
1070	38.6	16.3	-0.00462	123	0.192	0	14.8	1		831	116	43.9	0.00152	-36.9	0.311	0	11.1	1		687	116	41.4	-0.0227	625	0.00617	0	9.01	1
1070	25.8	41.9	-0.00235	59.9	0.168	0	19.1	1		831	68.7	47.5	0.00381	-100	0.375	0	4.09	1		687	122	18.2	-0.00297	77.2	0.202	0	9.17	1
1070	136	49.9	-0.00746	202	0.028	0	9.42	1		832	73.7	36	-0.00429	114	0.112	0	12.5	1		688	53.9	34.9	-0.045	1250	0.00473	0	11.2	1
1070	123	41.6	0.00334	-87.5	0.179	0	5.95	1		832	120	7.25	0.00161	-39.2	0.301	0	17	1		688	97.5	48	-0.0218	601	0.00688	0	9.72	1
1070	109	50.3	-0.0148	407	0.0108	0	16.6	1		832	128	30.2	-0.00338	88.5	0.114	0	8.32	1		689	43	12.5	-0.0275	759	0.0758	0	5.49	1
1070	140	18.4	0.0013	-30.6	0.373	0	28.6	1		833	86.6	13.3	-0.0218	602	0.00663	0	13.9	1		689	56.7	17.5	-0.0112	306	0.0155	0	14.5	1
1070	63.6	41.3	-0.0109	298	0.0178	0	11	1		834	77.4	23.8	0.00258	-66.4	0.203	0	6.44	1		689	9.11	32.8	-0.0215	594	0.00986	0	12.9	1
1070	127	46.4	0.00162	-39.7	0.336	0	5.95	1		834	35.9	52.1	-0.0213	587	0.00869	0	9.39	1		689	11.6	12	-0.00226	57.4	0.285	0	18	1
1070	108	23.3	0.00138	-32.9	0.358	0	4.79	1		835	141	47.2	0.00558	-150	0.0658	0	13.5	1		691	131	50.8	-0.0213	586	0.0112	0	18.2	1
1070	31.8	19.9	-0.0115	314	0.0373	0	5.12	1		836	140	19.7	-0.00328	85.9	0.364	0	3.36	1		692	37.6	11.8	-0.0216	595	0.222	0	5.49	1
1070	42.9	12	-0.0219	605	0.0073	0	8.54	1		838	6.4	4.65	-0.00419	111	0.105	0	34.7	1		693	23.4	32	-0.0119	327	0.0172	0	5.19	1
1080	10.3	7.39	-0.0222	613	0.00669	0	14.7	1		838	55.3	11.6	-0.0223	615	0.00492	0	20.9	1		693	123	7.18	-0.00669	181	0.056	0	24.7	1
1080	121	18.9	0.00191	-47.7	0.254	0	10.9	1		838	129	33.2	-0.00144	34.7	0.367	0	5.43	1		693	40.9	18.7	-0.0232	640	0.0417	0	6.62	1
1080	17.9	37.7	-0.0108	294	0.0228	0	21.5	1		839	89	30.3	-0.022	608	0.059	0	6.09	1		695	99.9	16.9	-0.00282	73.1	0.137	0	15.1	1
1080	75.5	19.8	-0.0153	420	0.0117	0	19.2	1		839	75.3	17.7	-0.00261	67.1	0.181	0	6.44	1		696	69.7	49.7	-0.022	607	0.0156	0	15.2	1
1080	54	5.28	-0.023	635	0.176	0	6.7	1		840	33.8	49.4	-0.0218	601	0.0107	0	24.8	1		697	54.7	47	-0.0206	569	0.0367	0	3.34	1
1080	59.3	9.34	-0.0231	637	0.202	0	6.7	1		841	111	28.2	-0.00714	193	0.0309	0	11.4	1		698	33.5	20.5	-0.00814	221	0.023	0	7.57	1
1080	90.5	6.97	-0.00177	43.7	0.245	0	19.2	1		841	78.1	36.1	-0.0589	1630	0.00582	0	10.2	1		698	110	45.3	-0.0227	625	0.00876	0	11	1
1080	36.2	17.3	-0.00532	142	0.264	0	5.12	1		842	110	16.8	-0.00789	214	0.0239	0	11.4	1		699	39.7	36.2	-0.0226	622	0.0101	0	13.7	1
1080	58.7	38.6	-0.00148	35.7	0.304	0	7.53	1		843	94.4	27.4	-0.0265	733	0.0411	0	6.09	1		699	25.8	33.7	-0.0117	320	0.21	0	11.7	1
1080	39.1	34.4	0.00143	-34.3	0.338	0	14.5	1		843	135	33.9	-0.0124	340	0.027	0	5.43	1		699	99	45.5	-0.0155	426	0.071	0	11	1
1080	101	23.3	-0.0215	592	0.00782	0	6.36	1		843	79.3	46.2	-0.0207	571	0.0202	0	8.74	1		700	122	32.3	-0.0219	603	0.0106	0	17.8	1
1080	77.2	33.2	-0.00182	45.3	0.204	0	19.3	1		844	124	30.3	-0.0214	591	0.0102	0	10.8	1		701	54.7	43.6	-0.0218	602	0.0525	0	3.34	1
1080	63.5	12.2	-0.0228	628	0.00896	0	19.7	1		844	11.2	39.3	-0.0218	601	0.0114	0	6.97	1		702	75.5	5.24	-0.0216	597	0.0123	0	19.8	1
1080	139	24.9	-0.0154	424	0.00775	0	17	1		844	66.1	42.4	-0.00432	115	0.0883	0	13.5	1		702	97.3	4.58	-0.0213	589	0.0101	0	12.7	1
1080	43.9	11.9	0.00149	-36	0.362	0	5.81	1		845	75.4	11.6	-0.00896	244	0.033	0	12.5	1		702	44.9	6.58	-0.0028	72.6	0.161	0	14.9	1
1080	41.1	48.8	-0.0222	612	0.00709	0	14.5	1		845	51.5	25.4	-0.0025	64	0.212	0	9.95	1		703	89.8	27.9	-0.116	3240	0.00357	0	3.07	1
1080	123	18	-0.00269	69.5	0.185	0	17.9	1		845	91.6	20	-0.00499	134	0.28	0	7.93	1		704	92	16.1	-0.0221	610	0.0132	0	12	1
1090	31.4	26.9	-0.0223	616	0.00849	0	14.5	1		846	88	46.9	-0.0219	604	0.0107	0	8.74	1		705	53.3	37.2	-0.0231	637	0.0216	0	5.59	1
1090	11.3	39.1	-0.0211	583	0.0179	0	5.16	1		847	106	45.8	-0.00219	55.4	0.196	0	18.3	1		705	68.8	49.5	-0.022	607	0.00893	0	14.3	1
1090	51.9	36.3	-0.0219	604	0.00856	0	15.7	1		847	77	24	0.00156	-37.9	0.364	0	12.5	1		706	129	14.8	-0.0105	286	0.0205	0	20	1
1090	4.57	52.5	-0.0111	302	0.025	0	15	1		847	42.1	41.6	-0.00158	38.6	0.315	0	12.8	1		706	46.9	21.4	-0.00653	176	0.2	0	9.85	1
1090	38.6	14.3	-0.00347	91.2	0.0917	0	5.81	1		848	114	19.7	-0.0202	557	0.0133	0	14.9	1		706	56.4	24.1	-0.0108	294	0.0261	0	9.85	1
1090	61.9	48.5	-0.00341	89.4	0.115	0	10.2	1		852	32.7	32.9	0.00267	-68.9	0.221	0	12.8	1		706	23.6	44.9	-0.00508	136	0.263	0	4.46	1
1090	71.5	45.1	-0.0218	602	0.00835	0	10.2	1		852	45.4	10.4	-0.00334	87.4	0.113	0	10.8	1		707	110	28.3	-0.0216	597	0.00872	0	15.6	1
1090	85.7	10.8	-0.0221	611	0.00617	0	15.9	1		853	97	23.4	0.00249	-63.9	0.272	0	6.06	1		708	128	48.2	-0.00314	81.9	0.235	0	13	1
1090	43.3	33	-0.0223	614	0.00536	0	19.3	1		854	42	48.8	-0.0102	279	0.0255	0	7.8	1		709	42.3	6.07	-0.0224	618	0.0069	0	9.26	1
1090	131	19.7	-0.00228	58.1	0.193	0	10.9	1		854	109	6.12	-0.0103	281	0.0207	0	11.5	1		709	56.9	41.6	-0.0224	617	0.0276	0	5.59	1
1090	102	30	-0.00271	69.9	0.237	0	5.42	1		854	120	8.7	-0.011	301	0.0217	0	11.5	1		710	33.2	21.1	-0.0222	612	0.00771	0	13.8	1
1100	125	43.4	0.00738	-200	0.225	0	16.9	1		854	20.1	24.6	-0.0222	612	0.00656	0	15.1	1		710	135	33.7	-0.0196	539	0.171	0	6.2	1
1100	90	51.5	-0.0114	312	0.0165	0	12.2	1		855	72.7	23.7	-0.022	606	0.0219	0	4.64	1		712	9.57	7.5	-0.0108	294	0.0219	0	25.1	1
1100	124	18.6	0.00259	-66.7	0.354	0	8.02	1		855	142	35.4	-0.0036	94.8	0.196	0	13.2	1		712	124	20.6	-0.0227	627	0.00747	0	7.01	1
1100	24.3	35.8	0.00136	-32.4	0.356	0	20	1		856	102	45.9	-0.0341	944	0.00774	0	12.2	1		713	51.5	7.1	-0.00346	90.8	0.125	0	9.26	1
1100	116	20.7	-0.00981	267	0.039	0	8.02	1		857	97.8	29.4	-0.0111	303	0.0164	0	6.06	1		713	106	8.36	-0.00406	108	0.0609	0	3.99	1
1100	82.3	42	0.00271	-69.8	0.155	0	11.2	1		858	63.5	8.86	-0.00731	198	0.0552	0	6.81	1		713	135	27.5	-0.0742	2060	0.00666	0	6.2	1
1100	30.9	17	-0.0122	333	0.0165	0	6.14	1		858	129	32.8	0.00132	-31.3	0.366	0	13.2	1		714	20.5	30.1	-0.0142	390	0.0156	0	10.7	1
1100	55.1	51.1	-0.0214	590	0.0118	0	11.3	1		858	69.2	46.2	-0.00386	102	0.237	0	8.22	1		714	86.4	26.4	-0.0118	323	0.0237	0	7.59	1
1100	89.4	13.1	-0.00212	53.4	0.256	0	21.4	1		859	132	9.01	-0.00461	123	0.0548	0	12.1	1		715	68.3	14.5	-0.00393	104	0.0771	0	13.4	1
1110	102	30.1	0.00334	-87.5	0.226	0	10.5	1		860	114	36.6	-0.0219	603	0.0154	0	10.9	1		716	88.5	19.2	-0.00438	116	0.174	0	7.59	1
1110	71.9	46	-0.0319	881	0.0524	0	7.36	1		860	56.7	8.13	-0.00609	164	0.0827	0	6.81	1		717	126	14.3	-0.0222	612	0.00776	0	7.01	1
1110	36.9	18.3	-0.0037	97.5	0.281	0	6.14	1		861	4.8	40.6	-0.0112	306	0.0184	0	15.9	1		717	110	8.1	0.00151	-36.6	0.349	0	3.99	1
1110	128	21.1	-0.00136	32.4	0.31	0	14.3	1		862	39.5	41.3	-0.00275	71.2	0.279	0	9.59	1		718	14.9	21	-0.00947	258	0.161	0	6.7	1
1110	118	10.5	-0.00477	127	0.14	0	14.3	1		862	65.1	53.3	-0.00474	126	0.309	0	8.01	1		719	31.4	27.9	-0.0121	332	0.0233	0	11.2	1
1110	6.3	41.1	-0.00785	213	0.0204	0	19.3	1		863	142	19.2	0.00314	-82	0.149	0	14.1	1		719	116	29.7	-0.0152	418	0.0137	0	8.24	1
1110	6.42	12.2	-0.00156	38	0.364	0	6.95	1		863	127	47	0.00281	-72.8	0.175	0	9.77	1		720	15	14.3	-0.0238	658	0.0105	0	6.7	1
1110	90	15.7	-0.0216	595	0.212	0	5.38	1		864	105	42.9	-0.114	3170	0.00452	0	10.9	1		720	88.7	49.6	-0.0223	616	0.00954	0	18.2	1
1110	92.9	20.2	-0.0217	599	0.178	0	5.38	1		864	52.5	44.2	0.00316	-82.5	0.223	0	7.46	1		721	77.8	35	-0.0337	933	0.00704	0	18.2	1
1110	125	47.1	0.00392	-104	0.276	0	8.87	1		865	39	6.22	0.00173	-42.8	0.316	0	15.3	1		721	22.7	41.2	-0.0215	592	0.00941	0	15.9	1
1110	40.7	15.3	-0.00132	31.2	0.335	0	3.24	1		866	69.9	46.9	0.00186	-46.4	0.36	0	8.01	1		721	26	10.2	-0.0217	599	0.00561	0	11.7	1
1120	68.9	16.7	0.00145	-34.8	0.352	0	12.3	1		867	59.9	43.5	0.00222	-56.2	0.219	0	7.46	1		722	50	19.3	-0.0228	628	0.0185	0	19.6	1
1120	98.9	12.8	-0.0112	306	0.0383	0	9.38	1		867	18.4	20.6	-0.0226	624	0.137	0	5.67	1		722	7.75	35.1	-0.00183	45.5	0.236	0	15.8	1
1120	132	38	-0.0215	592	0.00958	0	11.5	1		867	19.9	35.2	-0.0262	724	0.00598	0	13.5	1		722	46.2	38.5	-0.0117	321	0.0144	0	18.2	1
1120	97.2	31.4	-0.0219	604	0.00793	0	11.9	1		867	121	39.3	-0.00253	65.1	0.184	0	9.04	1		722	137	27.7	-0.00374	98.6	0.256	0	17.1	1
1120	12.8	35.9	-0.013	357	0.0161	0	11.2	1		868	42.1	40.8	0.00215	-54.5	0.231	0	11	1		725	86.5	16.7	-0.00481	128	0.0528	0	20.2	1
1120	113	22.2	-0.0218	600	0.00793	0	16.6	1		869	25.5	13.3	-0.0226	624	0.0133	0	10.2	1		727	67.7	41.2	-0.00427	113	0.0937	0	10.6	1
1120	38.5	17.7	-0.00155	37.8	0.316	0	3.24	1		869	12.7	20.3	-0.0221	610	0.147	0	5.67	1		727	122	44.8	-0.00274	70.9	0.349	0	7.88	1
1120	48.1	32.6	-0.0114	311	0.0153	0	9.43	1		869	76.7	7.63	-0.00138	32.9	0.359	0	16.6	1		728	133	14.9	-0.0199	548	0.0592	0	24.6	1
1120	46.7	50.2	-0.0241	664	0.00901	0	17.6	1		870	32.5	30.5	-0.0211	583	0.009	0	13.5	1		728	108	12.1	-0.0211	583	0.00751	0	22.3	1
1120	10.6	24.3	0.00136	-32.4	0.367	0	11.8	1		870	119	48.1	-0.00258	66.4	0.208	0	9.04	1		728	73.9	32.6	-0.00368	97	0.104	0	10.6	1
1120	90.3	4.55	-0.00674	182	0.059	0	10.4	1		871	94.7	44.3	-0.00152	36.8	0.277	0	5.79	1		728	64.3	7.53	0.0015	-36.3	0.274	0	17.3	1
1120	34	16.9	0.00144	-34.6	0.352	0	4.56	1		872	91.6	29.4	-0.00959	261	0.0161	0	13.4	1		729	23.5	13.2	-0.0225	621	0.00716	0	10.6	1
1130	16.4	40.8	-0.00781	212	0.0194	0	12.4	1		874	49.4	10.8	-0.00865	235	0.039	0	8.62	1		729	30.3	33.4	-0.0145	398	0.00863	0	8.26	1
1130	72.3	37.7	-0.0214	589	0.00668	0	12.7	1		875	140	41.4	-0.00404	107	0.205	0	22.4	1		731	89.5	49.1	-0.0107	293	0.149	0	5.85	1
1130	91.9	35.9	-0.0083	226	0.0209	0	10.1	1		875	116	23.4	-0.117	3250	0.00374	0	24.1	1		731	20.6	52.3	-0.0109	297	0.0172	0	20.9	1
1130	101	48.8	-0.00314	81.9	0.0955	0	12.5	1		876	19.5	35.2	-0.022	608	0.0135	0	11.3	1		733	55.6	31.5	-0.00381	100	0.128	0	11.6	1
1130	98.2	11.3	-0.0212	584	0.0154	0	8.44	1		876	93.7	6.73	-0.0229	632	0.0217	0	3.77	1		733	33.5	9.89	-0.00156	38	0.323	0	10.6	1
1130	124	15.7	-0.00431	114	0.195	0	11.4	1		876	99.1	40.6	0.00156	-37.9	0.352	0	5.79	1		733	22.2	31.5	-0.00271	69.8	0.182	0	8.26	1
1130	124	39.4	-0.00961	262	0.0516	0	7.3	1		877	48.8	19.4	-0.0116	318	0.0153	0	8.53	1		734	122	33.7	-0.0223	615	0.00693	0	17.4	1
1130	27.1	11.9	-0.00203	51	0.236	0	8.51	1		877	27.2	22.8	-0.0228	630	0.0105	0	14.5	1		734	62.6	41.4	-0.0216	597	0.00911	0	12.1	1
1130	32.5	44.3	-0.00166	40.6	0.311	0	15.4	1		877	14.2	49.8	-0.0215	593	0.0252	0	15.5	1		734	45.6	25.6	-0.00405	107	0.192	0	11.6	1
1130	93.9	18.6	-0.0217	598	0.0122	0	8.44	1		878	30.7	36.8	-0.0231	637	0.00745	0	11.3	1		735	137	42.8	-0.0113	308	0.241	0	9.76	1
1130	68.1	49.7	-0.0209	575	0.00791	0	12.7	1		879	85.9	10.4	-0.0217	598	0.0492	0	8.62	1		735	93.2	44.5	-0.0216	594	0.0198	0	5.85	1
1130	8.22	31.5	0.00201	-50.4	0.299	0	12.4	1		879	57	21.8	-0.00213	53.7	0.329	0	8.53	1		736	98.5	37.7	-0.0107	293	0.145	0	8.59	1
1130	58.6	37.3	-0.00265	68.3	0.142	0	13.7	1		881	143	17.3	-0.00529	142	0.1	0	25.1	1		736	48.1	43.1	-0.0224	617	0.021	0	5.51	1
1130	86	12.4	-0.0118	323	0.0227	0	10	1		884	144	42.4	-0.0535	1480	0.00657	0	25.1	1		737	139	52.4	-0.114	3180	0.00702	0	9.76	1
1130	110	40.1	-0.0217	600	0.00598	0	10.7	1		884	117	20.3	-0.00179	44.4	0.291	0	9.86	1		738	87.5	21	-0.00325	84.9	0.142	0	8.1	1
1130	45.7	52.2	-0.0209	576	0.0102	0	15.4	1		886	114	10.6	-0.00255	65.6	0.146	0	10.1	1		741	23	11.1	-0.0223	615	0.00829	0	17.1	1
1130	128	45.3	-0.0213	587	0.0104	0	7.3	1		886	44.2	45.5	-0.0107	293	0.0207	0	9.11	1		741	62.7	10.9	-0.00413	109	0.106	0	16.6	1
1130	132	23.3	-0.00268	69.1	0.153	0	10.2	1		886	76.7	53.3	-0.00422	112	0.0732	0	26.6	1		741	79.1	14.1	-0.0212	584	0.0211	0	9.98	1
1130	141	14.8	-0.022	607	0.00661	0	12.5	1		886	16.3	35.9	-0.00373	98.2	0.111	0	27.5	1		741	51	24.1	-0.0227	627	0.016	0	4.19	1
1130	34.2	34.4	-0.0217	597	0.00605	0	21.2	1		886	10.1	8.94	-0.00453	121	0.221	0	27.7	1		741	6.9	42.9	0.00303	-78.8	0.225	0	20.4	1
1140	88	30.7	-0.0218	600	0.00815	0	13.9	1		887	46.6	28.5	-0.0225	621	0.00956	0	17.1	1		742	80	24	-0.0219	605	0.046	0	8.1	1
1140	59.2	25	-0.00354	93.2	0.0832	0	11.2	1		889	108	23.6	-0.00332	86.9	0.122	0	9.86	1		743	86.8	6.88	-0.0105	288	0.0286	0	10.5	1
1140	135	53.4	-0.0215	593	0.024	0	10.4	1		889	38.3	52.4	-0.00592	159	0.101	0	9.11	1		743	130	20	-0.0218	602	0.0102	0	23.7	1
1140	123	48.6	-0.011	302	0.0164	0	13.2	1		891	135	31.6	-0.0251	694	0.00821	0	24.8	1		745	88.6	19.4	-0.026	719	0.00665	0	7.18	1
1140	70.1	22.4	-0.00128	30.2	0.356	0	11.2	1		892	65.3	26.2	-0.0158	435	0.0128	0	18.8	1		746	130	43.7	-0.00658	178	0.312	0	5.03	1
1140	81.7	15.3	-0.0117	320	0.0178	0	13.6	1		893	114	45.2	-0.111	3090	0.00526	0	8.1	1		746	47.3	22.1	0.00448	-119	0.29	0	4.19	1
1140	112	22.8	-0.0256	708	0.00677	0	13.7	1		894	34.6	5.06	-0.0221	609	0.0302	0	7.34	1		746	83.7	39.6	-0.00147	35.6	0.285	0	12.6	1
1140	10.9	11	-0.0108	296	0.0252	0	6.37	1		896	115	15.4	-0.00487	130	0.087	0	12.4	1		748	92.2	53.2	-0.0232	640	0.0174	0	16	1
1140	9.48	53.1	0.00182	-45.3	0.326	0	39.8	1		896	53.1	41.7	-0.00584	157	0.204	0	14.1	1		748	71.6	17.2	-0.0223	615	0.0101	0	10.2	1
1140	16.6	13.9	-0.0044	117	0.11	0	6.37	1		898	106	42.6	-0.0112	307	0.0295	0	8.1	1		748	75.2	30.3	-0.00307	80	0.151	0	12.2	1
1150	106	22.7	-0.0222	612	0.00682	0	10.6	1		898	26.2	11.3	-0.0059	159	0.125	0	6.97	1		748	125	44.3	-0.0106	291	0.0814	0	5.03	1
1150	127	45.1	-0.021	578	0.00632	0	16.1	1		898	41.9	6.07	-0.00454	121	0.255	0	7.34	1		749	129	13.2	-0.0216	596	0.0105	0	18.6	1
1150	83.6	14	-0.00375	98.8	0.14	0	24.1	1		898	72.5	10.6	0.00156	-38	0.317	0	8.15	1		749	50.9	51.3	-0.00247	63.3	0.176	0	8.88	1
1150	103	32.8	-0.00205	51.5	0.246	0	10.6	1		899	123	28.8	-0.0219	604	0.00622	0	15.7	1		749	81.4	19.8	0.00364	-95.7	0.258	0	7.18	1
1150	5.44	10.6	-0.00317	82.8	0.121	0	26.3	1		899	13.2	33.4	-0.022	607	0.00844	0	9.41	1		751	19.3	44.7	-0.011	300	0.0203	0	10.6	1
1150	85.7	19.1	-0.00219	55.5	0.195	0	13.7	1		899	18.9	45	0.00885	-241	0.147	0	8.33	1		751	8.85	42.8	-0.00239	61	0.17	0	10.6	1
1150	103	31.9	0.00165	-40.6	0.226	0	11.2	1		900	99.6	11.2	-0.0232	640	0.00806	0	8.1	1		753	44.1	22.8	0.0026	-66.9	0.327	0	20.2	1
1150	17.5	34	-0.00408	108	0.0691	0	26.3	1		900	18.5	53.3	-0.0208	572	0.0128	0	8.33	1		753	104	38.4	-0.0019	47.3	0.337	0	18.5	1
1150	77.4	8.29	-0.0107	292	0.0146	0	13.7	1		901	81.2	18.7	-0.0104	283	0.0473	0	9.18	1		754	142	25.9	-0.0113	310	0.0137	0	18.6	1
1160	141	11	-0.00319	83.3	0.168	0	9.74	1		902	142	47.3	-0.00295	76.7	0.326	0	17.7	1		755	63.7	43.1	-0.0223	614	0.00693	0	14.1	1
1160	43.5	46.8	-0.0076	206	0.0385	0	6.53	1		902	136	10	0.00165	-40.4	0.283	0	8.51	1		755	11.5	20.3	-0.00214	54	0.219	0	6.89	1
1160	131	12.2	-0.0284	784	0.00614	0	9.74	1		904	5.1	51.8	-0.0217	599	0.0116	0	13.5	1		756	64.1	20	-0.0114	311	0.0253	0	17.2	1
1160	79.4	50.4	-0.0212	585	0.00607	0	20.3	1		904	92.5	15.5	-0.0227	626	0.00846	0	8.35	1		756	88.2	50.6	-0.0208	574	0.0101	0	17.5	1
1160	49.1	43.5	-0.00418	111	0.216	0	6.53	1		904	94.4	52.9	-0.022	607	0.0115	0	17.8	1		756	39.6	50.2	-0.00276	71.4	0.174	0	12.8	1
1160	66.7	32.1	-0.0036	94.6	0.0875	0	13.2	1		905	83.9	9.89	-0.00289	74.9	0.371	0	9.18	1		757	21.1	20.5	-0.012	329	0.0136	0	9.56	1
1160	144	44.3	-0.00262	67.5	0.162	0	12.3	1		905	55.5	42.1	-0.0227	627	0.246	0	3.13	1		757	104	19.9	-0.00751	203	0.0445	0	14	1
1160	133	49	0.00132	-31.2	0.32	0	12.3	1		905	52.6	43.5	0.023	-634	0.238	0	3.13	1		757	79.9	35.2	-0.0121	331	0.172	0	5.68	1
1160	95.8	38.4	-0.00354	93	0.255	0	3.29	1		906	136	18.5	-0.00156	37.8	0.358	0	8.51	1		758	90.3	20.2	-0.0222	611	0.00435	0	14	1
1160	92.5	38.7	0.00329	-86.1	0.282	0	3.29	1		907	19.7	24.4	-0.00482	129	0.0678	0	15	1		758	74.4	33.8	-0.0119	326	0.18	0	5.68	1
1160	94.3	14.6	-0.00165	40.5	0.331	0	4.82	1		908	107	10.3	-0.0144	396	0.114	0	15	1		760	5.28	10.6	-0.00736	199	0.0201	0	11.5	1
1170	96.9	6.57	-0.00193	48.2	0.321	0	4.25	1		908	72.9	21.4	-0.00285	73.9	0.364	0	15.9	1		760	134	53	-0.0208	574	0.0117	0	12	1
1170	40.6	47.3	-0.0014	33.4	0.37	0	18.6	1		909	40.5	10.1	-0.0231	637	0.0127	0	3.33	1		760	52	53.6	-0.00301	78.3	0.159	0	12.8	1
1170	141	17.9	0.00225	-57.1	0.244	0	26.2	1		909	53.7	22.8	-0.00299	77.9	0.184	0	17.5	1		762	98.7	38.6	-0.0221	610	0.00728	0	11.3	1
1170	14.6	51.4	-0.0217	599	0.00697	0	26.3	1		910	31.1	41.6	-0.00408	108	0.0924	0	8.15	1		764	24.3	19.5	-0.00201	50.4	0.266	0	12.5	1
1170	35.2	29.5	-0.014	385	0.0132	0	13.4	1		911	106	44.8	-0.006	161	0.115	0	5.61	1		764	96.3	27.5	-0.0231	638	0.0111	0	6.94	1
1170	76.6	28.9	0.00855	-233	0.217	0	7.79	1		911	86.6	5.49	-0.00384	101	0.228	0	20.5	1		764	11.8	20.2	0.0019	-47.5	0.35	0	4.2	1
1170	44.6	20	-0.0221	610	0.00852	0	13.4	1		912	137	18.4	0.00211	-53.2	0.336	0	14.9	1		765	130	18.3	-0.0112	307	0.103	0	20.7	1
1170	100	45.9	0.00289	-75.1	0.133	0	12.8	1		912	106	39.2	-0.00436	116	0.274	0	5.61	1		765	61.9	21.8	0.00179	-44.3	0.344	0	16.7	1
1180	69.5	22.8	-0.0216	596	0.00863	0	7.78	1		912	96.4	23.8	-0.00218	55.2	0.249	0	11.5	1		765	139	42	0.00185	-45.9	0.322	0	8.23	1
1180	113	46.4	-0.00124	29	0.365	0	6.99	1		914	102	53.1	0.00301	-78.4	0.155	0	9.01	1		766	99.6	21.4	-0.0119	327	0.144	0	6.94	1
1180	77.4	30.3	-0.00259	66.5	0.256	0	10.8	1		915	32.9	52.8	-0.0111	303	0.0241	0	9.45	1		766	57.3	50.6	-0.0102	277	0.0144	0	27.7	1
1180	14.3	6	-0.0231	637	0.00569	0	33	1		915	5.9	38.5	-0.00356	93.5	0.243	0	25	1		767	65.7	5.44	0.00559	-150	0.0586	0	16.8	1
1180	63	11.4	-0.0396	1100	0.00638	0	12.8	1		915	141	32.5	-0.00167	41	0.312	0	10.3	1		767	84.9	49	-0.00684	185	0.0598	0	17.2	1
1180	101	12.6	-0.0208	575	0.0134	0	12.5	1		916	45.2	16.5	-0.0103	282	0.0186	0	6.91	1		769	110	40.3	-0.0105	288	0.0165	0	9.18	1
1180	34.1	32.4	-0.0105	288	0.0197	0	5.12	1		916	66.2	14.6	-0.0217	598	0.00475	0	21	1		769	11.5	16.1	-0.00251	64.4	0.212	0	4.2	1
1190	110	20.9	-0.0213	588	0.00724	0	12.5	1		916	23.7	10.4	-0.00215	54.3	0.24	0	7.99	1		770	45.2	20.7	-0.0232	641	0.0113	0	8.11	1
1190	81.6	24.9	-0.0106	291	0.0256	0	10.5	1		917	71.2	47.5	0.00203	-51	0.279	0	11.1	1		770	143	34.6	-0.0116	318	0.0181	0	8.23	1
1190	122	48.2	-0.0256	707	0.0127	0	6.53	1		918	137	15.3	-0.023	635	0.0225	0	3.24	1		771	118	18.2	-0.0222	613	0.00765	0	14.3	1
1190	127	18.4	-0.0115	313	0.0213	0	16.5	1		918	53.1	45.9	-0.0223	614	0.0151	0	12	1		771	37.1	20.4	-0.012	330	0.0681	0	8.11	1
1190	16.5	28.8	-0.0121	333	0.0251	0	17.9	1		920	41.4	48.7	-0.0132	361	0.0271	0	7.95	1		772	47.5	28.5	-0.0103	280	0.0741	0	8.11	1
1190	72.8	30.5	-0.0109	298	0.021	0	6.28	1		920	31.5	12.4	-0.0111	304	0.0208	0	7.99	1		773	31	32.1	-0.00882	240	0.0214	0	9.21	1
1190	129	47.8	-0.0213	586	0.0239	0	6.53	1		920	136	41.2	-0.0358	991	0.00962	0	10.3	1		774	126	30.6	-0.0218	600	0.00659	0	14.6	1
1190	57.9	34.3	-0.00187	46.5	0.286	0	14.9	1		922	55.1	29.7	-0.0228	628	0.0439	0	7.79	1		774	20.6	52.7	-0.0094	256	0.26	0	15.4	1
1190	41.4	53.2	-0.00338	88.5	0.105	0	19.4	1		922	14.2	14.5	0.00174	-43	0.298	0	17.4	1		774	112	31.3	-0.00153	37.2	0.341	0	9.18	1
1190	82.3	51.3	-0.0204	561	0.00829	0	12.6	1		922	124	28.5	-0.00174	43	0.311	0	15.6	1		777	60.1	28.2	-0.023	636	0.0107	0	9.92	1
1190	72.1	43.8	0.0064	-173	0.0637	0	7.09	1		923	102	38.7	0.00197	-49.3	0.365	0	12.6	1		777	57	49.8	-0.0222	612	0.00864	0	8.05	1
1190	115	37.9	-0.00306	79.8	0.13	0	16.8	1		924	47.8	32.5	-0.0428	1190	0.00703	0	7.79	1		777	21	11	-0.023	635	0.0072	0	14.6	1
1190	63	11.5	0.00564	-152	0.321	0	12.2	1		924	33.7	50.6	-0.0109	298	0.0241	0	7.95	1		777	37.3	39.4	-0.00189	47.1	0.256	0	6.86	1
1200	97.6	30.8	-0.0112	306	0.0136	0	18.9	1		926	116	9.93	-0.00172	42.3	0.305	0	19.9	1		778	57.9	5.26	-0.0106	291	0.0179	0	22.8	1
1200	14.8	51	0.00157	-38.4	0.301	0	26.7	1		927	90.5	49.6	-0.022	608	0.00579	0	15.8	1		779	111	8.85	-0.0223	615	0.00574	0	22.5	1
1200	82.2	41.9	-0.00388	102	0.0756	0	10.9	1		928	41.1	9.58	-0.0105	286	0.0262	0	20.6	1		779	54	36	-0.023	635	0.0209	0	7.36	1
1200	38.3	15.9	-0.00389	103	0.231	0	13.8	1		928	79.1	35.3	-0.0238	656	0.258	0	5.89	1		779	74.1	40.7	-0.00368	97	0.148	0	11.4	1
1200	39	39.6	-0.0214	591	0.00887	0	23.7	1		928	36.6	29.7	-0.021	578	0.0131	0	11.5	1		779	141	42.1	0.0029	-75.2	0.163	0	15.3	1
1200	92.9	43.9	-0.0148	406	0.0716	0	6.31	1		929	82.4	30.4	-0.0266	734	0.135	0	5.89	1		780	35.4	8.58	-0.0106	289	0.0327	0	5.71	1
1200	82.3	13.4	-0.00643	173	0.0493	0	8.43	1		930	114	46.7	-0.028	774	0.00965	0	14.1	1		780	45.4	45.4	-0.0048	128	0.353	0	7.03	1
1200	24.5	16.4	-0.00699	189	0.0333	0	9.31	1		932	132	43.2	-0.0107	293	0.0249	0	15.8	1		781	30.7	21.9	-0.0252	696	0.00674	0	8.86	1
1210	11.6	15.6	-0.0217	598	0.0096	0	13	1		932	26.6	52.7	-0.0225	620	0.00942	0	25.1	1		781	125	41.1	-0.00159	38.7	0.348	0	14.2	1
1210	71.3	17.7	-0.011	302	0.0865	0	6.83	1		933	58.3	28.1	-0.00458	122	0.103	0	16.7	1		782	31.9	43.6	-0.0031	80.7	0.279	0	6.86	1
1210	114	25.7	-0.00977	266	0.021	0	8.19	1		933	7.7	31.2	-0.0219	605	0.00746	0	14.4	1		782	84	35.1	0.127	-3520	0.221	0	3.86	1
1210	25.4	7.16	-0.00669	181	0.0375	0	9.31	1		934	52.2	12.6	-0.00188	47	0.343	0	16.7	1		783	111	43	-0.0219	605	0.00565	0	14.9	1
1210	89.2	38.8	-0.0225	620	0.0249	0	6.31	1		934	119	33.7	-0.0229	633	0.00465	0	14.1	1		783	39.4	49.1	-0.0155	427	0.0112	0	7.03	1
1210	77.6	20.4	-0.0221	608	0.00742	0	6.83	1		934	114	14.6	0.00119	-27.6	0.363	0	8.77	1		783	86	38.4	-0.13	3600	0.189	0	3.86	1
1210	57.7	37.1	-0.0205	566	0.0207	0	5.07	1		936	88.7	31.3	-0.00373	98.5	0.119	0	11.9	1		785	104	6.08	-0.00386	102	0.142	0	9.79	1
1210	72.1	38	-0.0112	306	0.016	0	10.5	1		936	69.2	45.6	0.00178	-44.1	0.357	0	17	1		785	35.1	14.3	-0.0203	560	0.014	0	5.71	1
1210	102	49.1	-0.01	273	0.0177	0	16.1	1		937	79.1	24.2	-0.00451	120	0.153	0	7.72	1		785	126	23.1	-0.0221	609	0.0137	0	3.82	1
1210	36.5	43.9	-0.00546	146	0.0532	0	22.3	1		938	32.3	22.1	0.00217	-55	0.193	0	19.6	1		787	58.4	28.5	-0.00348	91.3	0.161	0	6.29	1
1210	85.1	51	0.00141	-33.9	0.355	0	12.8	1		938	132	50.5	-0.0217	600	0.00899	0	21.1	1		787	69.5	37.6	-0.0211	583	0.00853	0	11.4	1
1210	63	18.7	-0.0216	596	0.00579	0	8.36	1		939	52.5	42.4	-0.0123	337	0.158	0	13.4	1		789	42.1	28.1	-0.0225	621	0.135	0	6.05	1
1210	13.1	10	-0.00184	45.8	0.314	0	41.2	1		941	14.2	14.4	0.00249	-63.9	0.167	0	8.98	1		789	118	6.36	-0.00261	67.2	0.158	0	14.6	1
1210	88.4	31	-0.022	607	0.00769	0	12.6	1		941	138	20.6	-0.0142	391	0.013	0	9.79	1		789	86.1	38.7	0.104	-2880	0.00597	0	6.73	1
1220	138	21.2	-0.107	2970	0.00582	0	39.3	1		941	102	46.8	-0.0213	586	0.0105	0	20.6	1		790	94.4	8.51	-0.0115	314	0.0148	0	9.79	1
1220	50.4	51.4	-0.00308	80.4	0.18	0	10.9	1		942	73.5	18.8	0.00331	-86.6	0.263	0	7.72	1		791	57.3	22.3	-0.00544	146	0.0451	0	6.29	1
1220	90.4	18.5	-0.0215	594	0.0308	0	6.41	1		943	19.6	42.2	-0.0104	283	0.0231	0	12.8	1		791	39.7	33.7	-0.0234	646	0.0842	0	6.05	1
1220	63.1	11.5	0.00615	-166	0.04	0	10	1		944	36.9	8.01	-0.0101	277	0.0218	0	16.5	1		792	37.4	22.6	-0.0222	614	0.0788	0	7.26	1
1220	22.4	11.9	-0.00376	99.2	0.0811	0	14.6	1		944	118	23.2	-0.00252	64.7	0.321	0	17.8	1		793	53.2	31.3	-0.00469	125	0.0691	0	9.92	1
1220	101	32.8	-0.0101	276	0.0222	0	12.6	1		945	51	16.5	-0.00291	75.5	0.128	0	6.02	1		794	84.5	32.1	-0.00761	206	0.371	0	6.73	1
1220	46.5	21.7	-0.0107	292	0.0183	0	11.6	1		945	67.4	52.6	-0.0102	280	0.0289	0	20	1		797	68.3	16.9	-0.0224	618	0.00776	0	10.3	1
1220	71.3	17.2	-0.0035	92	0.283	0	10	1		945	41.1	41.5	-0.0023	58.5	0.285	0	11.5	1		797	81.6	19.5	0.00504	-135	0.222	0	11.7	1
1220	91.6	43.3	-0.0245	676	0.00918	0	14	1		946	130	42.9	-0.0218	602	0.0111	0	23.3	1		798	75.5	9.5	-0.00269	69.4	0.226	0	10.3	1
1220	88.2	12.5	-0.0239	661	0.0344	0	6.41	1		947	83.8	41.1	-0.0226	623	0.00842	0	13.9	1		798	57.7	45	-0.0118	323	0.0137	0	14.5	1
1220	36.4	16	-0.00421	112	0.207	0	11.6	1		947	94.6	19	-0.00497	133	0.315	0	5.08	1		800	31.3	38.4	-0.0228	629	0.0105	0	12.9	1
1220	6.77	38.1	-0.0104	283	0.0187	0	23.3	1		948	83.9	22.6	-0.0115	315	0.0165	0	7.41	1		800	27.2	7.5	-0.0229	632	0.00966	0	9.62	1
1220	79.2	5.1	-0.0106	289	0.0168	0	11.6	1		951	56.8	10.8	-0.0223	614	0.00562	0	11.7	1		800	113	50.8	-0.0223	614	0.0118	0	9.42	1
1220	125	36.1	-0.0219	604	0.00932	0	6.58	1		951	75	10.9	-0.0179	493	0.0123	0	14	1		801	36.6	9.72	-0.0111	304	0.0283	0	9.62	1
1220	61	49.3	-0.0216	595	0.00817	0	9.21	1		952	113	4.86	-0.0122	335	0.0179	0	23	1		801	46.3	16.1	-0.0221	610	0.00545	0	11.6	1
1230	140	21.2	-0.00434	115	0.211	0	14.8	1		952	108	30.3	-0.0218	600	0.00631	0	12.6	1		802	74.5	41.4	-0.00728	197	0.0351	0	9.93	1
1230	53.9	43.3	-0.00168	41.3	0.33	0	8.15	1		952	128	22.5	-0.0104	284	0.0137	0	8.55	1		803	7.66	13.6	-0.0432	1200	0.00767	0	20.5	1
1230	97.5	47	-0.00266	68.6	0.167	0	13.4	1		952	97.5	23.1	0.00222	-56.4	0.208	0	5.08	1		803	60.1	28.8	-0.0217	598	0.0122	0	12	1
1230	7.37	39	-0.00353	92.9	0.102	0	8.43	1		953	6.06	17	-0.00164	40.2	0.348	0	3.4	1		804	121	19.4	-0.0115	314	0.0149	0	9.96	1
1230	92.4	27.7	-0.0214	591	0.00658	0	17.9	1		954	52.1	52.1	-0.0206	569	0.0324	0	3.85	1		804	111	20.8	-0.00683	185	0.0358	0	9.96	1
1230	111	43.9	-0.00318	83	0.129	0	13.4	1		954	27.8	15.9	-0.0257	710	0.00638	0	18	1		804	64.7	40	-0.0221	610	0.00813	0	9.93	1
1230	50.1	50.5	-0.00324	84.6	0.156	0	8.15	1		955	78.2	25.1	-0.00154	37.4	0.351	0	11	1		804	99.7	45.2	-0.00253	65	0.151	0	14.2	1
1230	34.9	5.78	-0.00127	30	0.318	0	10.7	1		956	67.2	22.5	-0.00172	42.3	0.334	0	8.85	1		806	77.7	16.5	-0.0109	299	0.0387	0	21.2	1
1230	41.3	38.6	-0.00186	46.3	0.347	0	3.51	1		957	47.5	6.59	-0.0238	658	0.0126	0	14.4	1		808	98.9	18.3	-0.0217	599	0.0209	0	12.5	1
1230	71	35.7	-0.00251	64.3	0.343	0	8.03	1		957	67.4	31.4	-0.00177	43.9	0.254	0	5.52	1		808	122	36.7	-0.0101	276	0.0291	0	16.4	1
1230	124	21.2	-0.0024	61.3	0.154	0	8.81	1		957	115	46.2	-0.00431	115	0.203	0	17.6	1		808	27.1	51.4	-0.0226	623	0.0106	0	21.1	1
1240	10.8	46.8	-0.0204	561	0.00673	0	8.43	1		958	114	27.1	-0.00811	220	0.15	0	17.3	1		809	46.1	17	-0.011	300	0.0324	0	11.4	1
1240	84.4	52.2	-0.0114	311	0.0147	0	21.3	1		958	29.2	33.8	-0.0118	324	0.0174	0	10.5	1		809	139	36.6	-0.022	606	0.00649	0	10	1
1240	55.4	28.5	-0.00352	92.4	0.104	0	11.7	1		959	111	9.53	-0.00705	191	0.0226	0	14.8	1		809	47.7	46.6	-0.00207	52.1	0.269	0	15.4	1
1240	63.1	37.3	-0.0223	614	0.00731	0	8.03	1		959	136	26.4	-0.0159	437	0.0132	0	16.9	1		810	38.8	25.7	-0.0226	624	0.00746	0	11.4	1
1240	7.3	15.6	-0.00333	87.2	0.132	0	7.85	1		959	48.2	51.7	-0.0212	584	0.0192	0	3.85	1		810	74.5	41.4	0.00268	-69	0.183	0	18.5	1
1240	39.3	45.1	-0.0225	620	0.00903	0	8.04	1		959	5.04	32.7	-0.00319	83.4	0.213	0	14.5	1		812	106	39.7	-0.0215	593	0.0107	0	11	1
1240	11.6	9.05	-0.0043	114	0.0831	0	7.85	1		960	24.6	9.51	-0.0107	293	0.0844	0	9.78	1		813	94.7	43.4	-0.0114	312	0.0175	0	8.15	1
1240	139	20.7	-0.00649	175	0.0675	0	6.31	1		960	125	14	-0.021	578	0.0102	0	14.8	1		813	54.8	32.9	0.00496	-133	0.243	0	3.06	1
1240	77.9	29.8	0.0026	-66.9	0.356	0	3.22	1		960	39.6	32.5	-0.00383	101	0.0795	0	10.5	1		814	139	12.8	-0.00361	94.9	0.133	0	23	1
1240	5.43	47.5	-0.00726	196	0.0332	0	4.41	1		960	34.1	11.9	-0.0368	1020	0.0347	0	9.78	1		814	57.8	33.5	-0.00591	159	0.285	0	3.06	1
1240	83.5	49.6	-0.0202	558	0.017	0	8.28	1		961	60.1	46.9	-0.00434	115	0.127	0	11	1		814	9.51	47.3	0.00201	-50.5	0.318	0	17.1	1
1240	47	47.6	-0.0102	279	0.048	0	5.77	1		962	79.2	24.9	0.00306	-79.6	0.254	0	12.3	1		816	66.6	13.5	-0.0226	624	0.136	0	5.45	1
1240	91.6	51.2	-0.0211	581	0.0144	0	8.28	1		962	9.97	7.25	-0.00179	44.4	0.335	0	14.8	1		816	6.38	16.8	-0.00422	112	0.0811	0	18.6	1
1240	136	45	-0.0226	624	0.00912	0	4.74	1		962	65.9	26.1	-0.002	50.2	0.3	0	5.52	1		816	127	32.5	-0.0218	602	0.02	0	12.2	1
1250	13.7	20.2	-0.0118	324	0.0111	0	11.4	1		963	21.6	47.1	-0.0114	312	0.00992	0	15.3	1		817	117	38.8	-0.0319	883	0.00646	0	11	1
1250	20.3	7.68	0.00188	-47	0.25	0	8.78	1		964	90	15.4	0.00271	-70	0.212	0	9.48	1		817	134	44.9	-0.117	3260	0.00445	0	14.3	1
1250	97.1	11.5	-0.00148	35.6	0.276	0	24	1		965	49.8	30.5	-0.00313	81.7	0.17	0	10.5	1		818	71.6	11.4	-0.0197	542	0.147	0	3.49	1
1250	27.1	37.8	-0.0224	619	0.00734	0	7.86	1		967	65.9	35	-0.00466	124	0.0655	0	8.99	1		818	18.4	32.6	-0.022	608	0.0142	0	17.1	1
1250	127	17.9	-0.00679	184	0.0312	0	12.3	1		967	80.9	12.7	0.00129	-30.4	0.351	0	9.48	1		818	56.7	45.3	0.00268	-69.2	0.12	0	8.34	1
1250	41.4	49.2	-0.0109	297	0.0216	0	5.77	1		969	140	46	-0.022	607	0.0107	0	19.1	1		819	96.9	38.5	-0.00213	53.9	0.273	0	10.5	1
1250	41	22.7	-0.00134	31.8	0.34	0	14.7	1		969	32.1	11.5	-0.00288	74.8	0.221	0	18.8	1		822	65	46	-0.00349	91.5	0.0891	0	8.34	1
1250	23.4	47.9	-0.0225	620	0.0932	0	3.38	1		969	143	13.3	-0.00202	50.7	0.226	0	22.3	1		824	35.7	14.7	-0.0121	332	0.0161	0	18	1
1250	125	32.3	0.00248	-63.5	0.329	0	11.7	1		969	104	45.5	-0.00233	59.4	0.257	0	10	1		824	87	29.3	-0.0102	278	0.0451	0	3.37	1
1250	19.6	20.2	-0.0107	291	0.0204	0	16.9	1		971	94.7	49.9	-0.0121	333	0.0395	0	10	1		825	68.2	25.4	-0.0113	308	0.0177	0	14	1
1250	114	28.3	0.00174	-43	0.22	0	8.75	1		972	117	45.2	-0.0102	278	0.0181	0	13	1		825	79.9	35.3	-0.0213	588	0.0143	0	9.24	1
1250	110	9.45	-0.0114	311	0.0152	0	15.5	1		972	117	25.7	0.00151	-36.6	0.353	0	6.79	1		826	137	7.87	-0.0101	276	0.0674	0	9.87	1
1250	121	51.6	-0.0211	581	0.00674	0	3.49	1		973	20.2	26.1	-0.0228	630	0.00882	0	10.7	1		826	130	15.2	-0.0211	582	0.185	0	5.14	1
1260	71.6	43.9	-0.0215	592	0.00999	0	12.4	1		973	85.4	38.2	-0.0121	331	0.248	0	5.61	1		826	97.5	27.4	-0.0213	587	0.00585	0	10.5	1
1260	116	31	-0.00124	29.1	0.324	0	10.1	1		973	66.6	34	0.00191	-47.7	0.295	0	14.5	1		827	143	20.1	-0.0218	602	0.0116	0	13.3	1
1260	86.9	13.4	-0.0214	590	0.149	0	5.42	1		974	50.7	41.3	0.00441	-117	0.206	0	6.27	1		828	90.1	7.88	-0.00443	118	0.0897	0	13.5	1
1260	77.1	32.8	-0.0218	601	0.00749	0	12.4	1		974	9	44.9	-0.00188	46.9	0.297	0	12.9	1		828	66.3	11.5	-0.0219	605	0.0156	0	14	1
1260	132	14.4	-0.0105	288	0.0184	0	14.1	1		976	38.6	51.7	-0.00914	249	0.0601	0	9.78	1		828	125	13.8	-0.0204	561	0.153	0	5.14	1
1260	92.3	13.2	-0.0217	598	0.137	0	5.42	1		977	85.2	50.3	-0.00192	48	0.275	0	6.21	1		828	87.1	25.9	-0.00286	74.1	0.244	0	3.37	1
1260	96.6	51.1	-0.0107	292	0.0212	0	13.8	1		978	51.6	19.1	-0.0222	613	0.0284	0	7.66	1		831	127	23.2	-0.00291	75.5	0.193	0	7.24	1
1260	49.5	53.4	-0.00307	79.9	0.239	0	14.9	1		979	141	15.9	0.00435	-116	0.243	0	23.6	1		831	97.8	42.7	-0.00207	52.3	0.326	0	9.67	1
1260	109	30.8	-0.0125	342	0.033	0	9.93	1		979	45.4	37.9	-0.023	635	0.0212	0	6.27	1		833	62.6	36.2	-0.0227	627	0.0103	0	11.4	1
1270	14	9.7	-0.0139	383	0.00949	0	21.3	1		979	26.8	38.8	-0.0105	286	0.0219	0	17.5	1		833	55.1	44.6	-0.0118	323	0.013	0	11.4	1
1270	70	7.84	0.00136	-32.4	0.353	0	10.9	1		979	47.1	46.8	-0.0227	626	0.0273	0	6.55	1		834	57	13.4	-0.0114	312	0.0176	0	6.97	1
1270	49.2	34.1	-0.0219	605	0.00971	0	9.04	1		980	112	8.68	-0.0118	323	0.0184	0	24.7	1		834	137	30.4	-0.0214	589	0.0072	0	12.5	1
1270	56	40	-0.01	273	0.1	0	9.04	1		980	73.8	28.8	-0.00179	44.4	0.304	0	18.2	1		834	17.4	32.6	-0.0228	629	0.00731	0	12.8	1
1270	69.7	18.7	0.00271	-69.9	0.13	0	10.9	1		981	46.8	13.1	-0.022	606	0.0314	0	7.66	1		836	125	16.2	-0.0216	597	0.0129	0	7.24	1
1270	84.9	22.5	-0.00268	69.2	0.162	0	6.66	1		981	126	34	-0.0223	616	0.0123	0	12	1		836	12.6	20.7	-0.00284	73.6	0.143	0	12.8	1
1270	70.5	37.1	0.0042	-111	0.0906	0	14.8	1		981	112	47.3	-0.0113	308	0.0218	0	19.3	1		836	83.6	16.8	-0.0225	620	0.0108	0	7.87	1
1270	82.2	16.3	-0.00236	60.3	0.269	0	5.96	1		982	9.58	24.5	-0.00384	101	0.139	0	12	1		836	93.3	22.7	-0.0225	621	0.0122	0	6.85	1
1270	138	19.3	-0.0224	618	0.0181	0	8.89	1		983	86.7	7.41	0.00306	-79.7	0.246	0	25	1		836	127	49.5	-0.00167	40.9	0.301	0	21.9	1
1270	33	53.2	-0.00347	91.2	0.115	0	6.81	1		984	10.3	45	-0.0221	611	0.0268	0	17.6	1		837	99.9	5.86	-0.022	606	0.0117	0	18.1	1
1270	130	14.6	-0.0202	556	0.028	0	8.89	1		985	90.6	35.8	-0.0219	604	0.0046	0	13.9	1		837	101	38.1	-0.00401	106	0.112	0	9.96	1
1270	103	32.7	0.0051	-136	0.352	0	4.3	1		985	61.1	48.6	-0.0199	548	0.111	0	4.62	1		837	112	23	-0.00287	74.5	0.266	0	5.37	1
1270	106	16.8	-0.00358	94.1	0.101	0	16.2	1		986	138	36.9	-0.0069	187	0.0487	0	12	1		839	67.2	51.1	-0.00246	63.1	0.157	0	17.7	1
1280	20.1	9.26	-0.013	357	0.122	0	17.8	1		990	85.4	23	-0.0191	525	0.00778	0	13.9	1		840	119	9.59	-0.0219	605	0.0124	0	9.18	1
1280	76.5	14.6	-0.00322	84.2	0.208	0	5.96	1		990	26.8	40.6	-0.0103	280	0.0197	0	16.9	1		840	86.6	24	-0.0225	621	0.0197	0	6.85	1
1280	142	43.6	-0.0218	601	0.0228	0	5.47	1		990	29.5	5.51	-0.00175	43.2	0.284	0	8.17	1		841	61.2	34.5	-0.022	608	0.00835	0	14.5	1
1280	48.4	34.2	-0.0143	392	0.00964	0	10.9	1		991	116	29.5	-0.0431	1190	0.00548	0	20	1		841	9.75	43.8	-0.0112	307	0.116	0	5.41	1
1280	130	30.6	-0.00159	38.7	0.301	0	4.58	1		991	5.17	11.2	-0.00355	93.3	0.124	0	4.66	1		842	132	15.7	-0.0237	654	0.00646	0	14.3	1
1280	14.1	33.3	-0.0247	683	0.00928	0	17.5	1		991	49.3	29.4	0.00728	-197	0.174	0	9	1		843	74.2	28.2	-0.00713	193	0.032	0	13	1
1280	59.6	19.3	-0.00384	101	0.102	0	9.51	1		991	43	35.8	-0.021	579	0.0129	0	9	1		844	104	11.2	-0.0214	591	0.00786	0	11.5	1
1280	139	39.3	-0.0114	310	0.107	0	5.47	1		991	103	9.64	-0.00969	264	0.0229	0	16.3	1		844	17	19.1	-0.00418	111	0.0764	0	20.4	1
1280	115	20.1	-0.0105	287	0.0183	0	10.8	1		992	7.11	40.8	-0.0253	699	0.0242	0	17.6	1		844	72.8	9.28	-0.0209	577	0.00858	0	9.58	1
1280	70.8	38.3	0.0018	-44.6	0.315	0	6.95	1		992	62.4	20.2	-0.0219	605	0.00784	0	15.7	1		845	4.95	41.3	-0.0228	630	0.0138	0	5.41	1
1280	125	31.8	-0.00126	29.7	0.31	0	4.58	1		992	79.1	42.8	0.00157	-38.2	0.347	0	12.9	1		846	102	22.4	-0.0114	313	0.0157	0	11.5	1
1280	109	28.9	-0.00324	84.7	0.213	0	10.8	1		993	47.1	16.7	0.00148	-35.6	0.369	0	12.8	1		846	25.1	37.9	-0.0229	632	0.00869	0	13.5	1
1280	128	46.1	-0.00172	42.4	0.28	0	12.5	1		994	86.6	7.16	0.0047	-125	0.132	0	15.9	1		848	14.8	47.6	-0.0044	117	0.0753	0	11.7	1
1280	20.7	7.88	0.00407	-108	0.227	0	17.6	1		995	66.5	45.8	-0.00591	159	0.15	0	11.5	1		849	66.8	50.8	0.00307	-80	0.147	0	14.3	1
1280	109	53.1	-0.0413	1140	0.00799	0	18	1		996	127	47.2	0.00948	-258	0.0256	0	13.9	1		849	144	26.9	-0.022	605	0.0116	0	19	1
1280	91.8	46.8	-0.00276	71.4	0.138	0	10.8	1		996	130	15.7	0.00139	-33.3	0.356	0	9.55	1		850	130	14.1	-0.0254	701	0.026	0	19	1
1280	138	22.4	-0.00427	113	0.207	0	15.9	1		997	129	6.24	-0.01	273	0.0384	0	9.55	1		850	118	51.2	-0.00344	90.3	0.0979	0	31.8	1
1290	14.2	34.3	-0.00416	110	0.0829	0	17.4	1		998	68	23.2	-0.0219	603	0.00727	0	14.7	1		851	32.2	26.3	-0.0108	294	0.0189	0	11.6	1
1290	122	18.6	0.00153	-37	0.332	0	11.6	1		999	130	30.6	0.00152	-36.9	0.354	0	6.56	1		851	77.4	9.27	-0.0219	603	0.0103	0	11.9	1
1290	45.5	44.4	-0.0219	604	0.00968	0	17.6	1		1000	33.1	30.2	-0.0227	626	0.0115	0	8.47	1		852	70.7	28.1	-0.00348	91.4	0.158	0	16.1	1
1290	72.1	13.5	-0.0217	598	0.00938	0	23.7	1		1000	55.1	44.7	0.00184	-45.8	0.32	0	11.5	1		852	43.5	29.1	-0.0217	600	0.0282	0	11.6	1
1290	109	17.4	-0.00806	219	0.0335	0	13.4	1		1000	113	48.8	0.00136	-32.5	0.351	0	12.9	1		854	109	20.9	-0.0219	604	0.00846	0	15.4	1
1290	97.7	48.7	-0.021	579	0.00705	0	19.9	1		1000	98.3	25	-0.00579	156	0.0568	0	7.16	1		854	25	35.6	-0.0231	637	0.0103	0	10.5	1
1290	136	29.3	-0.01	274	0.022	0	17.7	1		1000	10.6	49.5	-0.024	663	0.0157	0	20.3	1		854	53.4	45.7	-0.0202	558	0.209	0	5.11	1
1290	117	44	-0.0044	117	0.0783	0	19.9	1		1000	21.8	32.6	-0.00168	41.4	0.373	0	9.71	1		856	33.1	8.85	-0.0221	611	0.0271	0	7.2	1
1300	63.3	25	-0.00371	97.9	0.112	0	11.2	1		1010	21.7	22.2	0.00322	-84	0.235	0	10.3	1		856	88.7	12.8	-0.0126	345	0.0624	0	6.83	1
1300	69.4	15.5	-0.0257	708	0.00821	0	11.2	1		1010	49.1	27	-0.0219	603	0.00796	0	12.1	1		856	99.3	33	-0.0223	616	0.0079	0	13.1	1
1300	132	29	-0.022	608	0.00775	0	8.65	1		1010	36.4	38	0.00173	-42.7	0.369	0	8.47	1		856	49.6	42.3	-0.0209	577	0.255	0	3.78	1
1300	38	52.7	-0.00394	104	0.0911	0	25.7	1		1010	29.4	9.86	-0.0224	618	0.00493	0	14.6	1		856	53.7	6.05	0.00144	-34.5	0.315	0	18.3	1
1300	95.5	19.1	-0.00202	50.6	0.24	0	17.9	1		1010	128	36.6	-0.0187	516	0.0457	0	4.65	1		857	26	25.1	-0.0332	917	0.0634	0	4.19	1
1300	113	20.6	-0.00716	194	0.0389	0	6.46	1		1010	54.2	37.9	-0.0149	409	0.0169	0	12.1	1		858	13	19.6	-0.0218	600	0.00988	0	10.4	1
1300	64.4	5.23	-0.00831	226	0.0295	0	11.5	1		1010	98.3	25	0.00549	-147	0.0574	0	7.17	1		859	30.8	15.7	-0.0245	677	0.131	0	6.35	1
1300	17.8	16.3	-0.0106	291	0.0176	0	20.2	1		1010	31.3	30.3	0.00287	-74.3	0.28	0	9.26	1		860	95.8	8.14	-0.0202	557	0.0104	0	8.46	1
1300	35.9	7.26	-0.00312	81.5	0.103	0	9	1		1010	134	14.5	-0.0111	303	0.0233	0	17.3	1		860	82.7	16	-0.0218	601	0.0126	0	6.83	1
1300	138	22.4	0.0044	-117	0.193	0	8.65	1		1010	59.8	52.1	-0.00314	81.9	0.201	0	11.3	1		860	24.3	52.9	-0.0119	325	0.019	0	24.1	1
1310	32.2	31.9	-0.0107	291	0.0147	0	16.8	1		1010	49.7	18.2	-0.0226	622	0.00635	0	16.1	1		860	61.8	22.4	0.00554	-149	0.0499	0	10.2	1
1310	26.4	15.8	-0.0164	452	0.0105	0	11.3	1		1010	116	28.6	-0.0224	618	0.00815	0	16.4	1		861	128	27.7	-0.0212	584	0.00701	0	12.7	1
1310	86.1	19.7	-0.0029	75.3	0.157	0	12.9	1		1010	82.6	36.1	-0.00363	95.6	0.0958	0	11.3	1		862	64.5	12.6	-0.00275	71.2	0.166	0	10.2	1
1310	37.7	16.1	0.00701	-190	0.121	0	9	1		1010	63.9	37.1	-0.00254	65.3	0.141	0	7.52	1		863	53.9	12.5	-0.0224	617	0.0139	0	10.6	1
1310	17.7	8.34	-0.00771	209	0.228	0	11.5	1		1010	70	47.2	0.00422	-112	0.0746	0	11.2	1		863	112	19.4	-0.124	3430	0.00411	0	9.7	1
1310	143	5.79	-0.0222	613	0.00638	0	21.5	1		1010	76.2	18.7	0.00344	-90.3	0.191	0	4.93	1		863	107	42.8	0.00175	-43.1	0.363	0	12.7	1
1310	69.8	5.37	-0.0017	41.8	0.357	0	13.9	1		1010	59.5	4.52	-0.00181	44.8	0.331	0	9.42	1		864	120	44.3	-0.0105	286	0.0234	0	12.7	1
1310	40	37.7	-0.00603	162	0.234	0	12	1		1010	134	42.5	-0.00257	66.2	0.332	0	5.04	1		864	100	28	-0.0221	609	0.00659	0	10.8	1
1310	129	21.7	0.00326	-85.3	0.308	0	21.5	1		1010	17.7	39.3	-0.01	274	0.0197	0	8.96	1		865	121	16.9	-0.0222	613	0.021	0	9.7	1
1310	71.8	42.5	-0.0407	1130	0.00626	0	9.22	1		1020	33.9	48.7	-0.019	522	0.00916	0	9.51	1		865	5.83	23.8	-0.0121	332	0.0145	0	18.4	1
1310	100	45.8	0.00271	-70	0.161	0	19.3	1		1020	138	18.5	0.00229	-58.3	0.259	0	5.79	1		866	40.9	50.9	-0.00315	82.3	0.151	0	16.6	1
1320	36.3	15.8	0.00337	-88.4	0.189	0	16.7	1		1020	115	49.9	-0.0014	33.5	0.324	0	13.4	1		867	137	46.6	-0.0119	326	0.0176	0	17.3	1
1320	22.3	27.2	0.00213	-53.9	0.252	0	16.9	1		1020	37.3	39.9	-0.0045	120	0.201	0	9.51	1		868	139	7.01	-0.00295	76.6	0.175	0	11.4	1
1320	76.7	17.5	-0.0215	594	0.00367	0	13.2	1		1020	74.7	14	-0.00187	46.6	0.367	0	4.93	1		868	58.9	30.1	-0.0222	611	0.0205	0	9.22	1
1320	51.7	40.1	-0.125	3470	0.00435	0	12	1		1020	26.5	37.9	-0.0102	277	0.0466	0	5.53	1		868	61.5	38.9	-0.0228	629	0.0138	0	9.22	1
1320	20	9.88	-0.0025	64.2	0.333	0	17.4	1		1020	142	14.5	0.00184	-45.7	0.332	0	5.79	1		868	98.2	17.4	-0.0014	33.6	0.342	0	10.1	1
1320	38.4	32.3	-0.00375	98.9	0.118	0	12	1		1020	76.5	19.8	-0.00275	71	0.202	0	6.12	1		868	78.9	31.4	-0.00211	53.2	0.22	0	16.5	1
1320	81.1	42.4	0.00203	-51.1	0.338	0	9.22	1		1020	33.3	12.5	0.0148	-406	0.182	0	26.3	1		869	128	7.84	-0.0188	518	0.0082	0	8.25	1
1320	95	22.1	-0.00773	210	0.13	0	5.67	1		1020	137	34.1	-0.00768	208	0.0771	0	15.6	1		869	46	35.1	-0.0103	281	0.0192	0	13.9	1
1320	78.6	30.5	-0.0526	1460	0.00414	0	12.1	1		1020	102	51.4	-0.00417	111	0.088	0	8.84	1		869	108	39.4	-0.00157	38.2	0.217	0	13	1
1320	6.95	36.6	-0.00454	121	0.053	0	20.3	1		1020	59	41.2	-0.0226	623	0.00759	0	19.4	1		870	19.3	6.34	-0.00298	77.3	0.19	0	11	1
1320	38.1	18.3	-0.00294	76.4	0.219	0	14	1		1020	77.2	34.4	-0.0105	287	0.0209	0	14.6	1		872	87.1	45.8	-0.0125	342	0.00984	0	10.6	1
1320	92.2	27	-0.0111	304	0.0663	0	5.67	1		1020	135	10.1	0.00343	-90.1	0.128	0	8.13	1		873	131	46.2	-0.0223	615	0.00761	0	8.61	1
1320	143	13.9	-0.0222	612	0.00662	0	23.6	1		1020	7.58	46.9	-0.0228	629	0.0101	0	17.2	1		873	120	5.32	-0.00644	174	0.0603	0	8.25	1
1320	27.3	36.8	-0.00886	241	0.0272	0	6.78	1		1030	117	13.8	-0.0109	297	0.0169	0	17.6	1		873	128	25	-0.00323	84.5	0.104	0	8.94	1
1320	103	7.81	-0.00726	197	0.0356	0	16.2	1		1030	87	45.5	0.00423	-112	0.156	0	7.72	1		873	119	25	-0.0033	86.4	0.238	0	8.94	1
1320	68.6	48.7	-0.00157	38.3	0.298	0	13.9	1		1030	74.5	14.4	0.00179	-44.3	0.365	0	20.2	1		875	76.5	46.9	-0.00659	178	0.0411	0	10.6	1
1330	122	24.5	-0.0071	192	0.0382	0	11.2	1		1030	95.5	28.9	-0.0209	576	0.00839	0	17.2	1		875	132	15.2	0.00351	-92.1	0.266	0	10.8	1
1330	26.9	30	-0.0104	284	0.0147	0	6.78	1		1030	37.2	40.7	-0.0221	609	0.0101	0	16.6	1		876	123	42.9	-0.0213	587	0.0179	0	8.61	1
1330	117	14.5	-0.0043	114	0.0898	0	11.2	1		1030	52.8	23.8	0.00153	-37	0.347	0	12	1		876	42.6	52	-0.00303	78.9	0.171	0	17.7	1
1330	140	20.9	-0.0014	33.4	0.361	0	18.1	1		1030	124	49	-0.00148	35.7	0.364	0	17	1		878	81.2	12.3	-0.0372	1030	0.0058	0	11.5	1
1330	111	50.5	-0.00425	113	0.0737	0	22.8	1		1030	9.63	48.6	-0.0105	287	0.0124	0	8.96	1		878	78.2	23.5	-0.00337	88.3	0.247	0	11.5	1
1330	63	8.97	-0.0221	610	0.0074	0	16.3	1		1030	75.7	23.5	-0.00212	53.7	0.374	0	12.4	1		878	107	11.6	0.00279	-72.1	0.262	0	9.08	1
1330	12.7	6.06	-0.022	607	0.00745	0	27.8	1		1030	80.3	40.2	-0.0017	41.8	0.33	0	14.4	1		879	47.9	15	-0.0222	612	0.00595	0	15.2	1
1330	141	50.3	-0.0213	588	0.00763	0	29.5	1		1030	51.9	28.3	-0.00287	74.3	0.246	0	16.1	1		879	62.1	20.4	-0.0214	590	0.0132	0	15.2	1
1340	105	13.5	-0.0106	289	0.0142	0	11.9	1		1040	139	23.2	-0.0226	624	0.0134	0	6.44	1		879	95.7	40.5	-0.00129	30.5	0.368	0	13.3	1
1340	77.6	16.3	-0.00186	46.3	0.295	0	6.29	1		1040	10.7	7.24	-0.00394	104	0.115	0	10.2	1		880	110	20.3	-0.00716	194	0.226	0	3.1	1
1340	89.6	15.7	0.00386	-102	0.119	0	9.65	1		1040	67.7	33.1	-0.0219	605	0.00882	0	8.9	1		880	119	25	0.00288	-74.8	0.347	0	8.49	1
1340	50.8	52.6	0.00607	-163	0.0771	0	16.4	1		1040	117	32.1	-0.00361	94.9	0.191	0	8.92	1		881	48.8	35.4	-0.0225	619	0.012	0	14.8	1
1340	127	13.1	-0.021	578	0.00853	0	19.3	1		1040	140	16.8	-0.0121	331	0.0472	0	6.44	1		881	61.8	51	0.0014	-33.4	0.312	0	10.3	1
1340	37.1	17.5	0.00259	-66.5	0.153	0	13.4	1		1040	73.7	18.8	0.00306	-79.6	0.351	0	5.45	1		882	14	32.1	-0.0219	603	0.0367	0	9.34	1
1340	25.6	53	0.00144	-34.7	0.334	0	15.4	1		1040	9.15	42.1	-0.00326	85.3	0.194	0	9.29	1		882	25.2	23.4	-0.0474	1310	0.00398	0	14.2	1
1340	95.4	35.9	-0.0227	627	0.0086	0	20.6	1		1040	47.1	38.2	-0.00457	122	0.307	0	7.62	1		883	119	13.9	-0.0217	599	0.0233	0	8.12	1
1340	103	16.7	-0.00751	204	0.0697	0	5.91	1		1040	39.7	40.1	-0.00362	95.4	0.279	0	7.62	1		883	130	15.1	-0.00518	139	0.25	0	10.3	1
1340	6.44	18.5	-0.012	328	0.0111	0	15.6	1		1040	4.7	5.58	-0.00154	37.4	0.362	0	5.74	1		883	113	18.7	0.0122	-333	0.323	0	3.1	1
1340	122	31.7	-0.0218	600	0.00823	0	15.8	1		1040	51	8.75	-0.00378	99.8	0.124	0	8.17	1		883	83.7	34.6	-0.00422	112	0.0975	0	7.42	1
1340	32.7	30.2	-0.00124	29.1	0.353	0	10.6	1		1040	64.6	5.1	-0.0216	594	0.00764	0	14	1		883	128	42	0.00259	-66.5	0.259	0	19.6	1
1340	40.1	40.1	0.00139	-33.2	0.375	0	12.3	1		1050	118	18.3	-0.0219	605	0.00962	0	19.1	1		886	22.9	8.46	-0.00322	84.3	0.117	0	15.1	1
1340	13.3	32.4	-0.0037	97.4	0.0746	0	15.6	1		1050	84.2	49.5	0.0049	-131	0.0763	0	14.5	1		886	41.3	22.7	-0.0142	388	0.00881	0	14.8	1
1340	53.1	40.8	0.00146	-35.2	0.324	0	6.11	1		1050	60.3	35.7	-0.0046	123	0.114	0	10.7	1		886	103	35	-0.00421	112	0.0792	0	14.8	1
1350	99.5	11.7	-0.0118	323	0.0347	0	5.91	1		1050	59	46.3	-0.0228	630	0.0107	0	10.7	1		886	113	22.1	-0.0215	592	0.0451	0	3.41	1
1350	119	10.4	0.00166	-40.7	0.314	0	17.7	1		1050	93.6	15.1	-0.0105	286	0.0224	0	14	1		887	75.6	34.6	-0.00271	69.9	0.341	0	6.73	1
1350	144	39.5	-0.0039	103	0.0986	0	20.3	1		1050	132	47.8	-0.0111	303	0.0186	0	11.4	1		887	28.7	39.1	-0.0211	583	0.0102	0	11.1	1
1350	104	28.5	-0.0111	302	0.0226	0	10.8	1		1050	27.2	52.7	-0.00463	123	0.0804	0	17.7	1		887	70.7	25.7	-0.00165	40.4	0.336	0	9.55	1
1350	114	33.7	-0.0113	310	0.0157	0	10.8	1		1050	78	34.1	0.00494	-132	0.17	0	12.2	1		888	93.4	9.71	-0.0216	594	0.0107	0	19.3	1
1350	59	42.2	0.00131	-31.1	0.314	0	6.11	1		1050	137	19.1	-0.00207	52.3	0.293	0	25.1	1		888	18	42	-0.0122	334	0.0234	0	8.83	1
1350	43.7	28.6	-0.00306	79.8	0.154	0	15.4	1		1050	48.8	6.19	-0.0215	594	0.0316	0	8.89	1		890	118	25.7	-0.013	356	0.096	0	5.7	1
1350	115	45.4	-0.0209	575	0.00796	0	11.7	1		1060	11.9	19.7	-0.0116	318	0.0207	0	19.5	1		890	135	29	-0.00392	104	0.0769	0	17.5	1
1350	140	19.8	0.0038	-100	0.0982	0	14.1	1		1060	42	12	-0.0218	600	0.0278	0	8.89	1		891	83.6	42.3	-0.0118	322	0.0174	0	11.1	1
1350	72.5	34.7	-0.0205	565	0.0076	0	14.5	1		1060	68.3	24.2	-0.0229	632	0.00822	0	7.87	1		891	107	49.4	-0.0105	286	0.0698	0	11.7	1
1350	23.4	46.7	-0.00237	60.4	0.191	0	12.5	1		1060	68.2	45.2	-0.0238	657	0.26	0	3.73	1		892	79.6	29.2	-0.0218	600	0.0127	0	6.73	1
1350	11	52.5	0.00315	-82.3	0.149	0	13.7	1		1060	48	47.7	-0.0221	610	0.00988	0	20.3	1		892	115	40.9	-0.0214	591	0.00403	0	11.7	1
1350	7.02	23.6	-0.00314	81.8	0.162	0	21.1	1		1060	80.8	27	-0.0224	617	0.00902	0	8.36	1		893	54.8	47.8	-0.0113	308	0.0367	0	8.27	1
1360	84.3	26.3	-0.00223	56.7	0.199	0	14.5	1		1060	13.6	42.8	-0.0225	621	0.0123	0	20.6	1		893	21.6	34	-0.0026	66.9	0.204	0	8.83	1
1360	140	33.9	-0.0211	582	0.0159	0	8.2	1		1060	139	7.02	-0.0223	616	0.00923	0	21.5	1		894	59.8	31.9	-0.0112	307	0.0218	0	8.48	1
1360	111	32.4	-0.0105	286	0.0165	0	10.3	1		1060	29	29.1	-0.00296	76.8	0.226	0	18.4	1		895	77	12.3	-0.0219	605	0.00817	0	9.48	1
1360	105	51	-0.0213	588	0.0302	0	19.6	1		1060	96.5	34.8	-0.0123	338	0.0103	0	11.3	1		895	14	8.11	-0.00117	27	0.346	0	16.7	1
1360	98.3	8.49	-0.0019	47.3	0.245	0	13.4	1		1060	118	52.5	-0.0218	602	0.011	0	11.1	1		896	121	31	-0.0215	594	0.104	0	5.14	1
1360	134	39	-0.0219	604	0.0166	0	6.2	1		1060	85.2	34.7	-0.00451	120	0.214	0	8.91	1		896	67.7	10.3	-0.00397	105	0.177	0	9.48	1
1360	118	25.3	-0.00311	81.2	0.134	0	10.3	1		1060	69.3	41.7	-0.0215	592	0.104	0	3.73	1		898	70.5	37.6	-0.0223	615	0.00825	0	12.2	1
1360	92	20.3	-0.00749	203	0.0193	0	13.4	1		1060	86.9	7	0.00233	-59.3	0.202	0	7.92	1		898	57.9	40.2	-0.00767	208	0.04	0	8.27	1
1360	53.9	11.8	0.00125	-29.3	0.358	0	19.4	1		1060	23.6	10.8	0.00211	-53.3	0.225	0	8.34	1		899	126	28.3	-0.0248	685	0.0517	0	5.14	1
1370	89	46.5	-0.00445	118	0.202	0	6.54	1		1060	68.6	7.3	0.00185	-45.9	0.253	0	5.83	1		900	143	44.3	0.00171	-42.1	0.366	0	9.48	1
1370	128	36	-0.0249	687	0.00755	0	6.2	1		1070	133	27.7	-0.00334	87.6	0.106	0	10.4	1		901	47.1	10.5	-0.00331	86.6	0.124	0	20.7	1
1370	82.5	46	-0.00907	247	0.0286	0	6.54	1		1070	91.4	21.6	-0.0215	594	0.0112	0	8.25	1		901	99.8	17.3	0.00277	-71.7	0.211	0	25.4	1
1370	65.8	48.7	-0.0108	296	0.0302	0	8.75	1		1070	47.3	27.7	-0.00164	40.1	0.374	0	7.93	1		902	95.2	53.3	-0.0114	311	0.0196	0	19.3	1
1370	50.8	14.9	-0.00491	131	0.0923	0	19.4	1		1070	126	41.9	-0.00292	75.7	0.181	0	11.4	1		902	125	4.57	-0.0221	609	0.0294	0	14.5	1
1370	69.9	18	0.00472	-126	0.0514	0	12.4	1		1070	105	7.01	-0.0222	611	0.00676	0	18	1		904	34.9	44.2	-0.00148	35.6	0.345	0	9.09	1
1370	88.3	35.9	-0.00319	83.3	0.195	0	10.6	1		1070	64.5	11.4	-0.00383	101	0.198	0	5.83	1		906	113	46.5	-0.022	608	0.0106	0	19.3	1
1370	58.1	44.6	-0.0102	278	0.0314	0	8.75	1		1070	83.1	49.7	-0.00453	121	0.154	0	8.69	1		907	36.1	18.7	-0.0231	637	0.00865	0	9.86	1
1370	123	53	-0.021	579	0.00532	0	15.4	1		1070	8.97	7.21	0.00249	-63.9	0.228	0	8.74	1		907	124	19	-0.0219	603	0.00875	0	14.5	1
1370	140	28.6	-0.0281	776	0.00685	0	24.1	1		1070	52.8	33.5	0.00174	-42.9	0.362	0	7.93	1		908	59.2	18.5	-0.00171	42.2	0.312	0	13	1
1370	108	50.5	-0.0102	278	0.0167	0	15.4	1		1070	11.7	40.8	-0.0225	622	0.0183	0	9.2	1		909	25.3	26.1	-0.0228	629	0.0125	0	13.1	1
1370	35.1	30.6	-0.0101	275	0.0871	0	8.94	1		1070	14.4	49.6	-0.0213	588	0.0147	0	9.2	1		909	132	38.8	-0.00339	89	0.107	0	20.5	1
1370	68.9	33.3	-0.0218	600	0.00816	0	15.3	1		1070	69.7	46.5	-0.0229	631	0.0104	0	13.8	1		911	61.4	43.8	-0.0217	598	0.00784	0	10.2	1
1370	43.2	34.4	-0.0214	589	0.0102	0	8.94	1		1070	24.2	11.8	0.00274	-70.9	0.296	0	15.9	1		913	54.6	30.7	-0.0017	41.9	0.297	0	12.2	1
1380	73.6	12.4	-0.00293	76.1	0.148	0	17	1		1080	136	19.5	0.00382	-101	0.114	0	15.2	1		915	141	6.73	-0.0227	626	0.00813	0	7.57	1
1380	96.5	34.8	-0.0216	595	0.00784	0	12	1		1080	79.2	5.68	-0.00309	80.7	0.147	0	18.2	1		915	33.6	50.9	-0.0244	675	0.00717	0	13.1	1
1380	93.6	46.5	-0.0216	595	0.0091	0	12	1		1080	44.5	6.87	0.0015	-36.3	0.314	0	14.4	1		915	96.4	8.34	-0.022	607	0.0127	0	20.6	1
1380	42.8	28.2	-0.022	607	0.00653	0	17.9	1		1080	89.9	29.4	-0.0216	597	0.0067	0	13.3	1		915	24.3	41.7	-0.0286	791	0.00694	0	13.1	1
1380	133	7.64	-0.00354	93	0.0949	0	12.2	1		1080	134	40.8	0.0027	-69.5	0.243	0	9.29	1		916	71.2	46.7	-0.0111	303	0.0221	0	10.2	1
1380	56.1	8.35	-0.00336	87.9	0.093	0	9.72	1		1080	93.7	16.7	-0.00428	114	0.151	0	11.1	1		917	117	8.54	-0.0031	80.8	0.164	0	18.7	1
1380	96.5	19.8	-0.00349	91.5	0.115	0	15	1		1080	21.3	30.4	-0.0108	295	0.0128	0	11.3	1		917	77.8	33.7	-0.0213	586	0.00828	0	14.6	1
1380	16.1	5.64	-0.0113	309	0.0192	0	35	1		1080	36.8	40.7	-0.0216	596	0.00873	0	18.4	1		918	6.82	35.8	-0.00369	97.3	0.104	0	18.4	1
1380	125	21.7	0.00183	-45.3	0.318	0	10.1	1		1080	16.5	6.11	-0.0204	563	0.0772	0	18.9	1		919	139	33.7	-0.0113	310	0.0303	0	27.1	1
1380	91.1	5.22	0.0012	-27.8	0.342	0	15.6	1		1080	138	28.6	-0.00224	56.8	0.286	0	10.1	1		923	92.2	10.1	-0.0114	311	0.0152	0	9.78	1
1380	141	17.5	0.00167	-41.1	0.309	0	12.6	1		1080	58.9	7.43	-0.0111	304	0.0211	0	8.67	1		923	33.6	41.9	-0.00325	85.1	0.16	0	25.2	1
1390	73.7	12.3	0.00243	-62.2	0.195	0	17.8	1		1080	110	53.5	-0.00322	84.1	0.154	0	6.42	1		924	120	8.31	-0.00437	116	0.0599	0	25.9	1
1390	79.2	29.2	0.00379	-99.9	0.233	0	17.8	1		1080	87	6.73	0.00221	-56	0.288	0	11.9	1		924	15.8	18.1	-0.0021	53	0.262	0	8.5	1
1390	131	52.3	-0.00338	88.5	0.134	0	6.46	1		1080	18.4	41.3	-0.0113	308	0.0261	0	11.1	1		926	93.6	19.8	-0.0124	338	0.011	0	9.78	1
1390	34.4	22.1	-0.00721	195	0.0414	0	21.7	1		1080	75.5	17.3	0.00233	-59.4	0.279	0	6.74	1		926	106	48.2	-0.016	438	0.369	0	4.06	1
1390	127	46.8	-0.0215	594	0.01	0	6.46	1		1080	133	51.2	-0.00317	82.8	0.193	0	10.4	1		926	84.3	42.1	-0.00799	217	0.223	0	6.38	1
1390	122	6.04	0.00259	-66.7	0.196	0	14.9	1		1090	77.7	23.7	0.00465	-124	0.0789	0	6.74	1		927	105	44.2	-0.0161	442	0.305	0	4.06	1
1390	52.3	41.6	-0.0593	1640	0.00437	0	7.64	1		1090	69.9	43.3	0.00372	-97.9	0.294	0	9.83	1		928	136	28.3	-0.00125	29.2	0.339	0	12.6	1
1390	112	30.5	-0.0112	307	0.0195	0	22.1	1		1090	30.3	19	-0.0223	615	0.00794	0	15.7	1		929	14.3	9.71	-0.0222	613	0.00613	0	8.5	1
1390	76.5	18.3	0.00125	-29.4	0.345	0	17.5	1		1090	116	51.4	-0.0206	567	0.0112	0	6.42	1		929	86.3	48.1	-0.0233	643	0.0414	0	6.38	1
1390	108	5.86	-0.0114	311	0.0114	0	14.9	1		1090	57.9	21.1	-0.00413	109	0.0681	0	12.7	1		930	26.7	48.8	-0.024	661	0.00806	0	10.9	1
1390	49.3	6.31	-0.00237	60.5	0.18	0	21.7	1		1090	63.5	9.78	0.00167	-41	0.291	0	12.7	1		930	46.1	34.2	-0.00798	217	0.0539	0	7.42	1
1400	71.3	35	0.00142	-34	0.369	0	14.4	1		1090	15.6	5.35	-0.029	801	0.00849	0	8.41	1		930	6.02	39.6	-0.0229	631	0.00918	0	12.9	1
1400	9.22	24	-0.0111	304	0.0174	0	17.7	1		1090	20.2	27.6	-0.0211	581	0.0114	0	8.95	1		931	38.8	22.3	-0.0222	614	0.141	0	8.28	1
1400	137	8.53	-0.0115	314	0.0251	0	38.6	1		1090	23.1	41.2	-0.00998	272	0.0888	0	5.27	1		932	101	27.6	-0.0218	600	0.0249	0	17.1	1
1400	84.4	33.2	-0.00153	37.1	0.303	0	15.9	1		1090	113	33.9	-0.022	607	0.0093	0	12.7	1		932	141	39.9	-0.00375	99	0.0892	0	12.6	1
1400	32.3	27	-0.00124	29	0.372	0	11.3	1		1090	82.2	53.5	-0.0213	586	0.00855	0	18.7	1		932	15.9	47.8	-0.00383	101	0.123	0	7.99	1
1400	70.6	41.3	0.00195	-48.7	0.316	0	15.9	1		1100	126	25.8	-0.0126	345	0.195	0	5.65	1		933	68.7	50.2	-0.0074	200	0.0381	0	3.55	1
1400	109	51.7	-0.00138	33.1	0.357	0	23.9	1		1100	136	40.3	-0.00837	228	0.0169	0	17.1	1		933	76.9	8.78	-0.0154	424	0.0152	0	15	1
1400	25.5	45.9	-0.00381	100	0.0945	0	11.8	1		1100	24.1	14.2	-0.0232	641	0.0181	0	8.68	1		934	59.8	18.2	-0.00402	106	0.102	0	7.11	1
1400	45.5	47.3	-0.0214	590	0.0115	0	4.57	1		1100	29.1	27.1	-0.00242	61.9	0.267	0	8.95	1		935	26.1	17.8	-0.0219	604	0.00835	0	13.5	1
1410	133	46.8	-0.0214	591	0.00658	0	23.9	1		1100	142	16.8	-0.00171	42	0.337	0	9.36	1		938	6.99	5.55	-0.004	106	0.0804	0	13.9	1
1410	138	22.4	-0.00556	149	0.187	0	20.5	1		1100	91.9	20.1	-0.00236	60.1	0.206	0	9.9	1		938	94.2	30.2	-0.0218	600	0.00886	0	12.3	1
1410	49.3	49.9	-0.00317	82.7	0.239	0	4.57	1		1100	68.1	31.8	-0.0035	92	0.136	0	11.8	1		939	64.3	29.2	-0.0223	616	0.00686	0	7.72	1
1410	94.2	40.1	0.00168	-41.2	0.28	0	10.4	1		1100	72.4	19.9	-0.0127	348	0.0208	0	12.7	1		940	69.8	7.82	-0.00592	159	0.199	0	5.91	1
1410	24.2	52.2	0.00123	-28.7	0.342	0	14.1	1		1100	49	25.3	-0.022	607	0.0101	0	11.8	1		940	9.04	50.1	-0.00399	106	0.119	0	9.59	1
1410	119	7.56	-0.00161	39.3	0.369	0	15.6	1		1100	133	19.1	-0.00306	79.6	0.27	0	9.36	1		941	43.9	6.06	-0.0212	584	0.00773	0	7.92	1
1410	105	41	-0.00203	51	0.196	0	9.99	1		1100	56.5	34.4	-0.0124	338	0.0173	0	11.8	1		941	14.1	37	-0.0102	279	0.0524	0	4.53	1
1420	104	18	-0.00914	249	0.0569	0	14.4	1		1100	40.6	7.28	-0.0221	609	0.0102	0	13.8	1		942	8.65	19.3	-0.00323	84.4	0.143	0	11	1
1420	130	23.5	-0.00285	73.7	0.264	0	12.4	1		1110	119	34.7	-0.0124	339	0.129	0	8.23	1		942	134	37.9	-0.00512	137	0.0909	0	8.98	1
1420	92.1	10.3	-0.0215	593	0.00758	0	14.4	1		1110	39.4	39.9	0.00167	-41.1	0.351	0	13.5	1		942	139	45	0.00476	-127	0.205	0	8.83	1
1420	10.1	51.7	-0.014	385	0.0116	0	14.1	1		1110	135	40.4	0.00774	-210	0.0403	0	17	1		942	95.2	50.4	-0.0114	312	0.0179	0	16.4	1
1420	135	34.9	0.00202	-50.8	0.187	0	12.4	1		1110	16.4	48.1	-0.012	328	0.0668	0	4.63	1		942	34.1	34.7	-0.00657	177	0.05	0	12.6	1
1420	113	43.7	-0.0211	582	0.00767	0	23	1		1110	37.2	22.3	-0.0126	344	0.0526	0	5.27	1		943	67.9	13.4	-0.00756	205	0.0867	0	5.91	1
1420	135	50.5	-0.0209	576	0.00585	0	15.6	1		1110	134	19.2	0.00647	-174	0.181	0	8.77	1		943	106	33.9	-0.00184	45.8	0.264	0	10.2	1
1420	137	22.2	0.00525	-141	0.137	0	12.9	1		1110	115	25.8	-0.0215	592	0.0162	0	7.63	1		945	12.4	29.7	-0.0226	623	0.00779	0	7.46	1
1420	83.2	13.1	-0.022	606	0.00764	0	36.7	1		1110	121	51.8	-0.0226	623	0.0413	0	15.5	1		945	45.9	46	-0.00787	214	0.0333	0	14.6	1
1420	21.6	17.8	-0.0224	619	0.00745	0	20.5	1		1110	52.2	44.1	-0.00174	43	0.285	0	7.18	1		946	51.7	7.4	-0.00376	99.3	0.142	0	7.92	1
1430	61.1	42.4	-0.0205	565	0.00646	0	14	1		1110	92.5	29.5	-0.0223	616	0.0291	0	8.27	1		946	41.4	24.5	-0.00918	250	0.0988	0	10.7	1
1430	125	49.6	-0.0233	642	0.0136	0	17.7	1		1110	94.8	21.5	-0.0214	590	0.0256	0	8.27	1		947	131	47.4	-0.00333	87.2	0.205	0	8.83	1
1430	143	47.1	-0.0208	572	0.00822	0	17.7	1		1110	130	11.3	-0.0119	325	0.0181	0	8.77	1		947	78.8	51.2	-0.0224	617	0.0101	0	16.4	1
1430	122	22.5	-0.0221	608	0.0355	0	9.36	1		1110	59.2	45.5	-0.00358	94.1	0.132	0	6.69	1		948	37.2	34.3	-0.0227	626	0.0135	0	10.7	1
1430	55.3	28.4	-0.00703	190	0.0252	0	8.89	1		1110	121	20.9	-0.00658	178	0.161	0	7.63	1		948	55.2	16.7	-0.00151	36.5	0.331	0	9.93	1
1430	142	17.2	-0.0207	572	0.0111	0	19.1	1		1110	86.6	45.9	-0.00964	263	0.0306	0	7.8	1		949	14.9	7.71	-0.0314	869	0.0361	0	18.4	1
1430	51.2	52.3	0.00968	-264	0.178	0	14	1		1110	136	19.8	-0.00431	114	0.242	0	10.4	1		949	134	37.9	0.00504	-135	0.104	0	10	1
1430	58.7	5.46	-0.0033	86.3	0.116	0	14.7	1		1110	85.7	38.2	-0.00339	88.8	0.253	0	7.8	1		950	89.7	6.02	-0.00457	122	0.0415	0	14.6	1
1430	16.1	39.7	-0.00165	40.4	0.327	0	23.6	1		1120	20.6	11	-0.00353	92.7	0.0886	0	15.6	1		952	114	14.6	-0.00407	108	0.107	0	12	1
1430	103	50.1	-0.0217	599	0.00612	0	21.4	1		1120	142	39	-0.0103	280	0.018	0	8.7	1		953	107	32.8	-0.121	3370	0.00467	0	19.7	1
1430	54.6	19.5	-0.00409	108	0.0781	0	8.89	1		1120	113	8.8	-0.00319	83.4	0.165	0	14.4	1		954	11.7	25.8	-0.0335	928	0.00413	0	12	1
1430	134	34.9	0.00281	-72.8	0.165	0	13.1	1		1120	98.7	41.4	-0.0227	626	0.00726	0	9.98	1		954	116	52.4	-0.0212	585	0.00961	0	22	1
1440	68.6	26	-0.0116	318	0.0169	0	7.84	1		1120	5.62	15.4	-0.00189	47	0.374	0	6.8	1		955	48	4.74	-0.0218	601	0.00975	0	14.2	1
1440	138	22.3	-0.00517	138	0.188	0	13.1	1		1120	74	42.1	-0.00187	46.6	0.355	0	12.4	1		955	124	7.4	-0.0225	620	0.00852	0	10.3	1
1440	27.3	15.7	-0.0215	592	0.00708	0	14	1		1120	125	42.6	-0.0209	576	0.00881	0	9.63	1		957	13.4	13.9	-0.0118	322	0.0227	0	12	1
1440	58	36.4	-0.00357	93.8	0.153	0	14.8	1		1120	15.6	45.1	-0.02	552	0.0182	0	8.6	1		957	142	23.5	-0.0211	583	0.0085	0	15.8	1
1440	132	34.2	-0.0216	595	0.0108	0	8.55	1		1120	61.7	20.2	-0.0108	296	0.019	0	10.9	1		958	89.6	8.33	-0.0228	630	0.252	0	16.3	1
1440	62.2	21.4	-0.0114	312	0.0151	0	7.84	1		1120	107	52.7	-0.0112	305	0.0254	0	14.2	1		959	52.6	47.2	-0.00229	58.3	0.31	0	5.31	1
1440	32.8	38.8	-0.0225	620	0.00591	0	6.87	1		1120	13.5	30.3	-0.0219	603	0.0223	0	3.99	1		959	47.9	44.6	0.00217	-54.8	0.364	0	5.31	1
1440	116	44.3	-0.0212	583	0.00688	0	11.9	1		1120	12	13	-0.0103	280	0.0308	0	6.8	1		960	88.8	24.6	-0.00251	64.4	0.17	0	16.3	1
1450	120	33	-0.0212	585	0.008	0	10.8	1		1120	92.5	49.2	-0.0218	602	0.00931	0	9.98	1		960	110	35.4	-0.0225	621	0.00751	0	14	1
1450	130	23.8	0.00238	-60.6	0.313	0	4.54	1		1120	137	51.3	-0.0182	501	0.0211	0	14.7	1		960	22.5	25.5	-0.00198	49.6	0.259	0	5.85	1
1450	15.7	20.2	-0.022	607	0.0248	0	7.64	1		1120	33.5	7.06	-0.0223	616	0.00867	0	8.76	1		961	43	29.7	-0.0104	285	0.0211	0	15.1	1
1450	78.1	39.4	-0.0043	114	0.0624	0	6.88	1		1120	65.9	10.2	-0.00229	58.3	0.215	0	10.9	1		961	140	40.8	0.00226	-57.4	0.172	0	10.3	1
1450	8.53	17.6	-0.0215	592	0.0508	0	7.64	1		1120	16.6	32.8	-0.00942	257	0.22	0	3.99	1		962	9.95	42.2	-0.0224	617	0.00889	0	20.9	1
1450	138	22.6	-0.00681	184	0.16	0	8.22	1		1120	30.5	15.3	-0.00794	216	0.0937	0	8.76	1		962	70.4	51.3	-0.00429	114	0.0982	0	18.3	1
1450	40.4	40.6	-0.00438	116	0.243	0	10.8	1		1130	120	46	-0.0219	604	0.0241	0	6.72	1		963	131	19.4	-0.0221	609	0.0168	0	15.9	1
1450	19.1	7.92	0.00196	-49.2	0.293	0	12.8	1		1130	110	5.96	-0.0109	298	0.0202	0	13	1		963	67.1	19.6	-0.0218	601	0.017	0	4.2	1
1450	125	42.7	0.00125	-29.3	0.329	0	10.7	1		1130	55.6	32.6	-0.0226	624	0.0104	0	17.6	1		963	70.4	29.4	-0.0113	309	0.02	0	10.3	1
1450	76.2	22.2	-0.0109	299	0.0218	0	17.3	1		1130	4.64	7.36	-0.0227	627	0.00883	0	13.6	1		963	10.4	5.49	-0.00318	83	0.125	0	20	1
1450	89.3	48.2	0.00128	-30.1	0.354	0	10	1		1130	10.9	19.4	-0.0222	612	0.0217	0	13.6	1		964	40.8	48.7	-0.0211	582	0.00695	0	8.19	1
1460	40.1	51.4	-0.0217	597	0.00849	0	10.8	1		1130	140	13.3	-0.0217	597	0.00795	0	12.6	1		964	103	47.7	-0.0115	315	0.245	0	6.79	1
1460	131	6.44	-0.00416	110	0.0999	0	9.59	1		1130	126	47.2	-0.0096	262	0.224	0	6.72	1		964	59.8	19.3	-0.015	411	0.0546	0	3.58	1
1460	125	53.3	-0.00955	260	0.0633	0	10.7	1		1130	141	25.9	-0.0109	299	0.0258	0	12.5	1		965	28.3	26.2	-0.0223	615	0.00996	0	5.85	1
1460	98.9	45.6	0.002	-50.1	0.211	0	8.45	1		1130	127	18.2	-0.0219	604	0.0541	0	8.61	1		965	117	12.7	-0.00481	128	0.102	0	13.1	1
1460	38.9	16.7	0.00178	-44.2	0.272	0	9.8	1		1130	121	11.7	-0.0228	628	0.165	0	8.61	1		966	97.4	50.8	-0.0221	610	0.0135	0	6.79	1
1460	104	7.38	-0.00142	34.2	0.347	0	26.4	1		1130	30.8	18.6	-0.113	3140	0.00332	0	11	1		966	143	50.7	-0.0245	677	0.008	0	10.1	1
1460	40.8	26.3	-0.00323	84.4	0.116	0	9.8	1		1130	139	38.2	-0.00305	79.3	0.176	0	10.3	1		967	88.6	20.7	-0.0107	294	0.2	0	11.1	1
1460	7.09	15.7	-0.0221	611	0.0099	0	28.3	1		1130	24.2	9.82	-0.0221	611	0.0802	0	11	1		968	28.1	14.8	-0.0278	769	0.0434	0	11.4	1
1460	94.4	38.4	-0.00195	48.9	0.277	0	8.45	1		1130	69.9	42.9	-0.00283	73.3	0.265	0	3.28	1		968	54.3	35.2	-0.0428	1190	0.00455	0	12.1	1
1460	80.8	41.7	-0.00451	120	0.134	0	3.92	1		1130	86	5	-0.0331	914	0.0126	0	22.6	1		968	135	44	-0.0104	285	0.0474	0	10.1	1
1460	54.1	14	-0.00127	29.9	0.338	0	11.2	1		1130	47.4	9.06	-0.00463	123	0.0742	0	16.3	1		968	98.8	16.4	0.00243	-62.2	0.193	0	11.1	1
1460	78.1	44.6	-0.00324	84.7	0.266	0	3.92	1		1130	114	17.2	-0.0184	508	0.354	0	9.51	1		969	120	25.4	-0.0259	715	0.0104	0	13.1	1
1470	36.8	11.8	-0.0222	612	0.00766	0	11.8	1		1130	67.3	44.8	0.00247	-63.1	0.313	0	3.28	1		969	77.4	22.1	-0.0221	610	0.0114	0	11.2	1
1470	117	30.1	-0.0106	290	0.0176	0	20.3	1		1130	138	9.61	-0.00351	92.2	0.147	0	10.8	1		970	9.31	34.5	-0.0221	608	0.00712	0	17.6	1
1470	10.1	11	-0.0107	292	0.0182	0	26.8	1		1130	129	35.6	-0.00255	65.4	0.301	0	10.3	1		972	17.3	50.2	-0.0219	603	0.0104	0	12.5	1
1470	4.87	48.6	-0.00771	209	0.0372	0	37.9	1		1130	28.5	40.8	-0.0017	41.8	0.323	0	10.3	1		972	44.8	42.7	-0.00299	77.7	0.193	0	10.4	1
1470	46.9	5.52	-0.00332	87	0.0999	0	11.2	1		1140	63.5	6.85	-0.022	605	0.0114	0	10.5	1		973	113	11.7	-0.00367	96.7	0.136	0	11.1	1
1470	101	8.27	-0.0219	603	0.0126	0	18.3	1		1140	54.7	51.1	-0.0222	612	0.0413	0	7.94	1		973	96.1	29.6	0.00162	-39.5	0.37	0	8.78	1
1470	119	9.89	-0.0214	591	0.00886	0	18.3	1		1140	131	17.4	-0.00755	205	0.0237	0	10.8	1		974	11.3	9.93	0.00143	-34.3	0.371	0	24.3	1
1470	93.8	35.6	-0.00433	115	0.167	0	15.3	1		1140	57.6	43.8	-0.0225	620	0.0304	0	7.94	1		974	61.5	31	-0.00216	54.8	0.182	0	12.5	1
1470	139	22.7	-0.00166	40.8	0.332	0	22.7	1		1140	81.3	49.8	-0.0105	287	0.0165	0	15	1		975	43.1	52.9	-0.00284	73.5	0.204	0	10.4	1
1470	112	31.1	-0.0101	275	0.0223	0	10.9	1		1140	18.7	31.7	-0.0224	617	0.00622	0	13.3	1		975	140	20.9	-0.0222	614	0.103	0	5.87	1
1470	45.9	29.5	-0.00158	38.5	0.313	0	13.1	1		1140	95	39.8	-0.0219	604	0.00654	0	11.2	1		976	31.1	24.1	-0.022	606	0.00613	0	21.4	1
1470	35.6	8.5	-0.0015	36.2	0.332	0	10.2	1		1140	24.5	8.67	0.00162	-39.6	0.351	0	9.89	1		976	81.4	40.3	-0.0212	585	0.0207	0	9.9	1
1480	121	37.1	-0.00382	101	0.102	0	7.99	1		1140	56.4	14.6	-0.0116	317	0.0211	0	10.5	1		977	75.7	32.2	-0.0238	658	0.109	0	6.07	1
1480	70.5	43.9	-0.0679	1890	0.00618	0	8.05	1		1140	97.7	23.6	0.00337	-88.3	0.23	0	5.62	1		977	102	15.6	-0.0301	832	0.0233	0	7.36	1
1480	29.9	29.9	-0.00306	79.6	0.114	0	12.8	1		1140	67.2	23.9	-0.0223	614	0.0049	0	12.1	1		977	134	19.5	-0.0216	595	0.0781	0	5.87	1
1480	39.4	18	-0.0254	702	0.00549	0	10.2	1		1140	117	24.5	0.00273	-70.4	0.203	0	15.7	1		977	102	22.9	-0.0218	602	0.0667	0	7.36	1
1480	129	37.7	-0.0118	322	0.00937	0	7.51	1		1140	15.6	13.1	-0.00236	60.2	0.215	0	7.92	1		977	133	30.8	-0.0223	616	0.0101	0	10.6	1
1480	107	42.7	-0.00239	60.9	0.151	0	11.1	1		1140	137	42	-0.0217	600	0.00816	0	4.38	1		978	116	52.2	-0.0214	589	0.0071	0	19.4	1
1480	76.9	48.8	-0.00354	93.1	0.266	0	6.78	1		1150	134	19.3	-0.0222	612	0.00724	0	18.4	1		979	73.3	26.6	-0.0227	626	0.109	0	6.07	1
1480	129	30.2	-0.00274	70.9	0.239	0	7.51	1		1150	8.41	9.91	-0.00156	37.8	0.32	0	7.92	1		980	58	45.8	-0.0213	587	0.00801	0	13.2	1
1480	50.5	41.2	-0.00279	72.2	0.283	0	21.7	1		1150	72.8	45	0.00188	-47	0.295	0	9.84	1		980	8.65	9.7	-0.00314	82	0.135	0	26	1
1480	13.6	22.1	-0.0219	603	0.00582	0	9.95	1		1150	60.5	10.1	-0.0216	596	0.00889	0	11.3	1		980	126	22.9	-0.0212	586	0.0127	0	8.85	1
1480	85.9	36.7	0.0032	-83.7	0.14	0	10.6	1		1150	14.8	17.6	-0.00242	61.8	0.28	0	7.05	1		981	98.6	43.6	-0.00698	189	0.0279	0	13.4	1
1480	23.5	21.6	-0.0113	309	0.0226	0	9.95	1		1150	88.5	21.9	-0.00166	40.7	0.345	0	6.39	1		981	58.4	25.1	-0.0111	305	0.0227	0	15	1
1490	95.2	14.6	-0.0217	598	0.00709	0	24	1		1150	45.4	49.7	-0.0164	450	0.0116	0	20.2	1		981	47.7	37.6	-0.0222	613	0.00952	0	12.9	1
1490	76.6	42	-0.0215	593	0.00664	0	6.78	1		1150	66	25.4	0.00185	-46	0.268	0	12.4	1		982	82.3	22.6	-0.00411	109	0.19	0	9.91	1
1490	60.4	21.9	-0.0221	609	0.25	0	5.72	1		1150	81.4	9.45	-0.0224	618	0.0428	0	5.33	1		983	67.3	5.1	-0.00887	241	0.244	0	21.6	1
1490	55.5	19	-0.024	662	0.142	0	5.72	1		1160	71.7	11.7	-0.02	552	0.0768	0	10	1		984	17.6	34.1	-0.00194	48.5	0.226	0	12	1
1490	4.71	17.4	-0.0225	620	0.00993	0	6.94	1		1160	39	29.2	-0.0108	294	0.0231	0	12.3	1		984	6.97	39.8	-0.0119	326	0.0109	0	12	1
1490	137	52.2	-0.0212	584	0.0834	0	22.6	1		1160	84.4	50.1	0.00349	-91.6	0.128	0	13	1		986	69.6	52.9	-0.011	300	0.0394	0	9.31	1
1490	21.2	7.3	-0.0219	603	0.0079	0	16.2	1		1160	10.2	48.1	-0.00448	119	0.0739	0	5.15	1		986	35	35.1	-0.00682	184	0.0256	0	12.9	1
1490	90.3	38.6	-0.0215	593	0.0125	0	14.1	1		1160	96.6	4.79	0.00374	-98.6	0.297	0	15.2	1		986	125	35.6	-0.0217	599	0.00803	0	19.7	1
1490	17.3	40.6	-0.0034	89.2	0.108	0	10.7	1		1160	113	47.8	-0.00694	188	0.0544	0	8.23	1		987	88.7	7.7	-0.0215	593	0.01	0	16.2	1
1490	58.5	8.53	-0.0039	103	0.0709	0	10.9	1		1160	110	18	-0.0255	703	0.0108	0	9.96	1		987	78.6	50.8	-0.0124	338	0.022	0	9.31	1
1490	5.31	10.5	-0.0117	321	0.0474	0	6.94	1		1160	114	27.1	-0.0216	596	0.0133	0	9.96	1		988	97.3	40.3	-0.0437	1210	0.00711	0	9.74	1
1490	36.9	18.2	-0.0116	317	0.0127	0	11.6	1		1160	29.3	36.8	-0.0217	598	0.0156	0	12.3	1		989	36.8	52.3	-0.0225	621	0.013	0	16.4	1
1490	119	39.4	-0.00255	65.6	0.136	0	13.8	1		1160	84.3	13.9	-0.023	635	0.0242	0	5.33	1		990	106	17.1	-0.0107	293	0.0192	0	12.1	1
1490	127	23.1	0.00131	-30.9	0.325	0	18.3	1		1160	29.2	19	0.00555	-149	0.239	0	3.12	1		990	62.1	35.9	-0.0101	276	0.0418	0	10.4	1
1500	88	52.8	-0.00354	93.1	0.115	0	6.65	1		1160	141	35.6	-0.00293	76.1	0.332	0	10.2	1		990	8.33	46.1	0.00684	-185	0.03	0	13.5	1
1500	31.3	15.6	-0.00342	89.6	0.142	0	3.72	1		1160	127	46.9	0.00808	-219	0.021	0	13.6	1		991	54.2	44.7	-0.0222	613	0.0135	0	11.8	1
1500	11.4	51.9	0.00303	-79	0.15	0	15.1	1		1160	32.3	18.8	-0.0055	148	0.279	0	3.12	1		992	23.1	22.1	-0.0218	602	0.053	0	10.8	1
1500	94.8	36.3	-0.00923	251	0.0318	0	13.4	1		1160	143	4.73	-0.0125	341	0.0205	0	30.9	1		993	118	48	-0.00741	201	0.115	0	7.58	1
1500	67.1	40.7	-0.0013	30.8	0.357	0	11.3	1		1160	96	44.3	-0.0217	600	0.00713	0	13	1		993	121	12.6	-0.0211	582	0.00963	0	5.25	1
1500	38.9	25.4	-0.0225	620	0.00903	0	12.3	1		1160	63.7	53.1	-0.0218	602	0.0119	0	12.4	1		993	90.9	32.9	-0.0111	302	0.0923	0	9.74	1
1500	20.3	29.7	-0.0121	332	0.0114	0	9.08	1		1160	45.7	12.4	-0.0119	327	0.0101	0	13.6	1		993	106	5.03	-0.0322	891	0.00583	0	12.1	1
1500	57.1	31.7	-0.00318	82.9	0.0967	0	5.34	1		1160	142	45.7	-0.0217	598	0.00859	0	10.2	1		994	62.9	25.5	-0.00465	124	0.0967	0	10.4	1
1500	81.4	41	0.00318	-83	0.11	0	7.12	1		1160	25.3	11	-0.0269	744	0.00634	0	8.86	1		994	85.3	46.8	-0.11	3060	0.0925	0	3.49	1
1510	126	46	-0.0112	305	0.0199	0	32.7	1		1160	38	23.7	-0.00976	266	0.0305	0	7.23	1		995	93.8	12.4	-0.0444	1230	0.0126	0	5.37	1
1510	17.8	20.3	-0.0218	602	0.00812	0	8.53	1		1160	75.1	48.2	-0.00274	70.7	0.197	0	3.81	1		995	83	16.1	-0.0219	604	0.0103	0	11.5	1
1510	56.8	26.3	-0.00417	111	0.0692	0	5.34	1		1160	120	32.8	0.0021	-53	0.309	0	8.96	1		995	15.6	29.8	-0.00682	184	0.0644	0	10.7	1
1510	81.4	41.4	-0.0205	564	0.00544	0	13.7	1		1170	104	10.1	-0.00952	259	0.0324	0	9.08	1		996	110	35.8	-0.0111	305	0.0173	0	10.4	1
1510	20.6	49	-0.00747	202	0.0327	0	25.8	1		1170	75.9	33.7	-0.0219	605	0.0126	0	6.83	1		996	111	46.2	-0.0221	611	0.0101	0	7.58	1
1510	122	31.2	-0.0208	575	0.00998	0	20	1		1170	65.7	19.6	0.00225	-57.1	0.236	0	8.44	1		997	127	12.2	-0.00987	269	0.133	0	5.25	1
1510	9.29	21.3	-0.00405	107	0.131	0	8.53	1		1170	91.5	10	0.00605	-163	0.183	0	3.82	1		998	77.2	40.3	-0.0117	319	0.0201	0	10.4	1
1520	80	39.3	-0.00348	91.4	0.117	0	12	1		1170	15.4	47.5	0.00233	-59.3	0.305	0	8.67	1		999	95.5	7.32	-0.0221	611	0.0757	0	5.37	1
1520	16.7	25.4	-0.0221	611	0.00684	0	23	1		1170	31.3	26.4	-0.00645	174	0.27	0	7.23	1		1000	86.3	53.4	-0.0104	285	0.0229	0	15.9	1
1520	90.4	45.2	-0.00706	191	0.0354	0	12	1		1170	95.2	8.96	-0.0048	128	0.337	0	3.82	1		1000	54.2	7.34	0.00134	-31.8	0.368	0	19.8	1
1520	65.5	38.3	-0.00133	31.5	0.373	0	6.67	1		1170	71.4	47.1	0.0055	-148	0.204	0	3.81	1		1000	23.4	20.3	-0.00201	50.5	0.352	0	6.15	1
1520	59.9	20.9	-0.00331	86.6	0.103	0	9.41	1		1170	54.1	9.29	0.00156	-38	0.322	0	15.5	1		1000	127	30.6	-0.022	607	0.189	0	5.46	1
1520	122	37.4	-0.0109	299	0.0147	0	19.6	1		1170	29.2	19	-0.00666	180	0.292	0	7.66	1		1000	19.3	35.4	-0.0194	534	0.0265	0	9.28	1
1520	71.7	28.2	-0.00119	27.7	0.36	0	11.9	1		1170	120	44	0.00221	-56.2	0.279	0	4.42	1		1000	104	6.52	-0.00401	106	0.198	0	8.97	1
1520	59.5	35.3	0.00141	-33.8	0.326	0	6.67	1		1170	101	20.1	-0.0221	609	0.00857	0	9.51	1		1000	72.7	14.7	-0.0226	623	0.00651	0	8.89	1
1530	38.3	38.6	-0.0161	444	0.0142	0	15.6	1		1170	69	33.8	-0.0226	624	0.0228	0	6.83	1		1000	140	22.2	-0.00401	106	0.0914	0	15	1
1530	135	52	0.00129	-30.3	0.368	0	15.7	1		1170	62.4	35.8	-0.0122	334	0.162	0	4.31	1		1000	39.3	40.5	-0.00661	178	0.042	0	4.49	1
1530	107	14.1	-0.0119	325	0.0129	0	21.2	1		1170	27.6	51.7	-0.0227	626	0.00822	0	8.31	1		1000	114	43.5	-0.00415	110	0.0626	0	13	1
1530	128	13.5	-0.004	106	0.0865	0	21.2	1		1170	74.9	17.9	-0.00289	75	0.234	0	9.39	1		1000	122	31.7	-0.0209	577	0.13	0	5.46	1
1530	65.4	4.95	-0.00447	119	0.0969	0	16.2	1		1170	140	14.3	0.00265	-68.2	0.254	0	6.25	1		1000	136	50.7	-0.0107	291	0.0296	0	8.57	1
1530	77.4	50.3	-0.00434	115	0.0734	0	23.4	1		1170	8.01	43	0.0023	-58.6	0.194	0	8.67	1		1000	29.3	22.2	-0.0109	297	0.0134	0	6.15	1
1530	41	16.5	-0.0116	317	0.0511	0	20	1		1170	129	53.2	-0.0212	585	0.00982	0	12.7	1		1000	103	51	0.00654	-177	0.207	0	13	1
1530	128	51.2	-0.00115	26.6	0.369	0	4.45	1		1170	88	31.8	-0.00226	57.4	0.212	0	9.29	1		1010	53.2	46.8	-0.0221	611	0.0087	0	11.1	1
1530	58	36.5	0.00699	-189	0.128	0	3.15	1		1170	87.6	7.87	0.00258	-66.4	0.258	0	16	1		1010	53.9	13.2	-0.00354	93.1	0.0858	0	11.2	1
1530	59	7.8	-0.0218	600	0.00593	0	15.5	1		1170	59.4	32.7	-0.0217	600	0.0204	0	4.31	1		1010	131	44.3	-0.0103	280	0.0468	0	8.57	1
1540	64.9	38.5	0.00246	-63.1	0.246	0	7.16	1		1170	37.9	7.17	-0.00269	69.4	0.114	0	14.4	1		1010	96	39.4	0.00139	-33.4	0.359	0	12.6	1
1540	117	27.3	-0.00399	106	0.0726	0	11.9	1		1170	91.7	23.3	-0.00193	48.2	0.374	0	9.29	1		1010	43.8	40.8	0.00204	-51.3	0.288	0	4.49	1
1540	125	47.9	-0.00367	96.7	0.111	0	4.45	1		1180	67.9	42.8	-0.00962	262	0.114	0	8.88	1		1010	44.3	18.8	-0.00403	107	0.0854	0	11.2	1
1540	12	29	-0.00386	102	0.19	0	9.18	1		1180	35.8	50.3	-0.00275	71.1	0.179	0	8.31	1		1010	121	24.4	-0.0154	424	0.0163	0	7.13	1
1540	98.7	41.4	-0.00408	108	0.0725	0	12.6	1		1180	56.9	16.1	-0.0221	608	0.00846	0	6.91	1		1010	79.4	52.7	0.00212	-53.6	0.233	0	16.8	1
1540	128	31	0.00187	-46.4	0.216	0	11.9	1		1180	23.9	10.9	0.00204	-51.3	0.268	0	14.4	1		1010	124	10.7	0.00332	-86.9	0.239	0	7.83	1
1540	74.1	11.2	-0.0211	583	0.00812	0	7.96	1		1180	117	29.7	-0.00924	252	0.0247	0	5.38	1		1010	22.3	51	-0.00804	218	0.0326	0	11.7	1
1540	10.7	51.7	0.0033	-86.4	0.148	0	13	1		1180	67.2	6.32	0.00179	-44.3	0.342	0	14.2	1		1010	103	49.7	0.0068	-184	0.232	0	12.6	1
1540	92.2	12.9	-0.0103	282	0.0142	0	18.2	1		1180	140	21.5	-0.0112	307	0.0417	0	5.8	1		1010	96.3	23.1	-0.0221	611	0.0126	0	3.93	1
1540	63.6	18.7	-0.0218	602	0.00662	0	12.9	1		1180	5.52	52.3	-0.0223	616	0.00981	0	15.7	1		1010	15.9	41.2	-0.0196	541	0.0082	0	11.7	1
1540	70	4.37	-0.00582	157	0.203	0	7.96	1		1180	69.9	32.5	-0.00378	99.7	0.0976	0	13.7	1		1010	89.7	4.93	0.00126	-29.5	0.349	0	14.4	1
1540	15.8	37.4	0.00281	-72.6	0.146	0	9.18	1		1180	92.1	26.7	-0.00453	121	0.101	0	6.65	1		1010	11.4	9.17	-0.0209	575	0.00863	0	32.3	1
1540	34.8	16	-0.0123	336	0.0188	0	18.8	1		1180	44	7.7	0.00386	-102	0.217	0	10.1	1		1010	75.9	9.24	-0.0225	619	0.0255	0	7.19	1
1540	51.2	32.4	0.00452	-120	0.0552	0	17.1	1		1180	77.9	16.5	-0.0225	620	0.00697	0	11.7	1		1020	118	16	-0.0115	315	0.0102	0	7.83	1
1540	58.5	51.9	-0.0273	755	0.115	0	15.6	1		1180	19.6	45.2	-0.0049	131	0.0593	0	7.38	1		1020	68.7	9.71	-0.0225	621	0.0386	0	7.19	1
1550	124	49.3	-0.00164	40.1	0.262	0	19.3	1		1180	121	18.1	-0.0218	602	0.011	0	7.4	1		1020	50.7	33.9	-0.0213	586	0.00569	0	6.12	1
1550	81.5	4.94	-0.00408	108	0.0867	0	16.9	1		1180	113	45.6	0.00241	-61.7	0.264	0	19.5	1		1020	71.2	43.7	-0.0115	315	0.0133	0	10.4	1
1550	98.1	26.6	-0.0112	307	0.0128	0	9.79	1		1190	135	10.2	0.00753	-204	0.0575	0	6.08	1		1020	100	21.9	-0.00361	95.1	0.105	0	3.93	1
1550	64.8	7.88	-0.0116	319	0.0399	0	16.9	1		1190	70.3	47	0.00299	-77.8	0.15	0	13.6	1		1020	133	34.6	-0.00249	63.8	0.179	0	13.7	1
1550	120	15.5	-0.0207	570	0.00898	0	19.9	1		1190	133	20.2	-0.0217	599	0.00779	0	9.24	1		1020	58.2	20.7	-0.00236	60.3	0.289	0	8.86	1
1550	139	19.3	0.00632	-170	0.0507	0	8.72	1		1190	97.7	23.1	-0.0026	67	0.23	0	6.65	1		1020	142	44.9	0.00203	-51	0.248	0	8.23	1
1550	95.3	40.1	-0.00286	74.2	0.271	0	11.1	1		1190	37.5	36.6	-0.00457	122	0.0718	0	12.5	1		1020	46.4	45.2	-0.0225	621	0.00958	0	12.1	1
1550	10.1	33.5	-0.0207	571	0.00685	0	15	1		1190	9.04	17.3	-0.0115	314	0.0189	0	18.6	1		1020	140	52.9	0.0016	-39	0.358	0	8.23	1
1560	60.2	5.59	-0.00671	181	0.105	0	10.3	1		1190	58.6	40	-0.0207	571	0.133	0	13.6	1		1020	79.3	6.38	-0.0217	599	0.00846	0	15	1
1560	140	28	-0.0119	325	0.0146	0	8.72	1		1190	115	26.2	-0.00994	271	0.0371	0	10.4	1		1020	51.6	14.9	-0.0221	610	0.00685	0	8.86	1
1560	114	42.3	-0.00364	95.8	0.0975	0	3.92	1		1190	25.9	41.5	-0.00387	102	0.091	0	6.36	1		1020	53.3	31.5	-0.0103	281	0.0175	0	11.9	1
1560	64.1	18.4	-0.0211	582	0.0955	0	5.22	1		1190	141	8.97	-0.0213	588	0.0147	0	6.08	1		1030	36.5	34.8	-0.0215	594	0.00983	0	9.3	1
1560	50	8.31	-0.0216	597	0.00725	0	10.6	1		1190	70.8	25.4	-0.00186	46.3	0.274	0	9.31	1		1030	13.4	33.1	0.00197	-49.3	0.323	0	13.6	1
1560	78.6	41.5	0.00129	-30.5	0.351	0	14.1	1		1190	106	35.3	-0.0219	604	0.00582	0	12.7	1		1030	99.8	9.37	-0.01	274	0.0253	0	12.4	1
1560	9.22	48.5	-0.00197	49.5	0.24	0	15	1		1190	67	16.9	-0.00364	95.8	0.127	0	9.31	1		1030	6.23	21.5	-0.0232	640	0.0283	0	6.32	1
1560	141	36.7	-0.00199	49.8	0.239	0	8.74	1		1190	60.7	26.6	-0.0219	604	0.0111	0	10.1	1		1030	67.1	15	-0.0222	612	0.0131	0	9.79	1
1560	59.5	15.9	-0.0217	598	0.0812	0	5.22	1		1190	76.9	6.69	-0.0215	593	0.0183	0	14.2	1		1030	88.2	19.7	-0.0226	624	0.00596	0	15.6	1
1560	130	22	0.00476	-127	0.0933	0	7.67	1		1190	42.1	15.5	0.0015	-36.4	0.374	0	14.5	1		1030	28.5	30	-0.00343	90	0.169	0	9.3	1
1560	123	20.5	-0.00451	120	0.0795	0	7.67	1		1200	49.7	34.3	-0.0118	323	0.0213	0	6.8	1		1030	69	48.6	-0.0229	633	0.065	0	23.1	1
1570	124	42.7	0.0366	-1010	0.0565	0	6.49	1		1200	121	49.1	-0.00584	157	0.0921	0	20.5	1		1030	10.6	16.9	-0.0115	313	0.244	0	6.32	1
1570	46.8	12.4	-0.00128	30.3	0.355	0	20.7	1		1200	8.03	7.49	-0.00242	61.8	0.217	0	15	1		1030	110	16.9	-0.0509	1410	0.192	0	3.93	1
1570	117	42.1	-0.037	1020	0.0673	0	6.49	1		1200	83	30.5	-0.0224	618	0.00716	0	12	1		1030	58.9	9.65	-0.0222	614	0.0114	0	9.79	1
1570	118	8.89	0.00714	-193	0.039	0	17.7	1		1200	17.4	19.2	-0.00162	39.7	0.297	0	15	1		1030	105	50.6	-0.0212	583	0.00899	0	27.1	1
1570	89.9	30.8	-0.0102	280	0.0177	0	18.2	1		1200	124	8.92	-0.0228	630	0.00774	0	14.2	1		1030	10.6	40.4	-0.0211	580	0.011	0	7.9	1
1570	51.9	32.5	-0.00416	110	0.138	0	7.89	1		1200	111	28.4	-0.00393	104	0.101	0	8.82	1		1030	63.7	23.3	-0.0224	617	0.0117	0	9.15	1
1570	126	25.9	-0.0112	307	0.0228	0	9.51	1		1200	97.1	32	-0.0226	624	0.00967	0	14.1	1		1030	78.2	41	-0.0286	790	0.0357	0	18.3	1
1570	68.4	19.7	-0.00389	103	0.215	0	13.9	1		1200	40.8	38.8	-0.0217	597	0.0129	0	9.98	1		1040	108	13.4	-0.014	384	0.0142	0	3.93	1
1570	134	15.8	-0.0209	575	0.00911	0	7.32	1		1200	60.7	25.2	-0.00203	51.1	0.26	0	12.8	1		1040	51.1	43.1	-0.0105	288	0.034	0	8.12	1
1580	24	47.5	-0.0213	587	0.0087	0	19.4	1		1200	55.9	37	-0.00212	53.5	0.258	0	6.8	1		1040	85	15	-0.00283	73.3	0.155	0	7.48	1
1580	59.1	35.6	0.00196	-49.2	0.239	0	7.89	1		1200	74	17.6	0.00263	-67.9	0.2	0	15.3	1		1040	131	9.34	-0.00707	191	0.0549	0	7.8	1
1580	127	16.5	-0.0119	325	0.027	0	7.32	1		1210	123	33.4	-0.0224	619	0.00581	0	12.2	1		1040	60.2	14.9	-0.0107	293	0.053	0	9.15	1
1580	132	6.56	-0.00357	93.8	0.172	0	9.55	1		1210	105	24.5	-0.00802	218	0.096	0	6.9	1		1040	120	25.7	-0.0649	1800	0.213	0	3.19	1
1580	119	42.4	0.00231	-58.9	0.267	0	5.57	1		1210	70	12	-0.0216	595	0.0158	0	13.5	1		1040	117	26.6	0.0618	-1720	0.236	0	3.19	1
1580	70.2	18.6	0.00187	-46.5	0.228	0	11.6	1		1210	111	31.4	-0.0113	309	0.0314	0	7.19	1		1040	8.67	48.1	-0.00929	253	0.0359	0	7.9	1
1580	141	49.1	-0.00259	66.7	0.306	0	20.2	1		1210	83.6	17.1	-0.0103	282	0.0184	0	8.16	1		1040	35	24.1	-0.0262	723	0.00824	0	8.99	1
1580	43.2	28.5	-0.0279	772	0.00818	0	17.4	1		1210	76.4	38.5	-0.0218	600	0.00645	0	8.52	1		1040	43.3	40.8	0.00559	-150	0.17	0	8.12	1
1580	6.23	30	-0.0226	624	0.0158	0	24.9	1		1210	85.8	50.8	-0.00234	59.6	0.172	0	8.43	1		1040	66.7	26.9	-0.00342	89.7	0.0937	0	11	1
1580	114	39.2	-0.00352	92.5	0.0812	0	5.57	1		1210	56.2	36.8	0.00168	-41.2	0.29	0	6.94	1		1040	30	36.4	-0.0229	631	0.0062	0	13.3	1
1580	95.9	38.3	0.00318	-82.9	0.327	0	8.51	1		1210	104	31.4	-0.0109	299	0.0292	0	6.9	1		1040	61.9	36.8	-0.0106	289	0.0201	0	11	1
1580	99.7	45.9	0.00215	-54.4	0.262	0	8.51	1		1210	137	38.3	-0.00256	65.7	0.251	0	14.3	1		1040	117	36.2	-0.0231	636	0.00767	0	9.6	1
1590	64.6	44.6	-0.0218	602	0.00769	0	11.6	1		1210	5.23	6.76	-0.00212	53.7	0.368	0	27.6	1		1040	43.8	22.7	-0.0226	623	0.237	0	8.99	1
1590	91.1	51.1	-0.0031	80.9	0.126	0	9.96	1		1210	10.3	33.9	0.00137	-32.6	0.367	0	18.2	1		1040	85.1	15.2	0.0034	-89.2	0.145	0	7.31	1
1590	79.9	29.9	-0.0222	611	0.121	0	5.52	1		1210	56.5	13.2	-0.0137	374	0.0185	0	13.5	1		1040	77	39	-0.00176	43.4	0.253	0	15.2	1
1590	14.8	13.9	-0.00306	79.7	0.107	0	24.1	1		1210	96	10.2	-0.00773	210	0.142	0	5.1	1		1040	129	47.2	-0.00897	244	0.0679	0	16.2	1
1590	74.4	30.7	-0.0213	587	0.105	0	5.52	1		1210	76	19.9	0.00439	-117	0.163	0	8.16	1		1040	108	35.5	-0.00275	71.1	0.263	0	9.82	1
1590	121	33.9	-0.00183	45.5	0.373	0	11.2	1		1210	34.9	35.9	-0.121	3360	0.00493	0	8.6	1		1050	96.8	17.6	-0.00936	255	0.026	0	11.9	1
1590	57.7	35.2	0.00196	-49.1	0.206	0	11.6	1		1220	117	10.3	-0.0215	593	0.0106	0	15.7	1		1050	28.2	12.9	-0.0216	596	0.0092	0	18.5	1
1590	6.25	36.4	-0.0218	601	0.00743	0	24.1	1		1220	114	25.6	-0.00976	266	0.0592	0	9.75	1		1050	121	22.4	-0.00381	101	0.111	0	8.66	1
1590	70.5	18.1	0.00448	-119	0.0596	0	13.3	1		1220	38.5	28.1	-0.0215	592	0.265	0	8.6	1		1050	91.1	43.9	-0.00293	76.1	0.119	0	18.5	1
1590	95.1	37	0.0022	-55.7	0.299	0	13.4	1		1220	99.3	6.32	-0.022	608	0.0193	0	5.1	1		1050	132	7.33	-0.0221	610	0.00754	0	18.6	1
1600	114	21	-0.00136	32.5	0.327	0	15.6	1		1220	139	9.26	-0.022	606	0.00986	0	11.7	1		1050	4.75	40.8	-0.0161	443	0.0108	0	25.5	1
1600	96.4	11.4	-0.00352	92.5	0.097	0	10.3	1		1220	5.79	9.29	-0.0222	612	0.0174	0	23.4	1		1050	55.8	50.2	-0.0103	281	0.0306	0	27.3	1
1600	126	31.2	0.00251	-64.4	0.176	0	12.7	1		1220	60.1	27.7	-0.0109	297	0.0188	0	13.6	1		1050	37.4	30.1	-0.00165	40.4	0.329	0	17.1	1
1600	44.3	18.9	-0.022	607	0.00762	0	22	1		1220	32.3	40	-0.00292	75.9	0.216	0	13.5	1		1050	137	27.4	-0.0101	277	0.0204	0	16.6	1
1600	49.5	40.2	-0.00227	57.6	0.325	0	22	1		1220	138	20.9	0.00206	-51.8	0.293	0	11.7	1		1050	95.9	23.2	-0.0152	418	0.0127	0	13.5	1
1600	105	50.6	-0.0217	598	0.00832	0	3.62	1		1220	112	25.9	-0.00215	54.4	0.344	0	8.92	1		1050	54.5	20.2	0.00269	-69.5	0.208	0	8.5	1
1600	140	45.9	-0.0015	36.3	0.329	0	3.85	1		1220	16.3	30.2	-0.0112	306	0.0142	0	18.8	1		1060	73.9	32.6	-0.0209	575	0.00584	0	14.3	1
1610	13.5	31.4	-0.0223	616	0.00898	0	12.4	1		1220	54.6	15	-0.117	3260	0.00379	0	13.8	1		1060	37	42.5	-0.0115	314	0.247	0	5.7	1
1610	100	45.8	0.00249	-63.9	0.17	0	6.5	1		1220	104	5.05	0.00184	-45.7	0.359	0	16.5	1		1060	120	25.7	0.00267	-68.9	0.225	0	20.8	1
1610	134	18.3	-0.00344	90.3	0.106	0	5.04	1		1220	93.5	47.8	-0.00248	63.5	0.307	0	7.56	1		1060	56	8.02	-0.0042	111	0.331	0	5.71	1
1610	67.1	34.1	-0.00291	75.6	0.139	0	7.51	1		1230	129	31.2	-0.0228	629	0.118	0	5.88	1		1060	68.6	52.3	-0.00341	89.4	0.116	0	20.3	1
1610	86.1	17.1	-0.0116	317	0.0133	0	13.5	1		1230	128	25.3	-0.0224	618	0.0762	0	5.88	1		1060	56.9	33.3	0.00247	-63.3	0.17	0	9.55	1
1610	135	51.1	-0.00407	108	0.0581	0	30.1	1		1230	86.4	50.4	-0.00428	114	0.265	0	3.18	1		1060	121	5	-0.0124	339	0.0128	0	19.8	1
1610	93.5	28.5	-0.00315	82.3	0.12	0	13.5	1		1230	89.5	29	0.00168	-41.2	0.353	0	11.3	1		1060	63.6	8.84	-0.0212	585	0.00947	0	7.63	1
1610	130	21.4	0.00208	-52.5	0.253	0	5.04	1		1230	42.8	50.4	-0.0216	597	0.00944	0	8.81	1		1060	40.6	46.9	-0.0217	599	0.0455	0	5.7	1
1620	9.17	44.7	-0.0211	583	0.00982	0	21.9	1		1230	83.3	50	0.0042	-111	0.218	0	3.18	1		1060	73.7	18.3	-0.0209	577	0.0204	0	13.8	1
1620	105	45.3	-0.0213	587	0.00947	0	20.3	1		1230	34	50.6	-0.00337	88.4	0.329	0	8.81	1		1060	51.1	5.07	-0.00208	52.4	0.372	0	5.71	1
1620	40.4	40.5	0.00307	-79.9	0.238	0	9.79	1		1230	138	52.5	-0.0105	288	0.0242	0	11.6	1		1060	135	19	-0.00409	108	0.0682	0	12.1	1
1620	49.6	32.8	-0.00183	45.4	0.261	0	12	1		1230	95.8	19.1	0.00199	-49.8	0.336	0	4.8	1		1060	143	10.5	-0.00139	33.2	0.315	0	12.1	1
1620	84.2	9.67	-0.0229	631	0.0213	0	6.38	1		1230	78.6	25.9	0.00162	-39.5	0.358	0	11.3	1		1060	20.9	52.4	0.00135	-32.1	0.309	0	12.5	1
1620	69	22.5	-0.0229	633	0.0103	0	14.3	1		1230	68.6	43.1	0.00329	-86	0.222	0	7.47	1		1070	80.5	53.2	-0.0219	604	0.00889	0	26.4	1
1620	79.2	49.9	-0.0339	937	0.00732	0	8.47	1		1230	15.6	26.2	-0.0105	287	0.0112	0	18.1	1		1070	29.8	43.7	-0.00396	105	0.158	0	9.07	1
1620	87.4	34.5	-0.00142	33.9	0.372	0	9.38	1		1230	66	29.6	-0.011	301	0.0129	0	9.37	1		1070	49.3	44.4	0.00335	-87.9	0.217	0	3.63	1
1620	36	49.2	-0.0179	493	0.315	0	4.59	1		1230	95.4	14.3	-0.00373	98.4	0.105	0	4.8	1		1070	59.1	18.1	-0.0122	334	0.0227	0	14.5	1
1620	40.3	50.7	-0.0176	485	0.333	0	4.59	1		1230	76	42.2	-0.0102	277	0.0203	0	7.47	1		1070	38.4	46.7	-0.0214	589	0.00873	0	9.07	1
1620	122	5.26	0.00133	-31.5	0.373	0	27.2	1		1240	15.5	8.83	-0.0228	628	0.00662	0	23.3	1		1070	24.9	5.8	-0.00249	63.9	0.196	0	26.9	1
1630	81.3	15.3	-0.0109	298	0.0606	0	6.38	1		1240	132	37.7	0.00371	-97.8	0.134	0	15.2	1		1070	90.5	28.2	-0.0436	1210	0.00469	0	13	1
1630	24.5	10.8	-0.0221	609	0.00654	0	29.7	1		1240	78.7	9.66	-0.0219	605	0.00488	0	30.4	1		1070	25.2	32.7	-0.0129	352	0.0109	0	12	1
1630	11.4	52.3	0.00235	-60	0.186	0	9.56	1		1240	122	26.1	-0.0108	296	0.0207	0	15.2	1		1070	97.6	17.2	-0.00498	133	0.21	0	13	1
1630	105	26.9	0.00198	-49.6	0.293	0	3.89	1		1240	144	24.5	0.00499	-133	0.104	0	17.8	1		1070	6.92	30.5	-0.0029	75.4	0.18	0	13.7	1
1630	61.3	5.89	-0.0103	282	0.0194	0	13.6	1		1240	15.6	50	-0.00321	83.8	0.114	0	14.9	1		1070	130	35.9	-0.00215	54.3	0.216	0	11.4	1
1630	126	48.5	-0.021	579	0.00844	0	14.6	1		1240	39.9	5.24	-0.00217	54.9	0.291	0	14.1	1		1070	128	47.5	-0.00308	80.3	0.167	0	6.67	1
1630	79.1	40.3	-0.00399	105	0.218	0	9.61	1		1240	5.33	39.1	0.00549	-147	0.162	0	3.31	1		1070	60.7	34.7	-0.023	634	0.00954	0	16.6	1
1630	116	37.3	-0.0105	286	0.0201	0	14.6	1		1240	59.3	43.7	0.00513	-137	0.097	0	10.5	1		1070	124	20.9	0.00272	-70.4	0.164	0	16.1	1
1630	103	29.5	-0.00254	65.1	0.217	0	3.89	1		1240	20.3	20.8	-0.007	189	0.0501	0	10.5	1		1070	14.9	48.1	-0.00137	32.7	0.355	0	8.21	1
1630	91.4	35.9	-0.0117	320	0.0186	0	5.29	1		1240	49.6	31.5	-0.119	3300	0.00298	0	7.66	1		1070	109	27.3	-0.00335	87.7	0.125	0	8.16	1
[truncated: 7,130 more rows]

## Sheet: 2e
hMCM2-7 ONLY
repeat 1										repeat 2										repeat 3
frame_indices	x_coords	y_coords	contrasts	calibrated_values	fit_errors	diffblur_errors	neareast_neighbour_distances	selections		frame_indices	x_coords	y_coords	contrasts	calibrated_values	fit_errors	diffblur_errors	neareast_neighbour_distances	selections		frame_indices	x_coords	y_coords	contrasts	calibrated_values	fit_errors	diffblur_errors	neareast_neighbour_distances	selections
5	94.4	23.2	-0.0153	421	0.0139	0	15.4	1		5	106	25.4	-0.00947	258	0.0224	0	10.5	1		5	8.59	8.59	-0.017	467	0.0168	0	12.2	1
6	83.3	9.07	-0.0211	582	0.0227	0	6.01	1		5	8.97	44.5	-0.00768	208	0.136	0	5.36	1		5	17.5	17	-0.0149	408	0.00912	0	12.2	1
6	79.4	26.5	-0.042	1160	0.00769	0	15.4	1		5	118	45.2	-0.0162	445	0.0121	0	11	1		5	83.5	34	-0.00242	61.8	0.236	0	5.7	1
6	123	31.1	-0.00659	178	0.0731	0	7.89	1		6	137	22.6	-0.0113	308	0.0321	0	6.15	1		5	73.4	37.5	-0.0191	525	0.00966	0	7.17	1
6	7.98	37.8	-0.00861	234	0.303	0	20.7	1		6	35.8	46.4	-0.0204	561	0.00649	0	17.5	1		5	61	47	-0.011	302	0.02	0	12.2	1
7	121	52	-0.0203	560	0.00855	0	13.6	1		6	11.1	11.8	-0.00236	60.2	0.238	0	8.35	1		6	50	7.42	-0.0099	270	0.125	0	9.14	1
7	112	41.7	-0.0199	547	0.0178	0	7.82	1		7	51.7	14.7	-0.0199	549	0.0104	0	10.6	1		6	115	10.6	-0.0137	377	0.00987	0	13.3	1
8	63.3	34.8	-0.0111	304	0.0152	0	8.51	1		7	46.9	24.1	-0.0146	401	0.0557	0	7.46	1		7	60.3	9.9	-0.0206	567	0.00759	0	9.99	1
8	99.4	51	-0.0199	548	0.00747	0	8.75	1		7	75.8	29.8	-0.00246	62.9	0.203	0	14.7	1		7	73.4	5.48	-0.00909	248	0.129	0	6.82	1
8	91.1	7.08	-0.0109	297	0.101	0	8	1		7	127	10.6	-0.0193	532	0.00773	0	15.7	1		8	15.4	49	-0.0211	581	0.0287	0	6.31	1
8	40.2	23.1	-0.0207	571	0.00771	0	11.2	1		7	13	19.9	-0.00681	184	0.06	0	8.35	1		8	122	40.4	-0.0205	566	0.00709	0	11	1
8	112	33.9	-0.0134	368	0.0722	0	7.82	1		7	106	35.9	0.00237	-60.6	0.269	0	10.5	1		9	38.7	45	-0.0204	562	0.00854	0	7.96	1
8	30.1	51.2	-0.015	411	0.0485	0	6.15	1		8	44.2	31.1	-0.0203	559	0.0326	0	7.46	1		9	10.9	29.7	-0.0198	546	0.00779	0	11	1
9	63.7	19.3	-0.0146	400	0.00864	0	10.4	1		8	79.9	10.6	-0.0211	582	0.0545	0	19.6	1		9	88.4	36.7	-0.00166	40.8	0.282	0	5.7	1
9	9.93	17.2	-0.00204	51.2	0.356	0	19.7	1		9	21.4	26.3	-0.0204	564	0.0105	0	10.5	1		10	43.1	13.3	-0.00192	47.8	0.269	0	9.14	1
10	77.4	8.23	-0.0103	281	0.0708	0	6.01	1		9	57.1	46.9	-0.0076	206	0.0959	0	10.4	1		10	73	44.7	-0.0108	295	0.0323	0	7.17	1
10	72.3	46.3	-0.011	301	0.118	0	7.23	1		9	36.9	26.3	-0.0207	569	0.0245	0	8.73	1		10	70.1	11.4	-0.0107	291	0.0516	0	6.82	1
10	127	38.2	-0.00195	48.8	0.262	0	7.89	1		10	144	21.8	-0.0171	472	0.011	0	6.15	1		10	30.1	34.6	-0.0207	569	0.0414	0	13.2	1
11	42.5	34.6	-0.0205	566	0.0108	0	8.15	1		10	63	37.2	-0.00251	64.4	0.226	0	10.6	1		11	21.5	50.7	-0.0209	577	0.0588	0	6.31	1
12	32.3	45.4	-0.021	579	0.054	0	5.06	1		11	103	17.4	-0.0105	286	0.119	0	6.47	1		11	79.8	16.1	-0.0206	567	0.0148	0	9.17	1
12	65.4	48.5	-0.0209	576	0.0655	0	7.23	1		11	41	7.11	-0.0203	560	0.00946	0	13	1		11	61.8	39.6	-0.00732	198	0.0747	0	3.69	1
13	26.9	7.28	-0.0119	326	0.0601	0	6.55	1		11	12	35.1	-0.00345	90.4	0.125	0	7.38	1		12	112	11.4	-0.00176	43.4	0.262	0	9.49	1
13	68.8	28.3	-0.00419	111	0.117	0	8.51	1		13	52.4	37	-0.0201	555	0.00867	0	10.1	1		13	110	39	-0.0196	541	0.00979	0	3.45	1
13	94.1	29.3	-0.021	578	0.00808	0	14.2	1		13	125	38.8	-0.0113	308	0.1	0	5.96	1		13	10.8	40.7	-0.0207	571	0.0083	0	9.51	1
13	84	19.3	-0.00992	271	0.0255	0	12.9	1		13	28.4	43.2	-0.00819	223	0.249	0	4.26	1		13	121	17.9	-0.00188	46.7	0.251	0	11.7	1
13	94.8	43.6	-0.0202	557	0.0322	0	7.58	1		13	67.4	48.4	-0.0203	560	0.0119	0	10.4	1		13	45.5	40.9	-0.00364	95.8	0.213	0	6.08	1
14	108	13.5	-0.0207	570	0.00692	0	20.9	1		14	59.6	14.5	-0.0207	571	0.0354	0	14.8	1		14	52.8	23.8	-0.0112	305	0.0283	0	14.3	1
14	15.1	49.4	-0.0203	558	0.00943	0	17.6	1		14	80	23.1	-0.0223	615	0.0947	0	13.7	1		15	72.2	21.1	-0.0266	734	0.0101	0	9.17	1
14	87.2	44.3	-0.0219	604	0.0283	0	7.58	1		14	106	41.5	-0.0204	561	0.00886	0	10.1	1		15	60.9	5.83	-0.0108	296	0.021	0	10.8	1
14	127	48.1	-0.00398	105	0.0797	0	9.86	1		14	95.8	23.3	-0.0257	709	0.00908	0	9.63	1		15	30.5	21.4	-0.0106	291	0.0141	0	10.8	1
16	39.5	27	-0.0109	299	0.0564	0	6.96	1		14	34.4	44.9	-0.0208	573	0.0301	0	6.25	1		15	58	52.9	-0.02	550	0.0315	0	10.1	1
16	10.3	9.13	-0.00163	39.9	0.358	0	16.7	1		14	14.2	11.5	-0.00206	52	0.225	0	16.5	1		16	139	10.7	-0.0116	317	0.0233	0	15.6	1
16	33.7	40.6	-0.0194	535	0.0657	0	5.06	1		14	86.6	11	-0.00281	72.8	0.265	0	13.7	1		16	100	43.2	-0.014	384	0.0134	0	11.1	1
17	141	27.8	-0.0109	298	0.0575	0	8.79	1		15	81.9	41.2	-0.00566	152	0.064	0	16.2	1		17	83.7	15.7	-0.0197	542	0.00662	0	11.2	1
18	32.9	4.66	-0.0115	316	0.0355	0	6.55	1		15	33.9	33.1	-0.0103	282	0.0342	0	8.59	1		18	31.7	32.2	-0.0209	576	0.0108	0	10.8	1
18	131	5.94	-0.013	357	0.0235	0	12.3	1		16	126	45.3	-0.0201	554	0.14	0	6.52	1		18	115	40.1	-0.0111	305	0.0184	0	3.23	1
18	109	44.4	-0.0146	400	0.0121	0	10.3	1		16	115	36.6	-0.0137	376	0.014	0	10.1	1		18	41.5	45.5	-0.0208	575	0.0315	0	6.08	1
18	59.6	53	-0.0284	784	0.0246	0	8.02	1		17	48.4	24.1	-0.0112	308	0.0324	0	8.57	1		18	132	45.4	-0.0108	294	0.0173	0	18.8	1
19	83.2	21.2	-0.003	78	0.13	0	6.36	1		18	143	16	-0.0213	587	0.00786	0	8.48	1		19	72.2	37.9	-0.014	385	0.0555	0	7.47	1
20	87.8	36.3	-0.0111	302	0.0124	0	14.9	1		18	131	21	-0.0201	554	0.0111	0	9.91	1		19	124	7	-0.00359	94.3	0.146	0	15.6	1
20	55.7	42.1	-0.0209	575	0.0726	0	7.15	1		18	127	5.22	-0.0105	287	0.0298	0	14.1	1		19	26	46.7	-0.0206	567	0.0106	0	15.5	1
20	33.6	30.7	-0.0187	514	0.183	0	6.96	1		18	121	51	-0.0391	1080	0.0177	0	7.81	1		19	73.3	11.6	-0.00278	71.8	0.259	0	9.57	1
21	41.5	43.8	-0.0179	492	0.232	0	4.37	1		19	41.8	29.6	-0.011	300	0.0267	0	8.57	1		19	40.9	53	-0.021	580	0.189	0	7.58	1
21	62.1	45.3	-0.02	550	0.0776	0	7.15	1		20	141	6.3	-0.02	550	0.00701	0	9.88	1		20	64.8	27.2	-0.0207	572	0.0135	0	5.71	1
21	77	22.6	0.00157	-38.2	0.371	0	3.8	1		20	95.2	30.7	-0.0164	450	0.153	0	11.4	1		20	7.77	50.4	-0.0111	303	0.049	0	17.8	1
22	62.5	11.9	-0.0145	398	0.00891	0	18	1		21	40.8	17.4	-0.0205	565	0.00999	0	8.77	1		21	66.7	43	-0.0108	295	0.178	0	7.47	1
22	138	19.7	-0.011	301	0.0198	0	7.88	1		22	140	24.2	-0.0107	293	0.0715	0	8.48	1		22	47.4	16.5	-0.0102	280	0.0149	0	8.59	1
23	111	17.5	-0.0115	315	0.0215	0	7.43	1		22	33.2	13.1	-0.0117	320	0.122	0	7.77	1		22	90.1	43.5	-0.00253	64.9	0.139	0	10.3	1
23	27.1	38.4	-0.0195	536	0.102	0	7.08	1		22	46.1	45.8	-0.00263	67.8	0.135	0	16.7	1		22	63.8	35.7	-0.0203	559	0.0402	0	5.04	1
23	101	50.4	-0.0107	294	0.0362	0	6.03	1		22	6.11	31	-0.00253	65	0.2	0	6.68	1		24	5.16	32.7	-0.0109	299	0.0258	0	12.8	1
23	37.9	52	-0.0333	922	0.0125	0	8.91	1		23	35.3	5.59	-0.0207	571	0.0169	0	7.77	1		24	24.5	29	-0.0207	570	0.055	0	6.92	1
23	39.4	39.9	-0.0179	492	0.211	0	4.37	1		23	73.9	40.5	-0.00796	216	0.0408	0	13.6	1		24	104	29.7	-0.0159	438	0.257	0	3.9	1
25	80.7	23.2	-0.00225	57.2	0.19	0	3.8	1		24	22	39.3	-0.0212	584	0.00795	0	16.7	1		24	17.7	30.4	-0.0222	611	0.224	0	5.67	1
25	103	28.8	-0.00189	47.2	0.247	0	8.37	1		24	87.5	39.1	-0.0022	55.7	0.233	0	3.01	1		24	71.7	24.3	-0.00144	34.7	0.372	0	7.51	1
27	12.3	8.61	-0.0113	309	0.0222	0	12.2	1		25	129	52.8	-0.0143	394	0.0146	0	15.3	1		25	22.4	16.7	-0.0145	397	0.0498	0	9.01	1
27	138	27.6	-0.0101	274	0.0382	0	7.88	1		26	22.3	21.6	-0.0211	583	0.00783	0	12.2	1		25	140	31.5	-0.0218	600	0.011	0	12.3	1
27	20.1	34.5	-0.0147	402	0.0132	0	7.98	1		27	128	24.1	-0.0211	581	0.00863	0	9.65	1		25	18.3	24.7	-0.0199	548	0.251	0	5.67	1
27	33	34.6	-0.011	300	0.0496	0	7.08	1		27	119	40.9	-0.0115	314	0.0182	0	9.31	1		26	107	26.5	-0.016	439	0.255	0	3.9	1
27	56.1	53.4	-0.0147	404	0.0309	0	12	1		28	79.6	15.2	-0.0206	567	0.119	0	3.46	1		26	130	38.8	-0.024	662	0.00798	0	12.3	1
27	111	24.9	-0.00249	63.7	0.25	0	7.43	1		28	106	47.7	-0.00235	59.9	0.199	0	13.3	1		28	117	15.1	-0.013	358	0.0121	0	15.8	1
28	128	25.8	-0.0118	323	0.0274	0	7.59	1		29	8.53	4.78	-0.00982	268	0.0642	0	8.11	1		28	96.8	10.5	-0.00744	202	0.0786	0	16.7	1
28	61.5	42.6	-0.0254	701	0.0274	0	6.03	1		29	87.7	36.1	-0.00226	57.4	0.273	0	3.01	1		30	17.5	45	-0.0216	595	0.17	0	6.5	1
29	56.4	28.9	-0.0199	548	0.00606	0	10.3	1		30	95.4	23.5	-0.00711	193	0.0511	0	12.1	1		30	52.9	48.9	-0.0206	569	0.0108	0	9.69	1
29	136	19	-0.0111	304	0.0351	0	8.65	1		31	35.3	17	-0.021	580	0.0074	0	13.8	1		30	94.1	45.4	-0.0109	297	0.0257	0	7.52	1
29	95.1	31.5	-0.00331	86.6	0.13	0	7.8	1		31	116	13.2	-0.0102	278	0.0386	0	13.2	1		30	59	8.78	-0.00253	64.9	0.155	0	12.8	1
29	5.77	35.3	-0.0108	296	0.105	0	14.4	1		31	24.2	33.7	-0.0104	284	0.102	0	4.18	1		31	92.3	26.6	-0.00237	60.5	0.216	0	7.59	1
30	6.02	19	-0.0208	574	0.0133	0	12.2	1		31	70.1	42	-0.0097	265	0.0457	0	10.6	1		31	51.9	37.1	-0.0111	304	0.0208	0	10.7	1
31	69.5	38.4	-0.0209	577	0.0406	0	7.47	1		31	80.6	43.6	-0.0209	576	0.0114	0	10.3	1		31	94.6	35.8	-0.00537	144	0.0701	0	9.48	1
31	45.9	5.67	-0.0202	557	0.00815	0	14.9	1		31	37.2	45.6	-0.0205	564	0.00873	0	17.7	1		31	11.7	48	-0.0212	584	0.137	0	6.5	1
31	58.6	13.5	-0.0204	563	0.00775	0	14.9	1		31	58.2	47.8	-0.00271	69.9	0.146	0	13.3	1		32	60.1	29	-0.01	273	0.034	0	8.04	1
31	41.4	41.5	-0.0102	277	0.0204	0	10.9	1		32	16.4	6.76	-0.0209	575	0.0225	0	8.11	1		33	47.1	13.6	-0.00631	170	0.0516	0	8.81	1
32	75.7	18.8	-0.0217	599	0.00632	0	15.1	1		32	124	33.1	-0.00286	74	0.218	0	6.91	1		33	33.2	41.7	-0.0209	576	0.0149	0	16	1
32	56.6	39.2	-0.0213	588	0.0468	0	6.03	1		33	129	27.6	-0.00207	52.2	0.334	0	6.91	1		33	128	41.2	-0.00219	55.4	0.192	0	11.4	1
32	68.6	45.8	-0.0213	589	0.11	0	7.47	1		33	143	40	-0.00209	52.6	0.237	0	14.5	1		34	110	27	-0.0113	309	0.0196	0	11.9	1
33	121	27.4	-0.0199	549	0.0282	0	7.59	1		35	82.2	18.2	-0.0114	313	0.0184	0	8.54	1		34	62.2	46.1	0.00232	-59	0.194	0	9.69	1
34	128	18.6	-0.0388	1070	0.0319	0	8.74	1		35	111	33.5	-0.00333	87.2	0.153	0	6.42	1		35	97.3	21	-0.0109	298	0.0251	0	7.59	1
34	24.7	40.9	-0.0204	562	0.0115	0	10.6	1		35	142	25.6	-0.00219	55.6	0.269	0	8.44	1		35	137	34.8	-0.00196	49	0.31	0	11.4	1
35	40.1	25.2	-0.0213	587	0.0115	0	3.44	1		35	27.1	30.7	-0.0104	285	0.0761	0	4.18	1		35	140	15.9	-0.00221	56.1	0.181	0	19.1	1
35	112	39.8	-0.0402	1110	0.0177	0	15	1		36	133	10.4	-0.0199	547	0.0349	0	6.58	1		36	122	28.3	-0.0401	1110	0.00525	0	11.9	1
35	134	28.1	-0.0137	375	0.0188	0	9.39	1		36	129	18.2	-0.0195	538	0.0508	0	6.32	1		36	63.6	36.2	-0.0203	559	0.0104	0	8.04	1
36	126	51.9	-0.0201	555	0.00988	0	17.8	1		37	88.5	8.75	-0.0212	586	0.0943	0	9.62	1		36	81.1	40.5	-0.00262	67.3	0.178	0	14.3	1
36	35.7	17.2	-0.0108	294	0.0751	0	9.11	1		37	41.7	15.8	-0.00291	75.4	0.131	0	11.6	1		37	108	5.94	-0.0222	611	0.0129	0	7.85	1
37	98.4	26	-0.0201	553	0.0137	0	14.5	1		38	49.2	24.6	-0.0106	289	0.0599	0	6.35	1		37	52.6	6.74	-0.0106	291	0.0185	0	8.81	1
37	24.5	9.45	-0.02	551	0.011	0	13.6	1		38	16.7	31.7	-0.0212	583	0.0109	0	10.5	1		37	16.3	27.4	-0.0208	574	0.00691	0	14.7	1
37	127	34	-0.0107	291	0.0339	0	8.88	1		38	108	10.3	-0.00195	48.9	0.235	0	9.56	1		37	67.8	12.9	-0.0525	1460	0.00604	0	16.4	1
37	51.2	46.1	-0.0203	560	0.0107	0	8.82	1		38	107	50.5	-0.00232	59.1	0.178	0	17.5	1		39	101	5.72	-0.0111	303	0.0676	0	7.85	1
38	93.2	50	-0.012	329	0.172	0	6.56	1		39	33.3	33.1	-0.0115	315	0.0613	0	6.62	1		40	6.14	16.8	-0.0141	386	0.0152	0	8.09	1
38	132	8.97	-0.00299	77.8	0.215	0	10.5	1		39	105	31.5	-0.0107	292	0.0153	0	6.42	1		42	112	13.4	-0.00272	70.3	0.122	0	8.09	1
39	35.1	38.5	-0.00224	56.9	0.359	0	10.6	1		40	6.54	18.9	-0.0216	597	0.00932	0	15.1	1		42	88.1	50.3	-0.0109	297	0.0183	0	11.1	1
39	92.5	43.5	-0.0229	632	0.017	0	6.56	1		40	90.7	18.1	-0.0112	307	0.0444	0	5.17	1		43	13.3	47.1	-0.0138	378	0.0184	0	10.7	1
39	9.67	35.7	-0.00333	87.2	0.15	0	12.6	1		40	137	34.6	-0.0173	477	0.298	0	4.95	1		43	83.2	10.1	-0.0203	560	0.00612	0	9.04	1
40	25.2	27.2	-0.0112	306	0.0121	0	13.8	1		40	142	34	-0.0183	504	0.283	0	4.95	1		43	79	18.1	-0.00594	160	0.242	0	9.04	1
40	77.7	31.8	-0.0205	564	0.00897	0	13	1		40	133	50.4	-0.0192	530	0.00788	0	16.3	1		43	21.6	40.3	-0.0112	306	0.0163	0	10.7	1
40	20.7	41.7	-0.00171	42.1	0.331	0	8.74	1		41	68.2	27.3	-0.0107	292	0.018	0	16.4	1		43	76.9	41	-0.00425	113	0.135	0	9.36	1
41	114	25.5	-0.0108	295	0.0211	0	14.3	1		42	26.3	37.6	-0.0211	582	0.00884	0	5.14	1		44	60.7	44.7	-0.0214	589	0.00627	0	16.6	1
41	49	17.3	-0.00278	72	0.176	0	10	1		42	16.8	7.88	0.00137	-32.8	0.34	0	12.4	1		44	79.1	31.9	-0.00323	84.4	0.128	0	9.36	1
42	39.5	14.1	-0.0203	560	0.00771	0	10	1		43	10.2	52.8	-0.0217	599	0.0566	0	20	1		44	138	42.8	-0.0198	546	0.00491	0	23.3	1
42	106	38	-0.0197	544	0.109	0	5.21	1		43	118	12.2	-0.0104	285	0.033	0	4.8	1		45	6.81	8.74	-0.0106	289	0.034	0	8.09	1
44	90.9	20.9	-0.0154	422	0.13	0	6.22	1		43	129	11.7	-0.0108	294	0.0173	0	7.66	1		46	102	14.4	-0.0379	1050	0.00571	0	9.76	1
44	84.6	20.8	-0.0217	600	0.08	0	6.22	1		43	117	26	-0.0161	442	0.344	0	4.35	1		47	99	48.7	-0.0199	550	0.00951	0	11.1	1
44	51	30.1	-0.00194	48.5	0.256	0	4.88	1		44	114	28.6	-0.018	495	0.242	0	4.35	1		48	51.7	14.5	-0.0108	295	0.0163	0	4.3	1
44	60.3	32.6	-0.00341	89.5	0.135	0	5.43	1		45	55.9	42.4	-0.02	550	0.0106	0	12.7	1		48	46	52.8	-0.00184	45.7	0.264	0	8.88	1
45	59.3	7.43	-0.00302	78.6	0.173	0	14.3	1		45	29.3	46.8	-0.00386	102	0.0928	0	9.74	1		49	31.9	5.78	-0.0202	557	0.0198	0	6.37	1
45	106	43.2	-0.0193	531	0.114	0	5.21	1		45	86.7	14.8	-0.00172	42.3	0.361	0	5.17	1		50	23	39.7	-0.017	468	0.0107	0	8.88	1
45	100	11.2	-0.00342	89.6	0.168	0	13.6	1		46	84.6	32.5	0.00134	-31.9	0.339	0	14	1		50	47	44	-0.0023	58.5	0.193	0	8.88	1
45	11.1	27.3	-0.0211	581	0.00932	0	7.39	1		47	4.63	10.2	-0.0209	576	0.00814	0	11.4	1		50	25.6	5.71	-0.0104	283	0.309	0	6.37	1
45	26.4	48.4	-0.011	300	0.0788	0	5.84	1		47	83.7	52	-0.0211	582	0.0391	0	6.7	1		50	124	36	-0.0203	559	0.01	0	11.1	1
46	52.4	46.1	-0.00159	38.9	0.348	0	10.5	1		47	49.8	18	-0.00975	266	0.0413	0	9.9	1		51	96.3	36.3	-0.0105	288	0.02	0	12.7	1
47	140	37.7	-0.0202	558	0.00581	0	16.2	1		47	29.5	16.3	-0.00182	45.1	0.319	0	6.37	1		51	124	25	-0.0109	298	0.0199	0	7.21	1
47	141	14.1	-0.00165	40.6	0.24	0	10.9	1		48	118	17	-0.0112	307	0.0173	0	4.8	1		51	31.7	41.5	-0.00402	106	0.124	0	8.88	1
47	33.8	37	-0.00278	72	0.148	0	9.06	1		49	78.9	7.3	-0.0113	309	0.118	0	5.73	1		51	21.6	51.4	-0.0198	546	0.00953	0	11.8	1
48	110	22.8	-0.0196	540	0.00754	0	14.5	1		49	58.2	23.1	-0.0154	423	0.0224	0	9.9	1		52	142	7.49	-0.0121	331	0.0593	0	25	1
48	79.9	43.4	-0.0107	293	0.0335	0	10.3	1		49	134	28.4	-0.0107	292	0.157	0	7.66	1		52	77.9	9.94	-0.0198	544	0.00879	0	14.4	1
48	36.2	4.66	-0.00547	147	0.269	0	4.7	1		49	80.7	46	-0.015	412	0.0985	0	6.7	1		53	65	42.6	-0.0142	390	0.0087	0	11.7	1
48	65.4	34.3	-0.00873	237	0.371	0	5.43	1		49	102	46.3	-0.00631	170	0.0383	0	10.6	1		53	103	25.8	-0.0199	548	0.0072	0	12.7	1
49	17.1	23	-0.013	356	0.135	0	6.16	1		49	67.8	20.2	-0.0024	61.3	0.144	0	10	1		53	55.4	12.3	-0.00182	45.2	0.295	0	4.3	1
49	24.7	37.1	-0.0149	409	0.0306	0	7.16	1		50	126	52.6	-0.0199	549	0.0133	0	18.3	1		54	111	13.3	-0.0198	544	0.00844	0	14.5	1
49	22.6	43.9	-0.012	328	0.102	0	5.84	1		51	15.9	8.23	-0.0143	394	0.0257	0	11.4	1		55	81.6	23.9	-0.0116	317	0.0345	0	14.4	1
49	46.2	30.8	-0.00216	54.6	0.241	0	4.88	1		51	25.4	46.6	-0.0205	564	0.0091	0	12.3	1		55	77.3	45	-0.0203	561	0.00925	0	12.5	1
49	124	48	-0.00279	72.2	0.18	0	3.78	1		51	84.3	9.21	-0.0113	308	0.143	0	5.73	1		55	60.5	8.59	-0.00236	60.2	0.264	0	6.31	1
50	85.3	6.41	-0.0181	499	0.0963	0	14.4	1		51	134	19.7	-0.0216	594	0.0232	0	8.79	1		56	118	41.2	-0.0202	555	0.00749	0	17.3	1
50	70.1	40.1	-0.0171	472	0.218	0	7.5	1		51	34.6	20.1	-0.00198	49.6	0.375	0	6.37	1		56	42.7	49.9	-0.0199	549	0.0111	0	13.8	1
51	135	4.91	-0.0187	514	0.0634	0	3.28	1		52	6.35	41.9	-0.0216	596	0.00781	0	13.4	1		56	96.8	50.6	-0.0196	539	0.0295	0	5.19	1
51	98.6	13.7	-0.0216	595	0.0538	0	14.5	1		52	88.7	22	-0.02	551	0.0108	0	13.5	1		58	30.7	33.4	-0.0205	565	0.0341	0	16.4	1
51	94.6	46.9	-0.0208	575	0.00834	0	8.17	1		53	37.5	34.2	-0.0206	569	0.0239	0	6.51	1		58	59.9	32.1	-0.00171	42.2	0.365	0	8.55	1
52	18.1	16.9	-0.021	578	0.0436	0	6.16	1		53	31.2	35.8	-0.0126	344	0.16	0	6.51	1		61	99.2	46.1	-0.0195	538	0.0209	0	5.19	1
52	129	15.5	-0.0209	576	0.11	0	5.7	1		54	11.5	29.6	-0.0207	571	0.0139	0	13.4	1		62	144	43.6	-0.0205	564	0.00632	0	16.4	1
52	106	40.7	-0.00419	111	0.0819	0	13.4	1		56	124	19.8	-0.0113	309	0.0227	0	9.84	1		63	122	9.68	-0.0202	555	0.00484	0	8.36	1
53	141	36.3	-0.011	301	0.0149	0	17.4	1		56	128	35.2	-0.0201	555	0.0157	0	8.9	1		63	51.9	35.2	-0.0109	297	0.0177	0	8.55	1
54	11.6	15.9	-0.0201	555	0.0539	0	6.54	1		56	69.3	41.8	-0.0205	565	0.00785	0	15.7	1		63	6.91	51.9	-0.0211	582	0.0899	0	11.9	1
55	132	19.9	-0.021	580	0.106	0	5.7	1		57	37.6	22.3	-0.0213	588	0.00777	0	12	1		64	26.6	26.1	-0.0207	571	0.03	0	18.6	1
55	132	6.35	-0.0171	469	0.0852	0	3.28	1		57	45.1	34.8	-0.0105	287	0.0142	0	7.65	1		64	127	44.4	-0.0146	402	0.115	0	3.68	1
55	122	13.3	-0.0147	403	0.0287	0	6.88	1		57	120	46.1	-0.02	550	0.00806	0	4.58	1		64	90.5	22.6	-0.0103	282	0.017	0	12.4	1
55	56.2	34.5	-0.00198	49.7	0.222	0	9.12	1		57	121	30.9	-0.0197	544	0.0255	0	8.9	1		64	18.7	53.3	-0.02	550	0.0159	0	11.9	1
55	14.3	45.9	-0.0179	493	0.0852	0	3.74	1		57	56.8	16.7	-0.00172	42.5	0.332	0	9.77	1		64	9.13	19.7	-0.0144	396	0.0128	0	18.6	1
55	79.3	52.4	-0.00156	37.9	0.293	0	9.81	1		58	86.6	20.7	-0.0199	548	0.0088	0	17	1		64	101	34.4	-0.0253	699	0.00578	0	11.7	1
56	44.1	12.4	-0.00874	238	0.0855	0	5.73	1		58	69.9	6.72	-0.0024	61.4	0.247	0	9.65	1		65	78.1	21.5	-0.02	552	0.00846	0	12.4	1
56	21.3	35.5	-0.00192	48.1	0.257	0	10.8	1		58	114	12.2	-0.0127	348	0.0216	0	12.4	1		65	130	26	-0.0213	586	0.00653	0	18.6	1
57	69.7	18.3	-0.011	300	0.0158	0	16.5	1		58	80.5	52.9	-0.00206	51.8	0.312	0	11.3	1		65	57	27.5	-0.00376	99.1	0.163	0	9.15	1
57	141	6.65	-0.0104	283	0.35	0	9.17	1		60	25.8	45.8	-0.00222	56.2	0.373	0	9.83	1		67	40.9	40.6	-0.0109	299	0.0881	0	4.3	1
58	115	39.9	-0.00326	85.2	0.113	0	23.4	1		61	97	4.55	-0.0198	545	0.0345	0	18.3	1		67	118	51.6	-0.0114	311	0.0914	0	9.04	1
58	29.7	22.2	-0.00175	43.2	0.367	0	14.7	1		61	66.5	15.8	-0.0127	347	0.0296	0	4.04	1		68	115	5.02	-0.0107	291	0.0237	0	8.36	1
58	10.5	36.4	-0.0021	53.1	0.267	0	10.2	1		61	17	41.4	-0.0215	592	0.00724	0	9.83	1		69	51.8	40.6	-0.0109	299	0.0569	0	8.62	1
59	35.8	8.92	-0.0186	513	0.164	0	8.99	1		61	21.6	10.5	-0.0413	1140	0.00476	0	10.5	1		70	40.3	5.21	-0.0208	573	0.0471	0	19.3	1
59	52.3	42.7	0.00363	-95.5	0.327	0	5.42	1		61	5.33	34.5	-0.0102	278	0.0313	0	13.6	1		71	36.7	40.1	-0.0103	280	0.062	0	4.3	1
59	48.6	46.6	-0.00398	105	0.268	0	5.42	1		61	51.2	50.6	-0.0205	566	0.0265	0	8.9	1		71	24.2	37	-0.0117	320	0.0181	0	12.8	1
59	4.78	20.8	-0.00188	46.9	0.316	0	8.46	1		62	70.3	38.9	-0.0033	86.5	0.163	0	10.6	1		72	40.6	26.1	-0.0212	584	0.0963	0	5.55	1
60	54.6	11.6	-0.00644	174	0.0963	0	10.6	1		62	84.8	42.4	-0.00342	89.8	0.112	0	11.3	1		72	58.3	46.2	-0.0204	561	0.0134	0	8.62	1
61	45.4	18	-0.0201	553	0.159	0	5.2	1		62	59.9	43.7	-0.0197	543	0.013	0	11.2	1		72	144	14.6	-0.00172	42.4	0.229	0	29.8	1
62	141	28.4	-0.0199	549	0.0163	0	20.6	1		63	103	25.3	-0.0106	290	0.0173	0	7.83	1		72	34.3	52.7	0.0014	-33.4	0.353	0	12.8	1
62	35.5	40.6	-0.0148	406	0.0137	0	14.5	1		63	11.5	7.53	-0.0201	553	0.0114	0	10.5	1		73	85.4	40.8	-0.00192	47.8	0.178	0	12.9	1
62	5.45	49.7	-0.018	496	0.0224	0	6.65	1		63	71.2	28.4	-0.00233	59.4	0.261	0	6.26	1		74	125	37.6	-0.0198	546	0.198	0	9.15	1
63	49.5	21.2	-0.0201	553	0.166	0	5.2	1		64	138	40.4	-0.00977	267	0.0197	0	13.5	1		74	93.4	10.6	-0.0148	407	0.0326	0	11.8	1
65	79.6	35.1	-0.0112	305	0.0179	0	8.49	1		64	45.4	43.9	-0.0227	625	0.0165	0	8.9	1		74	102	38.3	-0.00312	81.4	0.11	0	13.5	1
65	142	50.3	-0.0427	1180	0.00623	0	21.9	1		65	37.9	52.3	-0.0107	293	0.049	0	11.3	1		75	14.5	10.8	-0.0202	558	0.00801	0	8.35	1
65	31.6	19	-0.0105	286	0.195	0	13.8	1		66	113	14	-0.0102	278	0.02	0	14.8	1		76	85.8	19.7	-0.0199	547	0.0278	0	9.38	1
66	9.56	44.4	-0.0102	278	0.0534	0	6.65	1		66	70.5	16.1	-0.0107	294	0.165	0	4.04	1		76	82.3	28.4	-0.0198	546	0.0311	0	9.38	1
67	82.8	14.9	-0.0201	553	0.00861	0	13	1		67	93.6	5.48	-0.0198	546	0.0213	0	14.2	1		76	73.9	47.4	-0.0109	299	0.0146	0	13.2	1
68	54.1	13.1	-0.0207	571	0.0431	0	6.32	1		67	135	9.87	-0.0108	296	0.0254	0	6.61	1		76	103	51.8	0.00143	-34.3	0.347	0	13.5	1
68	91.4	5.18	-0.0113	310	0.0212	0	13	1		67	98.9	38.3	-0.0108	295	0.0161	0	9.99	1		78	18.4	46.3	-0.00178	44.2	0.304	0	12	1
68	28.9	36.5	-0.00782	212	0.027	0	14.1	1		67	79.6	7.77	-0.0208	572	0.0077	0	12.3	1		79	111	11	-0.00253	65.1	0.114	0	17.4	1
69	48.6	42.4	-0.00172	42.5	0.289	0	7.55	1		67	130	19.4	-0.0131	359	0.0249	0	9.79	1		79	46	15.4	-0.032	884	0.0358	0	13.5	1
70	141	10.1	-0.0111	304	0.0172	0	20.1	1		68	51.5	18.8	-0.0144	395	0.0156	0	12.2	1		79	39.9	29.1	-0.0185	508	0.0211	0	6.8	1
70	48	14.8	-0.0142	389	0.313	0	6.12	1		68	96.6	20.8	-0.00869	236	0.243	0	4.31	1		79	132	43.8	-0.0017	41.9	0.333	0	9.15	1
70	48.1	20.9	-0.0217	597	0.0704	0	6.01	1		68	75.3	23.6	-0.0117	320	0.122	0	6.26	1		79	63.1	6.59	-0.00203	50.9	0.268	0	19.2	1
70	93.7	42.7	-0.00186	46.3	0.292	0	13.3	1		68	40.4	29.3	-0.00988	270	0.12	0	3.93	1		80	22.5	13.1	-0.02	552	0.00938	0	8.35	1
71	35.7	5.85	-0.0209	576	0.00642	0	12.9	1		68	77.3	30.4	-0.0151	416	0.0486	0	6.38	1		81	107	35.6	-0.027	746	0.00693	0	10.1	1
71	131	51.7	-0.0134	368	0.0162	0	12	1		69	33.9	21.8	-0.0148	405	0.0189	0	9.13	1		82	93.4	19.6	-0.0118	323	0.0124	0	7.03	1
71	26.3	14.7	-0.0136	373	0.0241	0	7.38	1		69	136	27	-0.0197	541	0.00959	0	7.71	1		82	139	6.79	-0.00288	74.7	0.156	0	18.6	1
71	141	46.3	-0.011	300	0.288	0	11.7	1		70	6.32	49.1	-0.0211	582	0.00948	0	23.5	1		83	9.88	28.7	-0.00997	272	0.0472	0	8.69	1
71	43.1	37.3	-0.0018	44.6	0.286	0	7.55	1		70	25.3	11.5	-0.0149	410	0.0387	0	6.2	1		83	28.9	52.2	-0.0218	601	0.0459	0	10.1	1
72	5.61	8.71	-0.0215	592	0.00794	0	15.6	1		70	29.2	43.7	-0.00254	65.2	0.169	0	12.3	1		84	58.9	48.9	-0.00223	56.7	0.165	0	13.8	1
72	105	35.5	-0.0163	448	0.0112	0	13.4	1		71	94	52.3	-0.0203	560	0.0118	0	9.61	1		84	33.9	43.5	-0.0413	1140	0.00543	0	10.1	1
72	35	49.2	-0.00243	62.3	0.235	0	14.1	1		72	105	47.4	-0.0199	547	0.0146	0	7.15	1		84	99.7	42.4	-0.0194	533	0.0192	0	10.1	1
73	80.5	44.4	-0.00313	81.5	0.145	0	12.9	1		72	25.8	17.6	-0.0156	428	0.0603	0	6.2	1		86	112	19.9	-0.0208	573	0.0533	0	5.61	1
74	42.1	20	-0.0252	696	0.0204	0	6.01	1		72	98.3	24.8	-0.02	551	0.0662	0	4.31	1		86	15.7	22.2	-0.0211	582	0.122	0	6.65	1
74	19.9	31.2	-0.0113	308	0.0306	0	9.75	1		72	106	31	-0.0209	577	0.0168	0	9.75	1		86	85.3	40.8	-0.0044	117	0.102	0	9.94	1
74	57	50.8	-0.0109	298	0.0118	0	11.9	1		72	123	47.1	-0.0031	80.7	0.111	0	17.4	1		86	135	46.4	-0.011	300	0.0212	0	8.81	1
75	22.8	21.2	-0.0122	333	0.0457	0	7.38	1		73	7.36	13.4	-0.0252	696	0.0211	0	18	1		86	128	22	-0.0103	280	0.0248	0	9.82	1
75	123	27.3	-0.0102	279	0.0187	0	12.5	1		73	44.2	28.6	-0.0204	561	0.0115	0	3.93	1		87	56.5	35.3	-0.0207	570	0.00816	0	13.8	1
75	132	38.9	-0.00312	81.2	0.194	0	11.7	1		73	94.7	38.3	-0.00641	173	0.0589	0	7.29	1		87	91.1	13	-0.0199	550	0.00847	0	7.03	1
76	70.1	52	-0.00205	51.6	0.27	0	12.9	1		73	144	25.6	-0.00296	76.9	0.18	0	7.71	1		87	92.1	27.1	-0.0211	582	0.029	0	3.83	1
77	96.3	15.7	-0.0405	1120	0.00485	0	10.5	1		75	80.1	8.48	-0.0203	559	0.0199	0	8.28	1		87	17	43.4	-0.0203	559	0.00886	0	14	1
77	16.8	40.4	-0.0423	1170	0.00537	0	9.75	1		75	81	25	-0.0138	379	0.332	0	5.05	1		89	11.6	17	-0.0255	704	0.0471	0	5.58	1
77	119	39.2	-0.0207	571	0.00734	0	12.5	1		76	135	5.09	-0.0195	537	0.119	0	8.07	1		89	23.5	31.1	-0.00779	211	0.0273	0	8.81	1
78	131	6.19	-0.00336	88	0.33	0	22.6	1		76	93.1	11.9	-0.0259	715	0.0924	0	5.69	1		89	113	25.3	-0.0142	389	0.112	0	5.61	1
79	105	21.9	-0.0208	574	0.0125	0	10.5	1		76	95.1	19.3	-0.0217	599	0.0868	0	6.39	1		90	58.3	49.1	-0.00343	90	0.111	0	14	1
79	88.7	29.4	-0.0401	1110	0.00512	0	15.7	1		76	57.3	49.6	-0.0105	287	0.258	0	5.06	1		90	122	14.6	-0.00688	186	0.04	0	9.82	1
79	59.1	31.7	-0.0111	303	0.021	0	10.2	1		77	111	19.8	-0.0136	372	0.0208	0	11.3	1		90	93	51.2	-0.014	384	0.0133	0	12.9	1
79	6.16	25.2	-0.0029	75.3	0.294	0	9.38	1		77	55.4	18	-0.0196	540	0.00913	0	9.54	1		91	143	50.9	-0.0204	561	0.00921	0	8.81	1
80	100	5.72	-0.0196	540	0.0133	0	10.7	1		77	76.6	22.4	-0.0211	580	0.12	0	5.05	1		92	39.3	39	-0.0214	591	0.0522	0	6.4	1
81	77.3	13.9	-0.0205	564	0.00506	0	19.1	1		78	6.15	45.2	-0.0243	671	0.075	0	16.6	1		93	10.4	11.5	-0.0109	297	0.0869	0	5.58	1
81	59.3	41.9	-0.0253	699	0.0412	0	3.45	1		78	130	10.6	-0.0194	534	0.0388	0	8.07	1		93	32.9	39.3	-0.0118	322	0.213	0	6.4	1
81	22.4	19.7	-0.00195	48.7	0.278	0	12.2	1		78	87.4	12.3	-0.0206	569	0.117	0	5.69	1		94	15.4	27.7	-0.0068	184	0.0447	0	8.81	1
81	26.6	31.1	0.00164	-40.3	0.261	0	12.2	1		78	87.2	25.4	-0.0063	170	0.227	0	6.21	1		94	47.9	34.9	-0.0153	419	0.0176	0	9.5	1
82	42.4	17.9	-0.0239	660	0.0387	0	7.27	1		78	61.4	52.5	-0.00914	249	0.243	0	5.06	1		95	19.9	18.5	-0.0203	560	0.00717	0	10.3	1
84	14.3	29.9	-0.00201	50.5	0.258	0	9.38	1		79	35.3	11.2	-0.02	550	0.00834	0	15.6	1		95	21.8	39.7	-0.021	579	0.00993	0	11.1	1
85	82.4	45.9	-0.0213	588	0.143	0	12.7	1		79	64.2	45.9	-0.0198	545	0.0229	0	7.2	1		96	49.2	20.1	-0.0107	292	0.0192	0	5.21	1
85	134	19.2	-0.00163	39.8	0.283	0	14.1	1		80	27.1	33.4	-0.0205	566	0.0314	0	3.67	1		96	13	47.7	-0.0132	363	0.0954	0	11.9	1
86	134	5.04	-0.0202	557	0.00557	0	14.2	1		80	19.7	10	-0.00151	36.5	0.315	0	15.6	1		96	36.4	5.05	-0.00301	78.4	0.168	0	5.8	1
86	127	31.6	-0.0205	564	0.00834	0	11.7	1		81	53.4	8.65	-0.0207	570	0.0806	0	9.54	1		96	91.5	7.24	-0.0212	585	0.0223	0	8.86	1
87	90.9	6.24	-0.0106	289	0.0353	0	23.2	1		81	135	48	-0.0204	562	0.00859	0	14.6	1		96	141	34.2	-0.00163	40	0.335	0	10.1	1
87	45	52.9	-0.0111	303	0.0192	0	12.9	1		81	118	48.8	-0.0221	609	0.0393	0	3.57	1		96	122	38.5	-0.002	50.1	0.216	0	17.1	1
87	68.6	12.5	-0.00249	63.9	0.287	0	23.2	1		81	103	26.9	-0.00245	62.6	0.174	0	10.7	1		97	89.9	15.9	-0.0197	543	0.0232	0	7.74	1
88	55.4	38.2	-0.0211	581	0.00788	0	5.03	1		82	115	33.8	-0.0207	571	0.0151	0	9.42	1		97	76.8	48.1	-0.0203	560	0.00822	0	12.6	1
89	38.2	41.9	-0.0215	594	0.0118	0	7.62	1		82	133	18.5	-0.0215	592	0.0155	0	8.64	1		97	74.1	12.9	-0.00155	37.8	0.34	0	5.56	1
90	43.8	15.6	-0.0202	556	0.00987	0	11	1		82	49.4	48	-0.0203	560	0.00877	0	10.3	1		98	74.8	26.2	-0.0105	286	0.0157	0	12.1	1
90	73.1	37.3	-0.0206	568	0.0572	0	12.7	1		83	21.9	39.8	-0.0109	298	0.0543	0	4.76	1		98	97.5	14.5	-0.0142	391	0.046	0	7.74	1
90	116	15.4	-0.0207	571	0.00613	0	16.6	1		83	73.1	44.2	-0.0109	298	0.0202	0	8.87	1		98	31.5	8.05	-0.00244	62.3	0.24	0	5.8	1
91	118	39	-0.0199	548	0.0212	0	8.11	1		83	101	16.2	0.00253	-64.9	0.224	0	10.9	1		99	141	44.3	-0.00643	174	0.0605	0	10.1	1
92	32.8	7.87	-0.0116	317	0.0935	0	11.7	1		84	72.8	20	-0.0204	562	0.00938	0	9.85	1		100	116	19.6	-0.0109	298	0.0147	0	11.2	1
93	63.1	26.3	-0.0166	457	0.0114	0	11.5	1		84	114	24.5	-0.0101	276	0.0294	0	9.42	1		100	88.4	32.6	-0.0202	556	0.00732	0	15	1
93	89.9	30.2	-0.0209	576	0.00972	0	14.3	1		85	100	51.3	-0.0102	279	0.0195	0	10.8	1		100	54	18.3	-0.00338	88.5	0.284	0	5.21	1
93	109	32.5	-0.0101	276	0.0431	0	4.17	1		85	74.8	29.6	-0.019	522	0.0255	0	9.85	1		101	106	42.3	-0.0399	1100	0.00598	0	12.8	1
93	30.9	44.2	-0.0201	555	0.00956	0	7.62	1		85	10.4	30.9	-0.0207	572	0.0142	0	7.72	1		101	104	29.6	-0.011	300	0.0144	0	12.7	1
93	50.7	52.1	-0.00235	60	0.209	0	14.7	1		86	94.4	42.3	-0.0103	280	0.02	0	10.8	1		102	26.6	18.6	-0.0119	325	0.0165	0	11.6	1
94	99.8	14.1	-0.0202	556	0.0153	0	7.02	1		87	40	52.2	-0.00183	45.4	0.285	0	10.3	1		102	6.92	25.8	-0.0108	295	0.0281	0	8.53	1
94	21.3	27	-0.0105	286	0.0358	0	10.5	1		88	123	31.5	-0.0355	981	0.021	0	8.33	1		102	14.7	37.4	-0.00222	56.2	0.173	0	14	1
94	52.1	22.7	-0.00333	87.2	0.133	0	11	1		88	63.3	40.5	-0.0112	307	0.0234	0	9.71	1		105	143	42	-0.00327	85.5	0.114	0	10.1	1
94	31.8	27	-0.00419	111	0.113	0	10.5	1		88	114	45.2	-0.0209	576	0.00959	0	14.9	1		106	134	35.2	-0.0208	573	0.0101	0	6.94	1
94	100	40.2	-0.0114	313	0.0334	0	10	1		88	72.1	53	-0.0208	574	0.00969	0	8.87	1		106	13.2	20.1	-0.0105	287	0.0418	0	8.53	1
94	92	46.1	-0.0118	324	0.0287	0	10	1		88	130	36.3	-0.0207	572	0.0566	0	8.33	1		107	60.3	20.9	-0.0456	1260	0.00546	0	11.4	1
96	130	6.84	-0.0205	564	0.13	0	5.66	1		89	56.2	33.8	-0.00814	221	0.0387	0	9.71	1		107	70.6	25.6	-0.0207	569	0.00835	0	6.54	1
96	22.4	16.2	-0.0218	601	0.01	0	8.58	1		89	29.4	44.6	-0.00393	104	0.157	0	10.5	1		107	112	27.9	-0.0197	543	0.00741	0	6.33	1
96	19.7	45.9	-0.00671	181	0.0396	0	11.3	1		90	74.7	11.5	-0.0211	580	0.0731	0	6.02	1		108	85.9	28	-0.0108	296	0.0145	0	12.4	1
97	106	17.6	-0.00599	161	0.267	0	7.02	1		90	15.7	25.3	-0.00236	60.1	0.324	0	7.72	1		108	29.8	16.7	-0.00208	52.5	0.197	0	14.8	1
98	135	8.02	-0.0202	556	0.103	0	5.66	1		91	75.6	17.4	-0.0219	603	0.166	0	6.02	1		109	99.3	39.9	-0.00215	54.4	0.144	0	12.7	1
98	115	12.5	-0.0147	403	0.0105	0	10.1	1		91	23.4	53.2	-0.0133	365	0.0156	0	10.5	1		110	96.4	19.2	-0.0202	556	0.0401	0	8.28	1
98	143	28.6	-0.00333	87.1	0.0961	0	22.1	1		92	47.3	24.5	-0.0203	559	0.00988	0	12.9	1		111	40	28.6	-0.0198	545	0.0391	0	4.67	1
98	14.7	35.8	-0.0205	566	0.011	0	8.35	1		92	142	6.76	-0.00175	43.1	0.351	0	7.61	1		111	19.2	26.9	-0.0212	583	0.00682	0	9.04	1
99	56.9	48.1	-0.0199	548	0.0084	0	17.8	1		92	99.4	21.4	-0.00309	80.4	0.157	0	13.9	1		111	98.3	27.2	-0.0199	549	0.0348	0	8.28	1
99	5.12	10.8	-0.0207	570	0.0133	0	11.7	1		93	39.9	40.3	-0.00133	31.6	0.347	0	11.3	1		112	142	17.5	-0.0195	538	0.00715	0	25.3	1
99	4.65	27.4	-0.0109	299	0.14	0	13.1	1		94	68.8	12.4	-0.0213	588	0.0605	0	6.02	1		112	75.5	21.2	-0.02	552	0.0158	0	6.54	1
100	31.6	36.5	-0.0205	564	0.0344	0	3.69	1		94	5.53	46.6	-0.021	578	0.00812	0	6.44	1		112	112	34.2	-0.00717	194	0.0682	0	6.33	1
101	65.6	32.4	-0.0198	546	0.104	0	7.21	1		94	68.6	20.5	-0.0117	319	0.123	0	7.67	1		113	6.66	14.6	-0.00343	90.1	0.11	0	17.5	1
101	55.2	6.49	-0.0132	363	0.208	0	15.7	1		95	62.4	15.4	-0.022	605	0.0232	0	7.07	1		113	60.5	42.8	-0.0214	590	0.00783	0	15.3	1
102	17.5	43.7	-0.0205	566	0.0115	0	8.35	1		95	64.1	28.7	-0.0114	311	0.021	0	9.35	1		114	43.3	9	-0.017	468	0.0108	0	15.5	1
103	82	36.9	-0.0112	307	0.0129	0	15.1	1		95	109	51.4	0.00184	-45.7	0.337	0	12.3	1		115	84.3	6.32	-0.0108	294	0.0132	0	17.3	1
103	110	47	-0.0212	585	0.101	0	9.81	1		96	112	15.4	-0.0208	574	0.0285	0	7.53	1		115	63.3	12.2	-0.0208	575	0.00811	0	13.8	1
103	40.9	13	-0.0096	262	0.282	0	4.85	1		96	11.3	28.1	-0.00268	69.2	0.321	0	9.69	1		115	91.9	33.3	-0.0135	370	0.0198	0	8.8	1
104	95.2	7.92	-0.0111	303	0.0247	0	7.03	1		98	52.8	36.4	-0.0208	574	0.0604	0	9.5	1		115	39.5	24	-0.0214	589	0.069	0	4.67	1
104	124	36.6	-0.0205	565	0.0374	0	6.79	1		98	105	10.4	-0.0207	570	0.0166	0	8.41	1		116	67.3	29	-0.0127	347	0.226	0	6.67	1
105	32.3	51.4	-0.0124	341	0.0252	0	14.9	1		98	117	23.4	-0.0103	282	0.052	0	7.62	1		117	91.6	22.5	-0.00287	74.4	0.149	0	6.47	1
107	9.96	5.4	-0.0143	394	0.0104	0	22.4	1		99	47.7	9.12	-0.0194	534	0.0107	0	16	1		117	41.1	39.9	-0.00253	64.8	0.215	0	8.9	1
107	31.1	12.7	-0.0231	638	0.00873	0	8.92	1		99	14.6	37.2	-0.0107	291	0.0243	0	9.45	1		118	71.2	23.6	-0.0211	581	0.0548	0	6.67	1
107	130	38.6	-0.0239	659	0.0209	0	6.79	1		99	61	41.4	-0.0415	1150	0.00841	0	9.5	1		119	105	6.38	-0.00704	191	0.124	0	9.11	1
107	138	43	-0.0109	297	0.0813	0	9.32	1		99	45.3	30.1	-0.0101	275	0.0589	0	9.8	1		119	133	26	-0.0208	573	0.0092	0	14.1	1
108	117	7.57	-0.0107	292	0.03	0	9.66	1		99	12	46.3	-0.0112	305	0.0399	0	6.44	1		119	48.3	29.2	-0.00247	63.2	0.209	0	10.2	1
108	43.8	38.4	-0.0111	303	0.0217	0	8.7	1		100	109	22.5	-0.0203	558	0.0107	0	7.53	1		120	6.7	21.1	-0.0211	583	0.171	0	28.6	1
108	72.8	48.8	-0.0204	562	0.00989	0	10.9	1		101	4.91	36.1	-0.021	580	0.0298	0	9.79	1		120	144	37.6	-0.0192	530	0.00805	0	14.5	1
108	34	22.6	-0.0245	675	0.00697	0	7	1		101	62.8	16.8	-0.00245	62.7	0.21	0	16.9	1		120	102	44.5	-0.00943	257	0.249	0	5.28	1
109	121	16.5	-0.0138	379	0.012	0	9.66	1		103	27.6	35.3	-0.0375	1040	0.0129	0	13.1	1		120	83.5	39.9	-0.00146	35.3	0.331	0	10.7	1
110	96.3	37.9	-0.0201	555	0.0109	0	11.3	1		103	17.7	16.6	-0.00195	48.9	0.222	0	20.8	1		121	48.1	15.8	-0.00163	39.9	0.312	0	8.28	1
110	96.7	5.37	-0.0419	1160	0.00694	0	8.53	1		103	104	52.5	0.00192	-48	0.238	0	13.1	1		121	45.7	50.3	-0.00172	42.5	0.259	0	9.38	1
110	21.6	28.3	-0.0191	527	0.121	0	3.71	1		104	67.1	50.2	-0.0102	279	0.0316	0	10.8	1		122	91.3	29	-0.00234	59.6	0.175	0	6.47	1
111	70.5	20	-0.0196	541	0.011	0	13	1		105	69.8	35.9	-0.0211	583	0.0797	0	5.16	1		122	49.8	41.9	-0.00183	45.6	0.3	0	6.08	1
111	104	46	-0.0112	306	0.0216	0	11.3	1		105	118	37.5	-0.00204	51.3	0.364	0	6.34	1		124	62	26	-0.0106	290	0.044	0	14.1	1
112	141	17.6	-0.00144	34.7	0.345	0	20.3	1		106	88.5	33.4	-0.0114	313	0.0659	0	7.07	1		125	74	8.3	-0.0214	591	0.00848	0	17.5	1
112	107	22.8	-0.0205	566	0.0119	0	15.3	1		107	70.6	8.07	-0.0205	565	0.0076	0	12.4	1		125	46.9	24	-0.00227	57.8	0.28	0	6.56	1
112	38.3	47.2	-0.00267	68.9	0.178	0	8.37	1		107	105	29.2	-0.0207	572	0.00803	0	12.9	1		126	56.8	11.6	-0.0154	422	0.0106	0	9.59	1
112	46.6	46.6	-0.00254	65.1	0.269	0	8.37	1		107	65.5	38.7	-0.0137	375	0.225	0	5.16	1		126	90.3	19.6	-0.00134	32	0.296	0	9.47	1
115	25.5	11.2	-0.0205	566	0.00708	0	17.5	1		107	116	43.5	-0.0029	75.2	0.196	0	5.43	1		126	6.38	51	-0.0214	590	0.00884	0	8.89	1
115	67.4	32.6	-0.0218	600	0.0143	0	7.25	1		108	139	12.6	-0.0202	557	0.0107	0	16.2	1		126	55	44.9	-0.00176	43.6	0.267	0	6.08	1
115	77.3	49.7	-0.026	719	0.248	0	7.54	1		108	124	21.4	-0.0399	1100	0.00529	0	7.7	1		127	84	34	-0.00325	85.1	0.12	0	8.83	1
116	86.2	11.1	-0.00713	193	0.0402	0	9.36	1		109	82.6	37.4	-0.0112	307	0.118	0	7.07	1		128	39.2	10.9	-0.0102	279	0.0195	0	11.3	1
117	83	44.7	-0.0835	2320	0.0105	0	7.54	1		110	33.8	7.86	-0.00669	181	0.0473	0	11	1		128	45	34.6	-0.0108	294	0.0413	0	10.7	1
118	47.6	28.6	-0.0167	461	0.0149	0	11.9	1		110	97.2	17.9	-0.00208	52.4	0.241	0	11.1	1		129	104	30.4	-0.00569	153	0.0526	0	10.7	1
118	35.1	31.3	-0.0201	555	0.0557	0	9.14	1		111	89.3	44.3	-0.0208	574	0.00961	0	9.64	1		129	7.75	42.2	-0.00232	59.1	0.28	0	8.89	1
119	110	11.5	-0.0305	842	0.0121	0	11.6	1		111	48.6	33.7	-0.0112	306	0.0219	0	7.4	1		130	124	41.9	-0.0125	344	0.0277	0	12	1
120	124	10.5	-0.0205	566	0.0245	0	14.3	1		111	132	27.3	-0.0197	542	0.0231	0	8.93	1		130	40.6	22.1	-0.015	413	0.0333	0	6.56	1
120	39.6	44.5	-0.021	579	0.0194	0	6.31	1		112	89.9	26.3	-0.0103	280	0.0187	0	11.1	1		130	112	41.9	-0.0207	570	0.00624	0	12	1
120	139	12.1	-0.00287	74.5	0.144	0	15.4	1		112	56.8	51.8	-0.0202	556	0.0179	0	12.6	1		131	26.9	21.4	-0.153	4260	0.00384	0	6.99	1
120	138	47.5	0.0018	-44.6	0.292	0	10.9	1		112	84.1	8.01	-0.0112	306	0.025	0	9.29	1		132	32.6	45.5	-0.0212	585	0.00697	0	7.11	1
121	92.7	17.9	-0.0205	566	0.0228	0	6.49	1		112	46.2	43.6	-0.0108	295	0.0418	0	3.79	1		132	83.9	20.6	-0.0195	537	0.00571	0	13.4	1
121	10.2	23.7	-0.0135	369	0.0162	0	12.6	1		112	23.1	10.2	-0.00206	51.8	0.246	0	11	1		133	109	8.57	-0.00169	41.7	0.229	0	16.7	1
121	64.5	37.5	-0.0227	627	0.00727	0	19.1	1		112	123	29.1	-0.00976	266	0.103	0	5.41	1		134	23.5	27.5	-0.0236	652	0.248	0	6.99	1
122	22.8	22.8	-0.00755	205	0.0369	0	11.3	1		113	112	12.2	-0.0043	114	0.101	0	4.39	1		135	52.1	17.3	-0.0411	1140	0.00495	0	9.11	1
122	127	46.5	-0.0144	394	0.0184	0	6.48	1		114	81.4	51.5	-0.00972	265	0.0344	0	9.5	1		135	51.8	26.4	-0.0206	568	0.0612	0	7.56	1
122	40.9	38.4	-0.0156	429	0.0776	0	6.31	1		115	70.4	8.38	-0.0113	310	0.0341	0	8.24	1		136	45	29.7	-0.0116	318	0.0795	0	7.56	1
123	86.7	20.4	-0.0114	311	0.19	0	6.49	1		115	6.16	41.6	-0.0213	588	0.00637	0	15.6	1		137	13.2	41.6	-0.0207	570	0.00835	0	7.06	1
123	99.3	29.6	-0.0206	568	0.126	0	5.51	1		115	76.9	27.1	-0.00241	61.6	0.181	0	10.5	1		137	35.7	51.9	-0.0213	588	0.116	0	7.11	1
123	124	35.8	-0.021	578	0.00901	0	9.72	1		115	76.8	37.5	0.00159	-38.9	0.371	0	10.5	1		138	91.3	29.9	-0.0205	565	0.00751	0	16.1	1
123	24.1	4.95	-0.0202	556	0.00949	0	8.25	1		116	51.9	8.28	-0.0208	573	0.0704	0	5.65	1		138	47.8	46.9	-0.0207	570	0.00838	0	11.9	1
123	12.9	38.7	-0.00267	68.7	0.179	0	15.3	1		116	9.48	10.5	-0.0213	587	0.0142	0	13.6	1		139	89.1	45.9	-0.00474	126	0.183	0	6.79	1
123	98.6	7.9	-0.00161	39.4	0.326	0	11.6	1		116	49.8	16.2	-0.0178	491	0.175	0	3.51	1		140	16.8	16.8	-0.021	580	0.00816	0	14.4	1
125	97.1	24.6	-0.0208	572	0.163	0	5.51	1		116	12.9	27.5	-0.0207	570	0.00982	0	13.7	1		140	79.6	41	-0.0144	396	0.0683	0	4.62	1
126	45.9	16.4	-0.011	301	0.0184	0	11.4	1		116	35.3	41.9	-0.0109	298	0.0759	0	4.04	1		140	65	18.4	-0.0101	276	0.0196	0	12.9	1
126	139	16.3	-0.0202	557	0.0162	0	20.8	1		116	76.7	13.6	-0.0105	287	0.0411	0	8.24	1		140	94.5	7.84	-0.00143	34.4	0.375	0	17.4	1
126	38.9	25.4	-0.0211	582	0.0105	0	10	1		116	26.1	30.9	-0.0103	281	0.0191	0	9.29	1		141	67.5	51.3	-0.00518	139	0.0716	0	11.8	1
126	129	52.8	-0.00274	70.7	0.281	0	6.48	1		116	41.2	33.9	-0.0155	426	0.0149	0	7.4	1		142	38.6	39.3	-0.0205	566	0.0122	0	11.9	1
127	32.3	5.3	-0.0145	399	0.013	0	8.25	1		116	54.2	39.5	-0.0109	298	0.0278	0	8.03	1		144	61.1	36.9	-0.00235	59.9	0.205	0	8.27	1
127	30.6	31	-0.0208	573	0.0225	0	10	1		117	127	20.1	-0.0108	295	0.0224	0	9.38	1		144	31.2	17.8	-0.0394	1090	0.0555	0	7	1
127	69.8	32.1	-0.0209	576	0.00954	0	20.6	1		117	90.8	50	-0.0109	298	0.0253	0	9.5	1		145	101	23.9	-0.00365	96.1	0.0975	0	13.4	1
128	65.1	53.1	-0.00181	44.8	0.273	0	21.5	1		117	58.7	7.54	-0.0112	306	0.0686	0	6.83	1		145	42.9	24	-0.00242	61.8	0.236	0	11.3	1
129	20.5	16.4	-0.0117	321	0.0142	0	11.4	1		117	96.7	15.3	-0.00264	68.1	0.29	0	5.46	1		145	96.8	36.6	-0.00259	66.5	0.152	0	13.4	1
130	4.48	17.5	-0.0153	421	0.00957	0	16.1	1		118	29.9	6.25	-0.0213	586	0.00904	0	14.4	1		146	82.6	11.1	-0.0192	529	0.00684	0	18.7	1
130	110	48.4	-0.0202	558	0.0116	0	18.9	1		118	110	15.9	-0.0138	380	0.0204	0	4.39	1		146	57.9	44.5	-0.00195	48.8	0.218	0	8.27	1
132	92.3	9.91	-0.0205	566	0.00531	0	16.5	1		119	34.8	19.8	-0.0211	582	0.00457	0	10	1		147	15.3	36.4	-0.00244	62.3	0.218	0	17.3	1
132	144	37.7	-0.0197	543	0.009	0	10.1	1		119	28.9	39.7	-0.00906	247	0.0861	0	6.8	1		148	79.1	35.7	-0.0114	311	0.0588	0	5.84	1
132	39.3	44.7	-0.0206	568	0.00796	0	10.4	1		119	48.7	12.9	-0.0183	504	0.172	0	3.51	1		148	126	9.36	-0.0602	1670	0.00439	0	17.3	1
132	17.5	5.43	-0.0106	289	0.0233	0	11.4	1		120	111	25.5	-0.0107	292	0.0524	0	8.07	1		148	132	43.6	-0.00223	56.6	0.265	0	9.54	1
133	103	22.7	-0.00208	52.5	0.238	0	16.5	1		120	62.3	28.7	-0.0108	294	0.0224	0	11.6	1		149	31.4	5.31	-0.0246	680	0.00652	0	12.5	1
134	38.8	34.3	-0.0354	980	0.0107	0	10.4	1		121	142	45.4	-0.0126	346	0.0204	0	14.5	1		150	13	12.9	-0.0149	409	0.013	0	18.8	1
134	70.2	30.2	-0.00185	46	0.299	0	10.1	1		121	37.6	45.2	-0.0174	478	0.105	0	4.04	1		151	64.5	22.3	-0.0469	1300	0.00503	0	3.57	1
135	53.6	33.8	-0.0205	565	0.0108	0	14.2	1		122	117	14.8	-0.0117	320	0.0243	0	6.85	1		151	30.1	45.3	-0.0105	288	0.0745	0	7.99	1
137	18.1	42.2	-0.0219	605	0.0128	0	9.81	1		122	122	29.2	-0.00943	257	0.128	0	3.27	1		152	108	9.04	-0.0201	554	0.00982	0	11.9	1
137	62.9	44.5	-0.0047	125	0.0599	0	11.4	1		123	35.6	29.8	-0.0216	597	0.00931	0	10	1		152	135	24.2	-0.02	552	0.0106	0	17.3	1
138	23.4	24.3	-0.0205	566	0.0117	0	18.4	1		123	89.2	30.4	-0.00889	242	0.344	0	7.37	1		152	52.7	29	-0.0198	545	0.0135	0	9.5	1
138	32.1	46.2	-0.00361	94.9	0.103	0	13.6	1		123	61.5	43.1	-0.0113	309	0.0151	0	14.4	1		152	77.3	30.1	-0.0206	567	0.0137	0	5.84	1
139	122	17.4	-0.0108	295	0.0346	0	13.7	1		123	143	30.9	-0.0202	557	0.00842	0	14.5	1		152	32.9	35.9	-0.0208	574	0.00712	0	7.67	1
139	106	20.8	-0.0201	553	0.00848	0	11	1		123	69.5	19.6	-0.00325	85	0.18	0	3.78	1		152	87.5	46.2	-0.00196	49.1	0.315	0	13.5	1
139	94.6	26	-0.0189	520	0.0465	0	3.79	1		124	14.5	18.3	-0.0023	58.6	0.197	0	16.1	1		152	40.9	48.1	-0.0111	305	0.0316	0	9.66	1
139	9.06	38.4	-0.0207	569	0.0107	0	9.81	1		125	20.7	50.6	-0.0221	611	0.00784	0	11.9	1		152	67.9	42.9	-0.00146	35.2	0.355	0	13.3	1
139	114	44.5	-0.00498	133	0.0654	0	16.2	1		125	38.5	49.3	-0.018	496	0.0705	0	4.17	1		153	16.2	49.4	-0.0109	297	0.0186	0	14.5	1
139	89.7	49.9	-0.0198	546	0.0139	0	17.8	1		126	127	17.5	-0.0202	557	0.00973	0	9.05	1		153	134	52.9	-0.0232	640	0.00539	0	9.54	1
140	63.2	10.6	-0.011	301	0.0172	0	10.8	1		126	93.9	36	-0.021	579	0.0347	0	6.58	1		154	130	42.3	-0.02	551	0.00849	0	11.4	1
140	40.5	7.42	-0.0117	320	0.279	0	3.3	1		126	112	23.3	-0.002	50.1	0.293	0	7.31	1		154	32.5	52.9	-0.0206	567	0.0164	0	7.99	1
140	43.4	21	-0.00364	95.9	0.107	0	9.44	1		127	85.5	14.4	-0.0195	537	0.0852	0	6.18	1		155	52.1	38.4	-0.0114	311	0.0199	0	9.5	1
141	114	28.3	-0.0208	574	0.0116	0	11	1		127	16.5	34.3	-0.0207	571	0.00698	0	16.1	1		156	119	14.7	-0.0107	294	0.017	0	10.9	1
141	72	51.2	-0.0201	555	0.00901	0	11.4	1		127	141	11.6	-0.00178	44.1	0.296	0	14.8	1		157	26.2	32.3	-0.00371	97.7	0.139	0	6.49	1
141	73.4	17.2	-0.00167	40.9	0.312	0	12.1	1		127	58.8	27.8	-0.00158	38.6	0.352	0	13.3	1		158	73.5	53.2	-0.0197	543	0.0127	0	18.3	1
142	130	28.9	-0.0105	287	0.0142	0	13.8	1		130	92.9	25.9	-0.0205	566	0.137	0	3.69	1		159	128	21.2	-0.0105	287	0.026	0	10.4	1
142	54.5	36	-0.00142	34.1	0.286	0	11.3	1		130	73.3	46.1	-0.00737	200	0.131	0	19.2	1		159	70	35.2	-0.0255	703	0.00692	0	9.75	1
143	38.8	4.55	-0.0185	509	0.112	0	3.3	1		132	36.1	43.3	-0.022	606	0.0867	0	5.87	1		160	36	39.6	-0.0202	556	0.00745	0	10.1	1
144	60.5	26.4	-0.00177	43.8	0.26	0	8.88	1		132	111	6.57	-0.0202	556	0.0105	0	21.4	1		161	110	33.2	-0.00752	204	0.0296	0	17.1	1
145	111	12.7	-0.0105	286	0.0291	0	11.2	1		133	51.4	48.3	-0.00269	69.4	0.209	0	5.4	1		161	27.5	45.1	-0.0111	304	0.0188	0	10.1	1
145	40.7	30.1	-0.011	301	0.0266	0	8.31	1		134	125	36	-0.0204	563	0.0074	0	10.8	1		161	91.8	45.3	-0.0202	558	0.00664	0	10.1	1
146	97.8	15.6	-0.0205	566	0.0154	0	8.76	1		134	87.4	33	-0.019	523	0.0947	0	7.34	1		161	88.4	11.1	-0.00215	54.3	0.212	0	8.28	1
146	108	38.6	-0.0139	382	0.0138	0	11.9	1		135	15.7	14.1	-0.0185	509	0.235	0	4.96	1		162	39.1	7.55	-0.0138	379	0.0248	0	9.47	1
146	95.9	40.3	-0.00219	55.4	0.292	0	10.6	1		135	135	39.8	-0.0107	294	0.0207	0	10.8	1		162	19.7	31.9	-0.0208	573	0.0079	0	6.49	1
146	117	52	-0.0198	545	0.175	0	5	1		135	21.8	50.4	-0.0119	326	0.0166	0	16	1		162	130	43.1	-0.00196	49	0.247	0	6.62	1
148	90.1	49.6	-0.0217	599	0.00563	0	10.9	1		136	32.5	19.8	-0.0109	299	0.0256	0	6.52	1		162	85.1	26.7	-0.0139	383	0.235	0	5.29	1
148	138	10.3	-0.0214	590	0.00899	0	26.1	1		137	94.5	19.7	-0.0143	392	0.021	0	9.16	1		162	79.7	34.9	-0.0142	390	0.0211	0	9.75	1
148	34	17.8	-0.00362	95.4	0.146	0	11	1		137	34.9	29.5	-0.0207	571	0.0476	0	5.82	1		163	119	9.73	-0.0101	275	0.0241	0	5.16	1
148	32.5	28.7	-0.0213	587	0.00724	0	8.31	1		137	14.4	9.33	-0.0191	527	0.154	0	4.96	1		163	44.8	26.1	-0.0188	517	0.0108	0	10.2	1
148	85.6	7	0.00151	-36.5	0.303	0	14.9	1		138	107	29.8	-0.014	384	0.00901	0	9.48	1		164	138	21.9	-0.0199	549	0.0106	0	10.4	1
148	49.5	11.8	-0.00211	53.2	0.301	0	6.63	1		138	56.4	33.9	0.00243	-62.1	0.188	0	8.89	1		164	88	22.2	-0.0194	535	0.116	0	5.29	1
148	112	52.5	-0.0166	458	0.272	0	5	1		138	46.1	49.4	-0.00352	92.4	0.111	0	5.4	1		165	40.3	16.9	-0.02	552	0.0102	0	9.47	1
149	60.3	35.3	-0.0208	575	0.0196	0	8.88	1		139	4.75	23.4	-0.0203	560	0.0097	0	14.4	1		165	90.9	35.2	-0.0134	367	0.0125	0	10.1	1
149	120	35.6	-0.0106	290	0.0179	0	12.2	1		139	120	26.3	-0.0196	540	0.0108	0	9.57	1		165	124	43.5	-0.00203	50.9	0.327	0	6.62	1
149	20.5	35.7	-0.0315	871	0.0129	0	6.78	1		139	93.7	10.6	-0.00958	261	0.259	0	4.28	1		166	13.6	11.7	-0.0112	306	0.0124	0	7.3	1
150	104	21.6	-0.0208	572	0.00727	0	8.76	1		140	37.7	34.6	-0.0217	597	0.0482	0	5.82	1		166	134	10.1	-0.0198	545	0.0115	0	12.5	1
151	75.8	44.9	-0.00261	67.3	0.196	0	7.06	1		140	103	40	-0.0216	597	0.00718	0	11.1	1		167	63.9	30.5	-0.0203	559	0.00953	0	16.4	1
151	27	37.7	-0.012	328	0.151	0	6.78	1		141	136	24.9	-0.0101	277	0.0287	0	12.2	1		167	113	40.9	-0.00644	174	0.0411	0	11.2	1
151	102	49.8	-0.0199	548	0.00826	0	10.4	1		142	106	20.4	-0.0139	380	0.0153	0	3.43	1		167	118	14.8	-0.00306	79.7	0.22	0	5.16	1
152	101	12.4	-0.0207	569	0.00982	0	7.13	1		142	128	51.4	-0.0105	287	0.0224	0	17.2	1		169	118	23.7	-0.00164	40.2	0.318	0	8.89	1
152	144	52.7	-0.00203	50.9	0.218	0	14.8	1		143	96.3	14	-0.0177	488	0.103	0	4.28	1		170	31	25.1	-0.0205	564	0.0117	0	11.3	1
153	61.2	51.9	-0.00613	165	0.0424	0	9.26	1		143	125	34.4	-0.00992	271	0.0289	0	9.57	1		170	46.3	25.5	-0.0197	542	0.0119	0	10.5	1
153	71.4	20.6	-0.0207	571	0.0181	0	8.76	1		144	47.1	18.2	-0.0246	679	0.00795	0	10.6	1		171	49.7	11.1	-0.0206	568	0.0199	0	5.31	1
153	69	46.8	-0.00431	115	0.0824	0	7.06	1		144	90.4	21	-0.0203	559	0.02	0	6.82	1		171	58.6	13.3	-0.0206	568	0.0118	0	4.9	1
154	132	14.1	-0.0203	559	0.00851	0	24.8	1		144	87.7	35.9	-0.0114	312	0.0299	0	7.92	1		171	82.9	4.91	-0.0203	560	0.0122	0	9.94	1
154	46.1	42.6	-0.0109	298	0.0235	0	3.93	1		145	67.8	38.1	-0.0114	311	0.0203	0	12.1	1		171	83.1	14.8	-0.0139	382	0.0152	0	9.94	1
154	85.9	50.6	-0.041	1140	0.00466	0	11.6	1		145	79.9	37.5	-0.0113	308	0.0359	0	7.92	1		171	10.5	18.3	-0.0208	573	0.0265	0	5.4	1
154	63	17.9	-0.0205	564	0.0224	0	8.76	1		145	8.1	12.8	-0.00214	54.2	0.218	0	8.69	1		171	95.1	49	-0.02	552	0.0106	0	19.6	1
155	56.3	34.3	-0.00181	44.8	0.319	0	6.12	1		145	72.8	19.9	-0.00217	54.9	0.227	0	11.3	1		172	36.1	35.2	-0.0115	314	0.0265	0	8.8	1
156	77.2	29.2	-0.0121	331	0.0161	0	10.5	1		145	124	23.2	-0.00224	56.7	0.264	0	11.3	1		173	144	40.8	-0.0203	560	0.0114	0	3.73	1
156	7.36	12.8	-0.0114	311	0.0259	0	11.1	1		146	142	9.49	-0.02	551	0.0091	0	16.8	1		173	16.6	6.72	-0.00251	64.3	0.24	0	9.06	1
157	40.4	13.1	-0.0207	570	0.00624	0	23.2	1		146	50.4	28.2	-0.00226	57.5	0.299	0	6.87	1		174	140	24.3	-0.0108	294	0.0191	0	13.9	1
157	119	49.5	-0.0264	730	0.00714	0	15.2	1		146	12	48.1	-0.00253	65	0.183	0	7.01	1		174	7.93	28.2	-0.00342	89.6	0.13	0	10.2	1
159	15.6	5.31	-0.0208	574	0.00904	0	11.1	1		147	103	19.2	-0.0206	567	0.0073	0	3.43	1		175	8.97	13.1	-0.0115	314	0.137	0	5.4	1
160	57.2	40.3	-0.0209	575	0.0105	0	6.12	1		149	118	50.8	-0.0109	297	0.0249	0	13.2	1		175	11	39.3	-0.0203	559	0.0119	0	9.21	1
160	104	48.8	-0.0208	573	0.016	0	15	1		150	132	48	-0.0124	340	0.0176	0	13.6	1		176	136	11	-0.0198	546	0.00827	0	13.9	1
160	32.3	43.5	-0.00238	60.9	0.204	0	12.5	1		151	15.5	42	-0.0213	588	0.00781	0	7.01	1		176	126	31.1	-0.0136	372	0.0138	0	3.33	1
160	87.1	52	-0.00247	63.3	0.156	0	16.9	1		151	28.8	48.7	0.00249	-63.8	0.171	0	14.9	1		176	27.5	37	-0.0208	573	0.00581	0	7.6	1
161	144	18.9	-0.0117	319	0.0246	0	12.7	1		152	76.9	12.9	-0.00294	76.2	0.217	0	13.9	1		176	64.7	45.3	-0.0113	309	0.0156	0	19.4	1
161	44.7	42.2	-0.0109	299	0.017	0	12.5	1		153	120	9.95	-0.0204	563	0.00923	0	17.3	1		176	53.8	14.4	-0.0115	314	0.034	0	4.9	1
162	89.1	33.5	-0.0248	684	0.00703	0	10.4	1		153	69.7	28.4	-0.00323	84.5	0.146	0	12	1		176	105	14.9	-0.00179	44.4	0.246	0	10.7	1
162	15.5	44.5	-0.0215	592	0.0124	0	12.2	1		153	85.5	38.1	-0.0196	540	0.0735	0	5.25	1		177	137	41.8	-0.012	329	0.13	0	6.12	1
163	139	30.9	-0.00308	80.2	0.108	0	12.7	1		154	52.8	35.3	-0.00512	137	0.305	0	4.9	1		177	48.8	34	-0.00278	72	0.157	0	3.57	1
163	122	33.4	-0.0108	295	0.0158	0	10.3	1		155	106	46.7	-0.0208	572	0.013	0	17.3	1		178	115	19.1	-0.0108	296	0.166	0	5.53	1
164	69	20.6	-0.0223	616	0.0111	0	5.61	1		155	96.5	27.4	-0.0186	511	0.139	0	4.12	1		178	25.3	51	-0.0105	286	0.0167	0	13.1	1
164	107	34.1	-0.0206	569	0.0164	0	6.17	1		155	43	37.3	-0.0206	568	0.0108	0	9.97	1		178	95.1	20	-0.00287	74.5	0.164	0	10.9	1
164	49.5	17.5	-0.00299	77.6	0.181	0	6.8	1		156	134	37.9	-0.00342	89.8	0.11	0	8.11	1		178	142	44.3	-0.0116	318	0.182	0	3.73	1
165	78.7	24.4	-0.0203	559	0.00779	0	10.4	1		157	47	22.8	-0.0106	290	0.0177	0	13.8	1		179	126	45.1	-0.00166	40.8	0.251	0	11.3	1
165	6.12	52.2	-0.0207	571	0.0235	0	7.24	1		157	144	20.5	-0.0193	531	0.0264	0	13.7	1		181	129	28.8	-0.0195	536	0.00626	0	3.33	1
165	17.4	18.1	-0.00211	53.3	0.281	0	5.48	1		157	123	49.3	-0.00235	59.9	0.254	0	15.9	1		181	9.03	28.1	0.00146	-35.2	0.293	0	14.5	1
166	126	43.8	-0.011	300	0.0199	0	11.1	1		158	101	21.9	-0.0201	553	0.0824	0	6.98	1		182	29.4	21.5	-0.0148	406	0.0149	0	15.4	1
166	30.3	51.1	-0.0185	511	0.108	0	16.2	1		159	78.7	17.6	-0.00447	119	0.158	0	3.79	1		182	106	47.7	-0.0106	289	0.0151	0	10.8	1
167	111	13.4	-0.011	301	0.019	0	19	1		159	98.9	30.7	-0.0198	546	0.237	0	4.12	1		182	132	16.9	-0.0143	391	0.0112	0	12.4	1
167	61.8	31.9	-0.0206	568	0.0241	0	9.15	1		159	134	29.8	-0.00621	167	0.0425	0	8.11	1		182	111	23.3	-0.02	551	0.0208	0	5.53	1
167	71.2	50.7	-0.00362	95.3	0.189	0	5.73	1		159	31.5	33.6	-0.00246	62.9	0.257	0	11.1	1		182	49.2	30.5	-0.00173	42.7	0.224	0	3.57	1
167	53.3	12	-0.00217	55	0.238	0	6.8	1		160	28.4	14.6	-0.021	579	0.0772	0	7.12	1		183	103	37.5	-0.00694	188	0.0378	0	10.8	1
167	97.3	27.1	-0.0214	589	0.0517	0	5.84	1		161	103	34.5	-0.0209	575	0.192	0	5.8	1		184	69.7	11.5	-0.0211	580	0.00643	0	8.68	1
168	45.9	44.5	-0.0027	69.8	0.167	0	10.2	1		161	44.8	51.1	-0.00973	265	0.0664	0	7.79	1		184	31.1	39.6	-0.0212	583	0.00974	0	11	1
169	138	8.82	-0.0111	303	0.0155	0	27.2	1		161	106	46.9	-0.01	273	0.184	0	4.7	1		187	10	49.5	-0.0106	289	0.0282	0	13.2	1
169	63.9	23	-0.0406	1130	0.00509	0	5.61	1		161	112	11.3	-0.00256	65.9	0.165	0	13.7	1		187	13.2	36.7	-0.0201	553	0.00867	0	13.2	1
170	141	42.8	-0.00201	50.4	0.214	0	12.6	1		162	62.4	11.3	-0.0111	302	0.0153	0	15.5	1		187	133	46.8	-0.0145	397	0.0282	0	6.49	1
170	18	23.5	-0.0108	296	0.021	0	5.48	1		162	22	11.4	-0.0208	572	0.0974	0	7.12	1		189	111	33.2	-0.0201	553	0.00856	0	12.8	1
170	91.2	22.9	-0.0122	333	0.127	0	6.9	1		162	124	17.9	-0.00297	77.2	0.235	0	3.42	1		189	56.8	38.1	-0.0201	553	0.0091	0	10.4	1
170	37.9	30.8	-0.0206	567	0.0068	0	12.4	1		162	128	18.1	0.00248	-63.5	0.328	0	3.42	1		190	123	29	-0.0199	548	0.0116	0	10.5	1
170	92.1	29.7	-0.0119	326	0.237	0	5.84	1		163	41.3	11.5	-0.0114	310	0.211	0	5.72	1		191	42.4	19.4	-0.0197	543	0.0606	0	13.3	1
170	13.3	51.7	-0.0144	396	0.0137	0	7.24	1		163	87.2	17.6	-0.0112	305	0.02	0	8.49	1		191	57.6	18	-0.0111	302	0.0212	0	13.2	1
171	19.3	11.7	-0.00222	56.3	0.221	0	11.9	1		163	77.6	14	-0.0109	297	0.0262	0	3.79	1		191	131	40.6	-0.0206	568	0.0191	0	6.49	1
172	131	35.1	-0.002	50.2	0.331	0	8.39	1		163	11.3	49	-0.0193	532	0.0114	0	11.1	1		191	140	43.9	-0.0107	293	0.0371	0	7.97	1
172	74.2	45.9	-0.00132	31.3	0.364	0	5.73	1		164	78.9	40.4	-0.0206	567	0.00879	0	19.3	1		191	80.1	48.1	-0.00225	57.1	0.224	0	17.8	1
173	35.7	43.1	-0.00167	41.1	0.249	0	10.2	1		164	46	14.8	-0.0111	303	0.225	0	5.14	1		192	128	19.9	-0.00288	74.6	0.254	0	10.5	1
174	100	52.2	-0.00703	190	0.257	0	5.72	1		164	98.1	38.3	-0.0219	604	0.126	0	6.48	1		193	51.1	29.4	-0.00458	122	0.0955	0	10.4	1
174	104	47.8	-0.0068	184	0.286	0	5.72	1		164	23	40.7	-0.00371	97.9	0.113	0	10.7	1		193	48.1	46.3	-0.00222	56.3	0.19	0	11.1	1
175	115	48.2	-0.0196	539	0.016	0	10.8	1		165	31.2	29.5	-0.0204	562	0.00927	0	13.9	1		193	62.5	50.8	-0.00636	171	0.0455	0	4.21	1
175	12.6	44.2	-0.0113	309	0.0369	0	7.59	1		165	37.3	53.4	-0.0149	408	0.0185	0	7.79	1		194	121	41.9	-0.00224	56.8	0.179	0	10.1	1
175	61.4	23.7	-0.0112	307	0.0454	0	8.6	1		165	103	50	-0.0198	544	0.0718	0	4.7	1		195	90.2	29.6	-0.0202	556	0.00733	0	16.7	1
176	63.1	32.2	-0.0115	315	0.0374	0	8.6	1		165	22.1	51.4	-0.00223	56.6	0.218	0	10.7	1		196	8.42	15.9	-0.0116	318	0.015	0	12.5	1
177	46.5	30	-0.0211	583	0.0211	0	5.74	1		166	52.7	39.5	-0.0108	296	0.0197	0	14.1	1		196	8.77	28.4	-0.00396	105	0.0723	0	12.5	1
177	124	30.8	-0.0213	586	0.00585	0	8.39	1		166	137	49.8	-0.0144	394	0.0121	0	11.4	1		196	32.9	32.1	-0.022	606	0.0896	0	3.51	1
177	80.1	52	-0.00199	49.9	0.343	0	8.45	1		166	127	43.6	-0.00171	42.2	0.288	0	11.4	1		198	53.7	11.3	-0.00346	90.9	0.0821	0	10.6	1
178	93.4	11.5	-0.011	300	0.015	0	11.4	1		167	96.6	48.7	-0.0152	417	0.152	0	6.28	1		198	58.9	48.6	-0.0197	543	0.0147	0	4.21	1
178	39.4	16.7	-0.0112	306	0.029	0	9.1	1		169	44.3	9.92	-0.00694	188	0.0943	0	3.35	1		198	43.6	14.7	-0.00194	48.6	0.337	0	10.6	1
178	112	25.3	-0.0206	568	0.00701	0	13	1		169	15.6	32.1	-0.0201	554	0.0123	0	6.1	1		199	90.3	12.9	-0.00222	56.3	0.222	0	15.4	1
178	96.6	38.4	-0.00669	181	0.0437	0	12	1		169	80.6	8.28	-0.00298	77.5	0.136	0	9.71	1		199	21.6	23	-0.0115	316	0.0205	0	8.66	1
178	19.9	38.8	-0.0212	585	0.00858	0	9.07	1		170	112	11.3	-0.0196	541	0.0323	0	5.14	1		199	59.3	27	-0.021	580	0.00778	0	16.6	1
179	98.2	24.2	-0.00356	93.7	0.112	0	13.5	1		170	109	31.7	-0.0199	549	0.0168	0	9.45	1		200	32.5	14.8	-0.0111	303	0.0637	0	8.01	1
179	81.7	18.2	-0.00245	62.7	0.192	0	12.2	1		171	44.8	20.1	-0.0211	581	0.0193	0	10.2	1		200	16	39.4	-0.00207	52.3	0.358	0	6.43	1
180	18.7	26.1	-0.0104	285	0.019	0	12.8	1		171	25.5	30.4	-0.0143	391	0.0261	0	9.66	1		201	74.5	15	-0.0207	570	0.00821	0	15.9	1
180	136	7.49	-0.0043	114	0.164	0	19.7	1		172	53.3	6.54	-0.00353	92.7	0.116	0	9.65	1		201	84.1	52.2	-0.0244	672	0.00966	0	9.8	1
181	117	10.7	-0.011	300	0.02	0	15.4	1		172	94	31.6	-0.00257	66.2	0.209	0	9.08	1		201	143	53.2	-0.00135	32.1	0.336	0	24.7	1
181	78.9	36.2	-0.00901	245	0.315	0	10.6	1		173	34.5	27	-0.0204	563	0.00781	0	9.4	1		202	35.4	7.01	-0.0204	563	0.0128	0	8.32	1
181	55.3	53	-0.0411	1140	0.0067	0	21.1	1		173	59.9	31.9	-0.011	300	0.023	0	16.3	1		202	18.4	11.7	-0.0208	574	0.0115	0	7.02	1
181	51.8	32.2	-0.0137	377	0.0388	0	5.74	1		173	17.6	40.9	-0.0203	560	0.00746	0	8.98	1		202	11.9	44.3	-0.00265	68.2	0.262	0	6.43	1
182	6.8	5.68	-0.0111	303	0.0675	0	7.24	1		173	50.6	45.2	-0.0203	560	0.0147	0	7.52	1		203	24.5	39	-0.0115	315	0.0174	0	8.51	1
182	6.21	12.9	-0.0119	326	0.0614	0	7.24	1		173	71.5	46.8	-0.0217	597	0.0327	0	10.4	1		203	75.5	36.7	-0.00342	89.7	0.105	0	8.35	1
183	83.4	6.13	-0.0116	318	0.0268	0	11.4	1		174	71	6.75	-0.0199	549	0.0129	0	9.71	1		204	39.8	18	-0.0112	307	0.0154	0	8.01	1
184	133	30.6	-0.02	552	0.00953	0	20.4	1		174	41	9.14	-0.0205	564	0.0173	0	3.35	1		204	105	21.6	-0.0203	559	0.00606	0	15.5	1
184	19	52.2	-0.00899	245	0.0283	0	12.7	1		174	116	15.3	-0.0202	558	0.0365	0	5.14	1		204	97	35.4	-0.0208	575	0.0144	0	13.1	1
186	55.8	8.61	-0.0202	557	0.0067	0	17.4	1		174	15.7	26	-0.00305	79.5	0.128	0	6.1	1		205	30.2	24.4	-0.0109	298	0.019	0	9.82	1
187	11.1	30.8	-0.0204	563	0.0127	0	10.3	1		174	110	41.9	-0.00155	37.7	0.336	0	10.3	1		205	77.6	44.8	-0.00202	50.7	0.34	0	8.35	1
187	26.3	41.8	-0.0111	304	0.012	0	11.9	1		175	131	12.2	-0.0408	1130	0.00361	0	11.2	1		206	93	11.3	-0.0431	1190	0.00636	0	13	1
188	66.9	23	-0.02	552	0.0448	0	7.54	1		175	118	26.3	-0.0335	928	0.00695	0	10.3	1		207	80.5	7.28	-0.0199	548	0.0236	0	7.76	1
188	8.09	21	0.00163	-39.8	0.367	0	10.3	1		175	29.4	48	-0.00185	45.9	0.278	0	12.9	1		207	22.3	5.87	-0.0111	305	0.0286	0	7.02	1
188	135	50.9	0.00246	-63	0.308	0	20.4	1		176	84.2	14.9	-0.0208	573	0.00905	0	15.5	1		207	52.3	13.6	-0.00231	58.7	0.228	0	7.09	1
189	104	29.5	-0.0143	392	0.016	0	11	1		177	144	49.7	-0.0106	290	0.0195	0	16.4	1		208	90.7	46.9	-0.00197	49.3	0.273	0	9.53	1
189	102	51.7	-0.02	551	0.013	0	11.5	1		177	8.71	18.6	-0.0109	298	0.14	0	3.67	1		209	120	12.8	-0.0127	349	0.228	0	9.18	1
189	71.9	28.6	-0.0114	312	0.152	0	7.54	1		177	99.8	5.31	-0.00218	55.2	0.25	0	12.5	1		209	77.5	14.4	-0.0203	560	0.0608	0	7.76	1
190	36	31.4	-0.0119	327	0.0181	0	10.5	1		177	122	6.17	-0.0106	289	0.0243	0	11.2	1		209	137	49.1	-0.00279	72.1	0.234	0	9.56	1
190	32.5	16.8	-0.0019	47.5	0.288	0	5.7	1		178	29.6	35.1	-0.00496	133	0.0839	0	8.43	1		210	18.2	17.6	-0.00287	74.4	0.141	0	12.3	1
190	42.4	39.8	-0.00461	123	0.103	0	10.5	1		178	61.9	50.6	-0.0213	587	0.0288	0	8.12	1		211	81.2	46.7	-0.0138	379	0.0172	0	9.53	1
191	96.3	12.7	-0.0205	565	0.00661	0	18.6	1		178	4.66	30.9	-0.0112	306	0.0185	0	12.1	1		211	114	5.35	-0.0176	484	0.281	0	9.18	1
191	43.1	20.5	-0.0026	66.8	0.168	0	11.3	1		179	62.3	15.4	-0.0127	348	0.198	0	3.1	1		211	83.6	20.2	-0.0208	572	0.0328	0	8.4	1
191	11.7	44.6	-0.00208	52.4	0.194	0	13.8	1		179	54.6	25.6	-0.0191	525	0.142	0	4.44	1		212	130	42	-0.0204	562	0.00552	0	9.56	1
192	33.4	51.4	-0.0204	561	0.0125	0	11.9	1		179	103	32	-0.0104	284	0.058	0	12	1		213	27.8	25.1	-0.00209	52.8	0.27	0	10.1	1
193	113	48.4	-0.0017	41.9	0.335	0	11.5	1		179	6.65	4.86	-0.0111	303	0.213	0	10.3	1		213	63.8	21.3	0.0017	-41.9	0.308	0	11	1
194	21.6	14.6	-0.0117	319	0.0229	0	8.22	1		180	23.7	21.9	-0.0115	315	0.0213	0	12.8	1		214	92	9.91	-0.0203	558	0.0134	0	13.3	1
194	99	39.2	-0.00284	73.6	0.137	0	10.3	1		180	99.8	17.8	0.00371	-97.9	0.0967	0	12.5	1		214	65.7	32.2	-0.00215	54.3	0.263	0	7.84	1
195	34.4	11.4	-0.011	301	0.00906	0	5.7	1		182	27.7	4.73	-0.0206	567	0.0176	0	10.4	1		215	103	23.8	-0.00856	233	0.028	0	17.1	1
195	121	16.8	-0.0208	572	0.00816	0	11.7	1		182	52.1	21.9	-0.0175	482	0.13	0	4.44	1		215	119	38.4	-0.0038	100	0.105	0	9.77	1
195	107	28.2	-0.0198	547	0.0114	0	13.4	1		182	56	45	-0.0195	537	0.0163	0	8.12	1		216	29.5	52.1	-0.00267	68.9	0.156	0	17.4	1
195	142	49.5	-0.0206	568	0.0128	0	16	1		183	63.2	11.2	-0.0175	482	0.116	0	4.31	1		217	30.8	34.8	-0.00215	54.5	0.203	0	5.75	1
195	56.3	24.3	-0.00195	48.8	0.22	0	13.7	1		183	33.4	13.5	-0.0113	310	0.0557	0	10.4	1		218	60.7	6.98	-0.00227	57.7	0.165	0	14.7	1
196	114	7.35	-0.02	552	0.0105	0	11.7	1		183	129	46	-0.0192	529	0.0211	0	13.8	1		219	57	34.6	-0.0152	418	0.0123	0	8.1	1
196	46.5	42	-0.0206	568	0.006	0	16.1	1		183	35.4	41.2	-0.00306	79.8	0.273	0	7.05	1		219	105	40.8	-0.0126	346	0.0311	0	8.31	1
197	75.1	17	-0.00315	82.2	0.143	0	8.06	1		184	81.7	15.7	-0.00802	218	0.0863	0	8.47	1		219	112	45	-0.00986	269	0.048	0	8.31	1
198	129	40.1	-0.0201	553	0.00698	0	14.4	1		184	115	35.3	-0.023	635	0.00777	0	7.93	1		220	77.2	30.8	-0.0212	584	0.00735	0	3.88	1
199	88.8	40.7	-0.011	301	0.0164	0	10.3	1		184	82.6	24.1	-0.0108	295	0.028	0	8.47	1		220	135	43.8	-0.0106	291	0.0214	0	17.4	1
199	116	45.9	-0.00355	93.2	0.107	0	7.45	1		185	90.4	42.8	-0.0109	299	0.0205	0	18.4	1		222	9.72	18.9	-0.00533	143	0.073	0	16	1
199	16.4	21	-0.00247	63.2	0.291	0	5.36	1		185	67	41.4	-0.0197	544	0.0108	0	6.31	1		222	98.2	18.5	-0.0111	304	0.0143	0	16.1	1
199	44	7.9	0.00115	-26.5	0.359	0	10.2	1		186	35.8	34.2	-0.0115	314	0.024	0	7.05	1		222	43.9	49.5	-0.0197	543	0.00501	0	19.7	1
200	64.6	7.76	-0.0152	418	0.0136	0	14	1		186	92.2	16.9	0.00139	-33.1	0.342	0	10.5	1		222	25.6	32.3	-0.0101	275	0.128	0	4.61	1
201	107	24.2	-0.00254	65.2	0.16	0	9.94	1		187	77.9	6.12	-0.0203	558	0.0788	0	10.3	1		224	14.8	34.1	-0.0277	766	0.00915	0	11	1
202	75.1	25.1	-0.0199	549	0.012	0	8.06	1		188	21.9	8.33	-0.0205	566	0.0156	0	12.6	1		224	61.8	41.2	0.00182	-45.3	0.31	0	8.1	1
202	16.6	42	-0.0113	309	0.0162	0	3.33	1		188	32.6	25.9	-0.0111	303	0.0439	0	6.99	1		226	111	36.6	-0.0203	560	0.00916	0	3.96	1
203	60.8	24.7	-0.0204	563	0.01	0	14.3	1		188	12.9	50.3	-0.0143	391	0.0129	0	17.4	1		226	28.7	35.7	-0.0198	545	0.0228	0	4.61	1
203	78.9	17.6	-0.0108	296	0.0858	0	8.45	1		189	64.1	7.03	-0.02	552	0.0125	0	13.9	1		226	131	14	-0.00319	83.3	0.3	0	5.99	1
203	106	34	-0.0147	404	0.0325	0	8.52	1		189	117	48.8	-0.0145	398	0.0156	0	13.6	1		227	42.3	24	-0.0107	291	0.0129	0	17.9	1
204	46.4	27.9	-0.0615	1710	0.0377	0	10.2	1		189	29.3	19.8	-0.00695	188	0.217	0	6.99	1		227	59.4	30	-0.0209	577	0.00542	0	11.5	1
204	54.3	38.6	-0.00279	72.1	0.125	0	4.08	1		189	116	27.4	-0.0201	553	0.0151	0	7.93	1		227	114	23.1	-0.0103	280	0.0252	0	10.1	1
205	16	15.6	-0.00218	55.2	0.238	0	14.5	1		189	27.5	39.5	-0.0193	531	0.106	0	4.88	1		228	121	33.9	-0.0108	294	0.0165	0	8.82	1
206	110	41.1	-0.0209	577	0.0153	0	8.52	1		189	75	52.8	-0.00621	167	0.0774	0	8.66	1		229	101	42.7	-0.0202	558	0.0101	0	11.4	1
207	124	5.45	-0.0793	2200	0.00435	0	10.1	1		191	23.6	36.6	-0.0126	344	0.372	0	4.88	1		230	22.8	21.1	-0.00375	98.9	0.156	0	9.05	1
207	133	9.54	-0.0114	310	0.0975	0	10.1	1		191	95.8	39.9	-0.0202	558	0.0102	0	10.7	1		230	14.5	24.7	-0.0013	30.8	0.352	0	4.74	1
209	103	5.54	-0.0117	320	0.0161	0	11	1		191	126	35.4	-0.0339	938	0.00467	0	12.8	1		231	73.2	8.19	-0.0103	280	0.0198	0	12	1
209	61.3	18.7	-0.021	578	0.0074	0	16.5	1		192	109	20.4	-0.0107	293	0.0369	0	10.2	1		231	89.6	52.7	-0.0189	522	0.00785	0	15.1	1
209	54.1	34.5	-0.00257	66.1	0.202	0	4.08	1		193	99.9	10.7	-0.0215	592	0.0302	0	12.9	1		231	119	52.6	-0.02	550	0.0509	0	6.15	1
210	121	21.6	-0.0107	292	0.0427	0	13.4	1		193	140	26.4	-0.0113	309	0.0541	0	6.18	1		233	26.5	5.81	-0.0198	545	0.0107	0	15.7	1
210	79.3	42.7	-0.0304	841	0.00707	0	10.6	1		193	39.6	45.7	-0.0204	561	0.0097	0	8.96	1		233	127	11.6	-0.00212	53.7	0.19	0	13.9	1
210	133	51.7	-0.00298	77.5	0.127	0	24.8	1		193	34.9	53.3	-0.011	301	0.0965	0	8.96	1		234	108	26.8	-0.0196	540	0.0145	0	13.6	1
211	34.3	51.7	-0.0125	341	0.031	0	11.2	1		194	75.3	25.1	-0.00241	61.5	0.207	0	11.9	1		235	5.94	28.9	-0.0222	611	0.0618	0	5.03	1
211	78.6	53.3	-0.0201	555	0.0107	0	10.6	1		194	81	46.5	-0.00218	55.2	0.297	0	8.66	1		235	102	43.1	-0.0102	278	0.0141	0	7.66	1
212	110	14.2	-0.0107	291	0.0208	0	7.54	1		195	105	44.6	-0.0115	315	0.0191	0	9.03	1		235	124	50.1	-0.0217	598	0.14	0	6.15	1
212	44.9	18.1	-0.00247	63.2	0.219	0	13.4	1		196	24.2	6.82	-0.0202	556	0.00618	0	12.9	1		236	85	10.3	-0.02	552	0.00797	0	12	1
213	29.4	36.1	-0.0294	814	0.0141	0	7.43	1		196	62	11.9	-0.0253	698	0.007	0	18.8	1		236	57.7	15.9	-0.0202	556	0.00722	0	17.3	1
213	96	42.4	-0.0115	314	0.027	0	3.22	1		196	31.8	24.2	-0.012	329	0.14	0	3.92	1		236	14	34.5	-0.0398	1100	0.0495	0	4.78	1
213	37.7	29.4	-0.0108	295	0.0194	0	10.7	1		197	6.62	10.8	-0.021	578	0.0103	0	18	1		238	48.8	34.4	-0.00581	156	0.126	0	7.09	1
215	65.9	43.2	-0.0203	559	0.0113	0	8.38	1		197	131	20.7	-0.0145	398	0.0179	0	11	1		238	24.5	32.6	-0.0124	339	0.108	0	4.72	1
216	96.9	15.9	-0.0211	583	0.0065	0	11.1	1		197	130	53.4	-0.0194	536	0.0152	0	23	1		239	105	7.21	-0.00475	127	0.147	0	18.9	1
216	16	27.2	-0.0212	583	0.013	0	8.12	1		198	69.9	35.7	-0.0112	306	0.0172	0	10.7	1		239	9.85	32.1	-0.0186	511	0.28	0	4.78	1
216	77.6	37.8	-0.0412	1140	0.0059	0	7.5	1		198	136	31.4	-0.0225	620	0.0105	0	6.18	1		239	122	27	-0.00184	45.8	0.265	0	13.6	1
217	7.92	26.9	-0.0105	287	0.0843	0	8.12	1		198	104	35.6	-0.021	578	0.00789	0	9.03	1		240	54.6	43.9	-0.0201	554	0.00823	0	11.1	1
217	109	6.77	-0.0108	295	0.0142	0	7.54	1		198	20.1	29.1	-0.00227	57.8	0.269	0	9.29	1		240	98.1	36.6	-0.00597	161	0.316	0	4.12	1
217	89.8	7.46	-0.014	385	0.2	0	4.16	1		198	5.83	32	-0.00232	59.2	0.292	0	14.5	1		242	22.8	37.1	-0.0208	572	0.0451	0	4.72	1
218	93.1	41	-0.0222	611	0.0103	0	3.22	1		199	88.7	6.7	-0.00435	115	0.095	0	7.95	1		243	59.8	15	-0.0104	284	0.0205	0	22.3	1
218	133	41.3	-0.0111	304	0.0127	0	19.8	1		199	41.4	9.51	-0.00679	184	0.0456	0	8.66	1		243	102	36.6	-0.0132	362	0.0564	0	4.12	1
218	75.2	14.5	-0.00228	57.9	0.199	0	12.1	1		199	36.8	49.8	-0.0153	421	0.0115	0	16.6	1		243	127	41.7	-0.0109	298	0.0162	0	3.13	1
219	33.1	16.7	-0.0209	577	0.00954	0	12.5	1		199	123	12.8	-0.00373	98.3	0.327	0	6.46	1		243	141	50.8	-0.00611	165	0.0405	0	14.3	1
219	80.3	30.8	-0.0113	308	0.0966	0	7.5	1		199	72.7	53.2	0.00147	-35.5	0.335	0	10.6	1		244	19.1	26.4	-0.0206	569	0.00958	0	10.8	1
219	73.3	47.1	-0.00193	48.4	0.369	0	8.38	1		200	20.2	41.8	-0.0155	427	0.196	0	3.68	1		245	142	36.5	-0.0105	287	0.0203	0	14.3	1
220	46.2	7.9	-0.00887	241	0.261	0	3.4	1		201	101	18.8	-0.0109	297	0.114	0	5.92	1		246	109	9.54	-0.0035	92	0.123	0	18.5	1
220	86.4	9.89	-0.0179	494	0.126	0	4.16	1		201	52.6	29.6	-0.00344	90.2	0.107	0	7.15	1		246	8.92	12.1	-0.0018	44.5	0.267	0	17.5	1
220	28.4	53.3	-0.00299	77.8	0.0922	0	14.3	1		202	71.7	25.1	-0.0115	314	0.0182	0	10.5	1		246	66.8	48.4	-0.00265	68.4	0.182	0	32.8	1
221	51.6	29.4	-0.0208	573	0.00701	0	13.5	1		202	53	46.2	-0.0201	553	0.0186	0	8.15	1		248	93.7	19.5	-0.0198	546	0.00764	0	9.86	1
221	103	35.2	-0.0204	562	0.0081	0	11.2	1		203	117	10.9	-0.0191	526	0.0487	0	3.84	1		248	7.41	53.1	-0.0094	256	0.0187	0	21.8	1
222	114	38.3	-0.0267	739	0.0314	0	7.66	1		203	65.7	8.06	-0.00337	88.2	0.141	0	9.72	1		249	29.2	51.9	-0.0209	576	0.0122	0	4.98	1
223	116	31.1	-0.02	552	0.0656	0	7.66	1		203	95.5	15.7	-0.0123	338	0.327	0	3.57	1		249	93.5	29.4	-0.00999	272	0.0204	0	9.86	1
224	42.8	5.92	-0.0209	576	0.0249	0	3.81	1		204	107	42.2	-0.0112	305	0.0187	0	12.9	1		250	36.2	8.59	-0.0206	567	0.0194	0	7.83	1
224	54.8	44.6	-0.0255	704	0.00649	0	10.3	1		204	61.1	46.7	-0.0208	572	0.0144	0	8.15	1		250	43	12.4	-0.0116	318	0.0983	0	7.83	1
224	14.7	49.1	-0.0152	416	0.056	0	9.16	1		205	34.7	14.9	-0.0109	299	0.122	0	6.53	1		251	140	43.6	-0.0106	290	0.0168	0	9.94	1
225	80.8	48.3	-0.0112	307	0.0214	0	11.2	1		205	32.4	23.5	-0.02	552	0.0363	0	5.02	1		252	138	5.33	-0.0268	740	0.0301	0	18.9	1
225	39.1	24.4	-0.00238	60.8	0.193	0	13.5	1		205	96.4	8.72	-0.0255	704	0.196	0	3.54	1		252	128	40.2	-0.0195	538	0.0101	0	4.56	1
225	6.26	45.5	-0.0424	1170	0.00687	0	6.25	1		205	120	41.7	-0.00753	204	0.0503	0	8.89	1		252	100	49.9	-0.0135	371	0.0272	0	17.9	1
226	80.2	37.1	-0.0204	561	0.00612	0	11.2	1		206	50.7	22.7	-0.0121	331	0.0242	0	7.15	1		253	63.8	32.9	-0.011	301	0.0137	0	7.43	1
227	65.1	44.1	-0.00296	76.8	0.206	0	8.93	1		206	9.11	36.2	-0.00207	52.3	0.33	0	20	1		254	75.3	39.5	-0.0205	565	0.00879	0	9.75	1
228	27.5	14.6	-0.0115	316	0.0138	0	15.2	1		206	120	8.62	-0.00911	248	0.27	0	3.84	1		254	111	6.39	-0.0208	572	0.0228	0	19.5	1
228	111	36.2	-0.0022	55.6	0.173	0	7.67	1		207	56.1	6.25	-0.0402	1110	0.00503	0	9.72	1		254	114	38.2	-0.0196	540	0.00891	0	14	1
230	9.92	16.5	-0.0141	387	0.0551	0	6.63	1		207	65.3	33.5	-0.021	578	0.0196	0	8.05	1		255	17.3	40.1	-0.0119	327	0.0774	0	6.74	1
230	140	30.4	-0.0203	559	0.00649	0	16.4	1		208	29.8	19.2	-0.0102	279	0.292	0	5.02	1		256	136	32	-0.0112	307	0.0765	0	5.43	1
230	10.4	40.8	-0.0115	313	0.0288	0	6.25	1		208	57.4	32.5	-0.0219	605	0.0245	0	8.05	1		256	133	49.9	-0.0105	287	0.0234	0	9.94	1
231	22.8	48.3	-0.0029	75.1	0.17	0	14.5	1		209	126	48.6	-0.0148	406	0.015	0	6.03	1		257	79.9	9.48	-0.0418	1160	0.00532	0	19.8	1
231	139	5.33	-0.0053	142	0.0363	0	24.6	1		209	118	13.3	-0.00641	173	0.241	0	4.99	1		257	142	23.9	-0.0203	560	0.0191	0	9.12	1
232	108	25	-0.0104	285	0.0131	0	11.5	1		209	98.3	30.3	-0.00246	63.1	0.232	0	10.2	1		257	63.6	40.3	-0.0139	381	0.0102	0	7.43	1
232	122	36.5	-0.0139	381	0.02	0	8.69	1		209	71.2	45.8	-0.00191	47.6	0.246	0	7.83	1		258	21.3	8.5	-0.00177	43.8	0.219	0	15.5	1
232	74	43.8	-0.0111	303	0.0273	0	8.93	1		210	18.3	4.75	-0.00179	44.3	0.285	0	16.5	1		258	93.2	25.3	-0.0209	577	0.00965	0	12.9	1
232	135	51.9	-0.003	78.1	0.116	0	11.3	1		210	138	38	-0.0182	502	0.0705	0	10.9	1		258	19.6	33.7	-0.0208	574	0.0237	0	6.74	1
232	68.8	17.1	-0.00138	32.9	0.324	0	12.3	1		210	43.7	8.32	-0.00314	82	0.117	0	9.49	1		258	85	39.8	-0.0112	306	0.0552	0	4.99	1
233	123	28	-0.0202	558	0.0157	0	8.69	1		211	29.7	34.8	-0.0218	602	0.0277	0	8.68	1		258	106	25.1	-0.00228	58	0.223	0	3.97	1
234	97	21	-0.0143	392	0.0099	0	11.5	1		211	34.2	9	-0.0109	298	0.0142	0	9.49	1		259	49.7	25.7	-0.0111	303	0.0153	0	20.2	1
234	13.3	22.2	-0.0207	571	0.0177	0	6.63	1		212	21.4	32.2	-0.0283	782	0.0126	0	8.68	1		260	138	15.8	-0.0107	291	0.0406	0	9.12	1
234	62.8	32.9	-0.0205	565	0.00942	0	14.2	1		213	106	15.7	-0.0218	602	0.00592	0	9.68	1		261	9.69	18.8	0.00618	-166	0.0331	0	15.5	1
235	114	8.8	-0.0204	561	0.00713	0	17.3	1		213	102	39.7	-0.0198	545	0.0339	0	7.48	1		261	134	37	-0.0209	577	0.0143	0	5.43	1
235	17.8	34.6	-0.0112	307	0.0137	0	9.68	1		213	129	43.4	-0.011	302	0.0807	0	5.92	1		262	60.5	5.36	-0.01	274	0.0427	0	12.7	1
235	122	47.1	-0.0026	66.9	0.234	0	8.11	1		213	80	5.39	-0.00175	43.2	0.359	0	18.4	1		262	108	5.15	-0.0125	342	0.02	0	7.87	1
235	129	42.3	-0.00169	41.6	0.359	0	4.82	1		213	47.2	36.9	-0.00154	37.3	0.304	0	11.1	1		264	127	38.1	-0.0193	532	0.0164	0	6.98	1
236	33.9	19.3	-0.0209	577	0.00735	0	20.8	1		214	134	15.3	-0.0138	379	0.0134	0	13.5	1		264	73.2	6.95	-0.00154	37.3	0.266	0	12.7	1
236	106	48.8	-0.0104	284	0.0221	0	15.4	1		214	125	25.2	-0.011	300	0.0158	0	11.6	1		265	43.6	49.3	-0.00283	73.2	0.146	0	35.1	1
236	9.2	5.23	-0.0118	323	0.0144	0	17.5	1		214	78.9	44.7	-0.0176	483	0.312	0	4.93	1		267	104	11.4	-0.0202	557	0.00927	0	7.87	1
236	80	22.1	-0.0201	555	0.00948	0	12.3	1		215	107	45.4	-0.0113	309	0.244	0	7.48	1		268	112	15.7	-0.0116	317	0.319	0	6.4	1
238	139	13.9	-0.0202	556	0.00979	0	13.4	1		216	95.9	14.7	-0.0139	381	0.00825	0	9.68	1		269	108	20.6	-0.0151	414	0.107	0	6.4	1
238	6.89	35.1	-0.0212	584	0.00519	0	11	1		216	70.6	37.2	-0.011	299	0.0262	0	11.2	1		269	84.5	42.5	-0.0231	638	0.00691	0	14.4	1
238	144	26.5	0.00338	-88.7	0.142	0	9.99	1		216	133	47.3	-0.00705	191	0.223	0	5.92	1		270	5.12	25.7	-0.0207	570	0.0152	0	13.7	1
239	49	36.6	-0.042	1160	0.00425	0	14.2	1		216	7.52	37.5	-0.00365	96.2	0.129	0	5.15	1		270	110	51	-0.0258	713	0.0264	0	21.4	1
239	137	35.8	-0.00345	90.6	0.175	0	9.93	1		217	91.1	30.9	-0.00288	74.7	0.153	0	10.6	1		271	41.8	9.45	-0.0208	574	0.00705	0	20.7	1
239	33.3	45.9	-0.011	300	0.0168	0	10.3	1		218	128	36.5	-0.00261	67.1	0.251	0	6.95	1		271	86.7	11.2	-0.00188	46.8	0.258	0	3.35	1
240	134	26.4	-0.0202	556	0.0187	0	9.93	1		219	110	13.2	-0.0197	544	0.00728	0	14.2	1		272	27.4	48.5	-0.0201	553	0.0094	0	6.47	1
240	130	47.1	-0.00275	71.2	0.186	0	4.82	1		219	49.5	49.8	-0.0105	285	0.0177	0	16.8	1		272	96.5	34.4	-0.00245	62.8	0.203	0	14.4	1
240	71.2	4.74	-0.00276	71.4	0.176	0	13.6	1		219	9.72	23.9	-0.0104	284	0.0188	0	8.91	1		274	7.78	39.2	-0.0131	359	0.0187	0	13.7	1
241	63.7	16	-0.00774	210	0.0386	0	6.54	1		219	137	35.8	-0.00951	259	0.179	0	4.14	1		275	130	23	-0.0189	520	0.00717	0	4.68	1
241	91.1	52.8	-0.0189	521	0.0711	0	9.82	1		220	131	17.5	-0.0108	296	0.0721	0	8.62	1		275	119	30.9	-0.0111	303	0.016	0	7.38	1
242	67.2	50.2	-0.00319	83.4	0.209	0	5.32	1		220	115	50.3	-0.0201	554	0.00956	0	9.46	1		275	70.5	26.3	-0.0018	44.6	0.251	0	17.3	1
243	54.2	15.7	-0.0205	565	0.0104	0	9.44	1		220	12.6	37	-0.00198	49.6	0.341	0	5.15	1		276	95.7	15.5	-0.0103	282	0.0152	0	9.99	1
243	24.3	40.9	-0.003	78	0.131	0	10.3	1		220	38.1	37.4	-0.00233	59.3	0.332	0	9.03	1		276	6.39	21.2	-0.021	578	0.00785	0	18	1
244	39.7	10.5	-0.0209	575	0.00888	0	15.5	1		220	87.5	40.8	0.00171	-42.1	0.368	0	5.55	1		276	53.2	26.7	-0.00173	42.6	0.325	0	6.72	1
245	29.9	23.4	-0.00825	224	0.0335	0	15.6	1		221	20.2	8.59	-0.011	300	0.0581	0	6.47	1		277	33.8	49.5	0.00162	-39.7	0.362	0	6.47	1
245	132	15.3	-0.00769	208	0.0439	0	11.3	1		221	39.2	14.1	-0.0257	709	0.00601	0	13.9	1		279	34.9	11.7	-0.011	301	0.0117	0	19.9	1
245	99	47	-0.00288	74.6	0.181	0	9.82	1		222	133	9.21	-0.0216	595	0.00852	0	8.62	1		279	124	44.4	-0.0195	536	0.00815	0	14.5	1
246	105	11.9	-0.0209	576	0.00704	0	11.8	1		222	104	33.7	-0.00332	86.8	0.142	0	10.7	1		280	113	7.55	-0.0112	307	0.0163	0	17.2	1
246	63.3	9.45	-0.0211	582	0.0106	0	6.54	1		223	31	31.9	-0.0209	576	0.00796	0	9.03	1		280	127	26.4	-0.00269	69.4	0.2	0	4.68	1
246	72	52.3	-0.00164	40.2	0.355	0	5.32	1		223	141	35.6	-0.0243	670	0.0426	0	4.14	1		280	111	29.9	-0.00198	49.7	0.191	0	7.38	1
247	44.4	38	-0.0209	576	0.00716	0	9.64	1		223	81.3	49.1	-0.00325	85.1	0.11	0	10.3	1		281	89	25.4	-0.00134	31.7	0.34	0	11.9	1
247	61.7	32.9	-0.00281	72.7	0.148	0	17.6	1		224	61	20.6	-0.0204	561	0.0973	0	3.74	1		281	17.3	44.1	-0.0215	594	0.119	0	3.45	1
247	49.3	49	-0.0035	92	0.167	0	12	1		225	20.2	48.3	-0.0106	290	0.0201	0	8.89	1		282	64	21	-0.00203	51	0.191	0	11.2	1
248	94.2	6.98	-0.0106	290	0.0117	0	11.8	1		225	92.6	7.52	-0.00144	34.5	0.328	0	10.3	1		282	17.1	52	-0.0106	288	0.115	0	7.89	1
248	132	44.3	-0.0138	379	0.0133	0	16	1		225	93.8	46	-0.0109	298	0.0203	0	8.23	1		282	47.8	36.4	-0.00362	95.2	0.0786	0	16.7	1
249	10.8	11	-0.00944	257	0.0147	0	14.8	1		225	138	41.9	-0.0116	318	0.176	0	7.11	1		282	117	24.3	0.00141	-33.8	0.353	0	8.23	1
250	14.9	47.1	-0.0216	594	0.0124	0	5.93	1		226	116	35.5	-0.0148	408	0.0157	0	10.7	1		284	27.1	40	-0.014	383	0.0107	0	10.7	1
250	44.7	28.4	-0.00214	54.2	0.242	0	9.64	1		227	93.5	32.9	-0.015	411	0.0195	0	8.9	1		284	36.3	50.3	-0.0108	296	0.0271	0	13.8	1
251	116	44.4	-0.014	383	0.0105	0	8.54	1		227	104	51	-0.00299	77.7	0.147	0	11.2	1		286	64.4	38.8	-0.0205	566	0.00901	0	16.1	1
252	83.2	44.4	-0.0111	304	0.0214	0	10.6	1		227	126	30.7	-0.00932	254	0.0276	0	6.26	1		287	80.2	22.7	-0.0194	534	0.0131	0	11.5	1
252	60	8.12	-0.0112	306	0.0166	0	13	1		229	58.3	26.1	-0.0028	72.4	0.174	0	6.06	1		287	90	28.7	-0.0146	401	0.0114	0	11.5	1
252	88.7	32	-0.00288	74.7	0.233	0	8.52	1		230	28.9	50	-0.0109	299	0.0447	0	8.89	1		287	16	35.8	-0.00199	49.9	0.231	0	11.9	1
253	80.4	34.1	-0.0112	306	0.0296	0	8.28	1		230	115	50.5	-0.00329	86.1	0.163	0	11.2	1		287	141	50.7	-0.022	607	0.0346	0	17.2	1
254	24.9	6.37	-0.025	690	0.00813	0	14.8	1		231	44.9	9.6	-0.0315	871	0.00831	0	8.59	1		287	50.9	14.9	-0.00175	43.3	0.27	0	7.54	1
254	103	23.4	-0.00694	188	0.0292	0	16	1		231	48	27.7	-0.0106	291	0.0542	0	5.22	1		288	113	7.02	-0.0114	312	0.0733	0	7.05	1
254	109	8.77	-0.0138	379	0.0134	0	8.64	1		232	62	37.3	-0.0229	632	0.00869	0	7.05	1		288	126	42.9	-0.0112	307	0.018	0	17.2	1
254	72.2	34	-0.0115	316	0.0246	0	8.28	1		232	44.5	18.2	-0.011	301	0.199	0	5.49	1		289	68.1	9.62	-0.0269	744	0.00631	0	10.5	1
255	13.1	25.8	-0.0147	402	0.00828	0	11.8	1		232	123	25	-0.00278	71.8	0.165	0	6.26	1		289	87.8	13.9	-0.021	579	0.0124	0	11.6	1
255	18.6	51.7	-0.0137	375	0.0255	0	5.93	1		233	91.4	38.8	-0.00986	269	0.0207	0	11.4	1		289	58	12.5	-0.00256	65.9	0.17	0	7.54	1
256	24.7	29.6	-0.0111	302	0.0186	0	8.2	1		233	11.4	47.3	-0.0207	570	0.0139	0	8.37	1		291	116	13.4	-0.0212	586	0.0662	0	6.77	1
256	107	44.9	-0.00245	62.6	0.202	0	8.54	1		233	45.6	48.9	-0.0221	610	0.0626	0	3.5	1		291	71.1	53.4	-0.011	301	0.0223	0	9.58	1
257	55.6	20.4	-0.0206	568	0.00585	0	8.5	1		234	60	5.05	-0.0207	572	0.0266	0	15.8	1		291	53.2	24.1	-0.00216	54.5	0.245	0	8.79	1
257	126	31.6	-0.0108	296	0.0185	0	9.27	1		234	18	52.5	-0.00988	269	0.086	0	8.37	1		293	134	10.4	-0.0145	398	0.012	0	9.57	1
258	117	10.8	-0.00289	75	0.232	0	8.64	1		234	138	43.5	-0.00167	41	0.32	0	24.1	1		293	110	17.2	-0.021	580	0.0721	0	6.77	1
258	53	51.6	-0.0138	379	0.0151	0	7.55	1		235	85.9	14.3	-0.011	301	0.015	0	8.54	1		294	75.9	19.3	-0.00288	74.7	0.222	0	12.4	1
258	130	41.8	-0.00182	45.1	0.258	0	10.9	1		235	31	38.3	-0.0117	321	0.0594	0	5.52	1		294	62.7	48.9	-0.0106	290	0.023	0	9.58	1
259	84.5	7.11	-0.0153	419	0.0545	0	6.63	1		235	44.6	23.7	-0.0112	307	0.0968	0	5.22	1		295	101	23.1	-0.0172	472	0.0858	0	11	1
259	80	26.2	-0.0113	310	0.0183	0	11.1	1		235	55.1	35.9	-0.0108	296	0.0491	0	7.05	1		295	140	30.7	-0.00397	105	0.0891	0	18.5	1
259	83	49.7	-0.02	552	0.0143	0	10.2	1		235	79.9	40.9	-0.00199	49.8	0.24	0	8.44	1		295	19.6	40.8	-0.00216	54.5	0.322	0	11.3	1
260	42.1	46.1	-0.0104	283	0.0205	0	12.2	1		236	26	11	-0.00224	57	0.246	0	4.34	1		296	45.8	28.9	-0.0111	303	0.0206	0	8.79	1
260	24	21.5	-0.00254	65.2	0.17	0	8.2	1		236	102	42.9	-0.00256	65.8	0.32	0	7.93	1		296	125	41.5	-0.00129	30.6	0.362	0	18.5	1
260	16.7	45.4	-0.00188	46.8	0.248	0	6.61	1		237	11.4	17.1	-0.0207	571	0.0301	0	5.53	1		296	33.7	52.3	-0.00225	57.2	0.269	0	8.1	1
261	11.5	11.4	-0.018	495	0.0931	0	16	1		237	106	49.7	-0.00956	261	0.0188	0	7.93	1		296	126	5.24	-0.0206	567	0.104	0	9.57	1
261	116	40	-0.0208	574	0.0102	0	7.92	1		239	141	8.58	-0.0105	286	0.073	0	14	1		298	97.3	33.5	-0.00414	110	0.0776	0	7.23	1
262	61.3	14	-0.0014	33.5	0.273	0	8.5	1		239	113	33.4	-0.0207	570	0.00784	0	14.3	1		298	8.13	40	-0.0117	321	0.114	0	3.11	1
262	56.2	44.8	-0.00368	96.9	0.133	0	7.55	1		239	74.7	47.6	-0.011	300	0.0148	0	8.44	1		298	78.1	46.1	-0.0208	573	0.00972	0	9.77	1
263	88.5	12.4	-0.0223	615	0.0203	0	6.63	1		240	120	12.4	-0.00167	41.1	0.366	0	9.79	1		298	7.82	48.6	-0.0204	561	0.00948	0	6.03	1
264	74.5	44.3	-0.0259	716	0.00725	0	10.2	1		240	27.5	18.9	-0.0106	291	0.0233	0	8.01	1		298	107	37.2	-0.00232	59	0.207	0	9.94	1
265	41.9	9.01	-0.00224	56.7	0.234	0	8.26	1		240	34.8	42.3	-0.0411	1140	0.0273	0	5.52	1		300	115	11.6	-0.0196	541	0.00822	0	12.4	1
265	98.6	48.7	-0.00213	53.9	0.279	0	12	1		240	136	40.2	-0.0228	629	0.0174	0	6.38	1		300	86.4	19.7	-0.0143	393	0.0113	0	9.15	1
266	117	14.5	-0.0203	559	0.00788	0	17.9	1		241	9.96	11.8	-0.0198	544	0.0696	0	4.74	1		300	62.8	21.1	-0.0416	1150	0.00377	0	18.7	1
266	104	27.1	-0.00151	36.5	0.302	0	12	1		241	29.9	9	-0.0207	570	0.0102	0	3.61	1		300	30.1	45	-0.00222	56.2	0.239	0	7.29	1
267	17.9	37.3	-0.0114	312	0.018	0	14.6	1		241	133	20.4	-0.0249	688	0.00855	0	14	1		301	6.89	34.1	-0.0114	312	0.0369	0	6.05	1
268	141	35.9	-0.0208	574	0.0488	0	20.6	1		241	61.8	36.8	-0.0213	588	0.0109	0	13.3	1		302	134	23.6	-0.0108	296	0.0238	0	8.09	1
268	40.5	17.1	-0.00225	57.1	0.209	0	8.26	1		242	28.5	38.3	-0.0151	415	0.111	0	7.44	1		302	94.3	15.1	-0.0026	67	0.232	0	9.15	1
269	93.8	37.7	-0.0174	479	0.209	0	8.08	1		243	124	48	-0.00329	86	0.165	0	10.3	1		303	6.62	42.7	-0.0211	581	0.0149	0	3.11	1
269	99.6	11.9	-0.0212	584	0.0065	0	7.96	1		244	43.3	40.2	-0.0118	322	0.0277	0	8.7	1		303	90.1	32.8	0.00128	-30.3	0.326	0	7.23	1
269	25.4	20.7	-0.0125	343	0.309	0	4.42	1		244	36.6	52.7	-0.00442	117	0.247	0	6.96	1		304	39	43.5	-0.00566	152	0.0733	0	6.8	1
269	51.2	21	-0.00157	38.2	0.354	0	11.4	1		244	130	39.4	-0.0153	421	0.041	0	6.38	1		305	23.6	10.3	-0.00995	271	0.0223	0	29	1
271	102	38.9	-0.0216	596	0.0118	0	8.08	1		245	110	13.9	-0.0139	381	0.0172	0	9.79	1		305	56.9	42.8	-0.0196	541	0.00905	0	14.3	1
272	115	18.3	-0.0108	294	0.0241	0	8.9	1		245	76.1	18.5	-0.0107	292	0.0152	0	11.2	1		305	108	31	-0.0108	295	0.0202	0	15.8	1
273	107	14.6	-0.0104	284	0.0382	0	7.96	1		245	7.44	7.76	-0.0182	500	0.0817	0	4.74	1		306	72.8	23.7	-0.00291	75.5	0.149	0	11.2	1
274	52.9	43.2	-0.0209	577	0.00838	0	16.2	1		245	51.3	28.7	-0.00398	105	0.0975	0	12.3	1		307	11.7	45.3	-0.0106	290	0.106	0	5.71	1
275	78.5	37.2	-0.0146	401	0.0136	0	22.3	1		245	71.9	8.02	-0.00147	35.6	0.371	0	11.2	1		308	126	19	-0.02	550	0.0117	0	14.3	1
276	132	12.1	-0.0112	307	0.0166	0	11.1	1		247	114	42.1	-0.0139	381	0.0212	0	12.3	1		308	97.1	42.6	-0.0105	286	0.032	0	9.06	1
276	142	30.9	-0.0101	276	0.066	0	10.1	1		247	7.86	42.1	-0.0213	588	0.00617	0	17.4	1		308	34.2	49.9	-0.0208	574	0.0117	0	8.08	1
277	135	50.4	-0.00223	56.7	0.195	0	15.6	1		248	48	6.88	-0.00637	172	0.125	0	3.54	1		309	130	45.5	-0.0103	282	0.0199	0	16.8	1
279	43.8	26.5	-0.0113	309	0.0122	0	14.5	1		248	50.4	46.7	-0.0211	581	0.00806	0	9.03	1		309	87.9	37.6	-0.0209	575	0.0451	0	3.52	1
279	58.2	27.9	-0.0194	534	0.127	0	14.5	1		248	32.9	46.8	-0.00298	77.5	0.16	0	6.96	1		310	112	6.69	-0.0197	542	0.00899	0	16.3	1
279	123	39.7	-0.0147	404	0.0675	0	6.78	1		249	60.8	36.4	-0.0401	1110	0.00955	0	9.51	1		311	51.2	14.9	-0.0203	559	0.0125	0	15.2	1
279	137	21.9	-0.0212	586	0.0155	0	4.8	1		250	109	24.6	-0.0203	560	0.00883	0	9.95	1		311	120	32.1	-0.0408	1130	0.0058	0	4.92	1
280	94.1	9.79	-0.011	301	0.0237	0	5.55	1		250	123	25.3	-0.0204	561	0.0196	0	9.44	1		314	33.4	21.1	-0.0216	596	0.00999	0	9.62	1
280	104	5.72	-0.00201	50.5	0.316	0	10.4	1		250	127	33.8	-0.0197	542	0.015	0	6.51	1		315	96	6.1	-0.021	578	0.00819	0	16.3	1
282	24.3	9.93	-0.00234	59.6	0.19	0	4.6	1		250	66.4	44.1	-0.0214	591	0.0463	0	7.71	1		315	112	43.1	-0.00173	42.6	0.249	0	12.2	1
283	134	50.7	-0.0205	565	0.0183	0	12.4	1		251	114	16.2	-0.0116	317	0.0941	0	8.97	1		316	11.7	27.7	-0.0145	399	0.0241	0	19	1
283	114	32.6	-0.00323	84.6	0.101	0	10.2	1		251	27.7	36.1	-0.014	383	0.024	0	7.82	1		316	123	28	-0.021	579	0.0847	0	4.92	1
284	140	18	-0.0205	565	0.0146	0	4.8	1		253	107	11.2	-0.0208	573	0.00971	0	8.97	1		317	83.1	24.1	-0.0107	293	0.0192	0	10.2	1
284	89	12.2	-0.00293	76	0.202	0	5.55	1		253	72.8	16.3	-0.0196	539	0.00938	0	19.8	1		317	91.1	49.4	-0.0201	555	0.0658	0	3.43	1
285	19.3	47.7	-0.0107	292	0.0156	0	11.3	1		253	28.5	28.3	-0.0143	394	0.0361	0	7.82	1		317	131	20.3	-0.0202	557	0.00921	0	11.3	1
285	139	29.6	-0.0212	583	0.00955	0	9.54	1		253	89	48.7	-0.00277	71.6	0.188	0	4.47	1		317	120	34.3	-0.0213	587	0.108	0	6.81	1
285	138	39	-0.0143	392	0.0202	0	9.54	1		256	133	13.9	-0.0104	285	0.0156	0	15.8	1		318	69.4	35.6	-0.00221	56	0.176	0	17.9	1
285	43.2	48.9	-0.0142	389	0.00956	0	9.28	1		256	6.4	43.1	-0.0209	577	0.0669	0	18.3	1		319	19.4	45	-0.015	412	0.047	0	6.51	1
286	21.7	6.15	-0.00154	37.3	0.285	0	4.6	1		257	12	24	-0.0197	542	0.00852	0	6.71	1		319	40.1	53	-0.0209	575	0.0447	0	16.2	1
287	139	6.97	-0.0201	555	0.00967	0	11.2	1		258	90.6	52.9	-0.0202	556	0.00876	0	4.47	1		320	87	46.2	-0.0141	387	0.148	0	3.58	1
287	67.2	29.4	-0.0253	699	0.0174	0	8.98	1		259	32.5	28.9	-0.0213	588	0.00938	0	10.3	1		320	139	45.6	-0.00221	56	0.17	0	22.2	1
288	68	20.5	-0.0206	568	0.0147	0	8.98	1		259	136	29.4	-0.0141	387	0.0126	0	7.97	1		321	112	38.1	-0.00935	255	0.029	0	8.75	1
288	15.1	23.5	-0.0035	91.9	0.0999	0	10.4	1		259	47	44.6	-0.0106	289	0.0153	0	14.1	1		321	50.1	6.6	-0.00199	49.8	0.286	0	13.8	1
289	96.3	7.38	-0.0202	556	0.0141	0	8.73	1		259	61.5	26.1	-0.0418	1160	0.00419	0	17.3	1		323	87.9	5.79	-0.0203	560	0.00772	0	22	1
289	103	40.2	-0.0195	538	0.00834	0	13.4	1		260	103	51.1	-0.00661	178	0.0592	0	12.6	1		323	22.2	50.9	-0.021	580	0.165	0	6.51	1
289	47.9	12.2	-0.0206	568	0.012	0	4.27	1		260	111	9.27	-0.00245	62.7	0.142	0	21.8	1		324	67.4	37.6	-0.0204	563	0.00799	0	12.7	1
290	36.1	43	-0.0191	526	0.0691	0	9.28	1		260	44.3	30.8	-0.0308	853	0.044	0	11.9	1		324	26.3	44.6	-0.0415	1150	0.0267	0	6.88	1
291	81.4	37.4	-0.0206	567	0.00487	0	10.3	1		260	127	30.8	-0.0111	303	0.0259	0	9.15	1		325	59.2	23.9	-0.0102	279	0.0152	0	10.3	1
291	130	46.4	-0.0196	541	0.0286	0	5.04	1		261	38.9	11.5	-0.0192	528	0.0144	0	18.5	1		325	72.9	26.1	-0.0207	572	0.00966	0	11	1
292	13.4	33.7	-0.0112	305	0.0213	0	8.67	1		261	78	31.2	-0.0208	572	0.00895	0	9.83	1		326	15.6	37.8	-0.0206	568	0.00839	0	12.7	1
293	33.5	5.02	-0.00172	42.5	0.329	0	16	1		261	120	52.6	-0.0106	289	0.0156	0	17.2	1		327	140	18.2	-0.0207	570	0.00818	0	14.6	1
293	119	27.2	-0.00188	46.9	0.288	0	13.3	1		261	22.2	28	-0.021	579	0.00862	0	10.3	1		327	38.6	20.3	-0.0206	569	0.00788	0	11.2	1
293	131	32.5	-0.00263	67.6	0.175	0	10.8	1		263	144	28.1	-0.0131	359	0.0796	0	7.97	1		328	82	37.2	-0.0138	378	0.0187	0	9.95	1
293	65.6	35.4	-0.00214	54.2	0.181	0	11.3	1		264	85	24.3	-0.00382	101	0.0991	0	9.83	1		328	62.9	50.9	-0.0204	562	0.0128	0	14	1
294	141	51.9	-0.02	551	0.013	0	7.19	1		265	98.8	37.6	-0.0111	305	0.0257	0	14.2	1		329	23.1	14.6	-0.0204	561	0.00977	0	12.1	1
294	51.4	9.74	-0.0142	389	0.14	0	4.27	1		265	144	46.8	-0.00992	271	0.0336	0	18.7	1		330	74.8	12.7	-0.00397	105	0.105	0	6.57	1
294	14.7	18.5	-0.0118	322	0.139	0	6.73	1		265	82.1	14.3	-0.00235	60.1	0.18	0	10.4	1		330	127	24.3	-0.00709	192	0.0314	0	6.31	1
294	83.6	27.4	-0.0111	303	0.0491	0	8.93	1		267	71	11.1	-0.00267	68.8	0.182	0	11.6	1		330	15.4	24	-0.00352	92.6	0.121	0	11.7	1
294	80.3	51	-0.0104	283	0.0251	0	13.6	1		268	63.7	33	-0.0109	299	0.0165	0	17.5	1		330	62.7	33.5	-0.00245	62.8	0.179	0	10.3	1
294	26.1	28.8	-0.00143	34.4	0.369	0	8.49	1		268	48	40.8	-0.0208	575	0.00708	0	17.5	1		331	42.8	30.7	-0.0204	562	0.00772	0	3.34	1
295	55.8	16.3	-0.0223	616	0.0394	0	3.8	1		268	26.2	53.2	-0.0031	80.9	0.157	0	21	1		332	72.5	6.61	-0.00281	72.7	0.256	0	6.57	1
295	13.1	25.1	-0.0157	432	0.0487	0	6.73	1		269	55.3	9.34	-0.00129	30.4	0.375	0	11.8	1		332	129	53	-0.0138	380	0.0156	0	8.5	1
295	92.5	28.1	-0.02	553	0.00912	0	8.93	1		270	39.9	6.35	-0.0103	280	0.0369	0	8.3	1		333	110	34.3	-0.00286	74.1	0.154	0	9.3	1
295	127	42.4	-0.0111	303	0.134	0	5.04	1		270	85.1	25.5	-0.0212	585	0.192	0	7.07	1		333	41.6	40.5	-0.011	301	0.0148	0	9.94	1
296	114	12.8	-0.0201	555	0.0573	0	7.63	1		270	14.7	35.6	-0.0125	343	0.0217	0	9.32	1		334	102	9.97	-0.0199	548	0.00726	0	3.57	1
297	122	11.8	-0.0151	414	0.0324	0	7.63	1		271	132	15.5	-0.0192	528	0.00466	0	19.2	1		334	129	16.6	-0.00654	177	0.0516	0	7.96	1
297	137	13.8	-0.0128	352	0.0161	0	12.2	1		272	79.9	20.7	-0.0301	833	0.0504	0	7.07	1		335	53.2	16.5	-0.0025	64.1	0.148	0	15.1	1
297	66.2	24.1	-0.0201	554	0.00871	0	11.3	1		274	44.3	13.4	-0.00793	215	0.0852	0	5.91	1		335	25.7	18.3	-0.00232	59.2	0.225	0	7.97	1
298	30	36.3	-0.0113	309	0.0133	0	8.49	1		274	11.8	26	-0.00258	66.5	0.154	0	10	1		335	9.49	39.6	-0.00252	64.7	0.137	0	16.7	1
298	13.8	39.5	-0.021	579	0.00518	0	14.5	1		274	23.1	31.4	-0.00192	48.1	0.259	0	8.61	1		335	90.6	45.9	-0.0127	349	0.0272	0	8.81	1
299	24.6	13.9	-0.0204	562	0.00956	0	9.02	1		275	52.7	18.1	-0.0111	304	0.0143	0	9.59	1		336	69.4	19.1	-0.00267	68.9	0.167	0	12.9	1
299	138	45.4	-0.00269	69.4	0.175	0	4.81	1		275	119	29.9	-0.0205	565	0.00715	0	19.2	1		337	64.1	46.5	-0.0179	491	0.192	0	18.8	1
300	59.6	46.1	-0.0118	322	0.245	0	5.58	1		275	53.1	38.7	-0.0103	283	0.021	0	14.6	1		337	18.3	14.6	-0.00147	35.4	0.361	0	8.37	1
300	77	7.12	-0.00203	51	0.209	0	19.8	1		276	38.4	50.7	-0.00391	103	0.178	0	12.6	1		338	94.2	28.8	-0.0133	366	0.0147	0	12.4	1
300	96	12.6	-0.00241	61.5	0.184	0	12.2	1		276	142	34	-0.0215	592	0.00799	0	11.6	1		338	140	51.6	-0.0138	380	0.00996	0	17.9	1
300	76.4	37.5	-0.0115	315	0.0153	0	12.4	1		276	24.5	39.9	-0.0016	38.9	0.304	0	8.61	1		339	26.1	36.4	-0.00161	39.4	0.345	0	11.5	1
300	70.9	52.2	-0.0114	311	0.0162	0	9.5	1		276	71.4	44.8	-0.00132	31.3	0.345	0	13.5	1		339	99.3	47	-0.0146	400	0.058	0	6.55	1
301	18.2	20.2	-0.0112	306	0.0343	0	9.02	1		277	88.4	25.6	-0.0204	562	0.00807	0	9.89	1		340	46.6	53.2	-0.0192	528	0.0771	0	13.6	1
302	103	22.5	-0.0109	298	0.0141	0	12.2	1		278	69.6	24.1	-0.003	78	0.24	0	8.78	1		341	111	24.1	-0.00168	41.3	0.339	0	7.17	1
302	119	33.3	-0.0115	314	0.0401	0	7.4	1		279	66.2	32.2	-0.00352	92.6	0.173	0	8.78	1		342	71.1	17	-0.0203	560	0.00803	0	17.4	1
303	128	13.3	-0.00259	66.7	0.211	0	14	1		280	90.2	6.53	-0.0174	478	0.146	0	15.2	1		342	97.5	40.8	-0.0205	566	0.0262	0	6.55	1
303	61.7	41	-0.0211	581	0.0473	0	5.58	1		281	104	16.3	-0.0207	571	0.041	0	7.18	1		343	13.3	16.1	-0.0204	562	0.00971	0	9.69	1
303	122	40.1	-0.00735	199	0.135	0	7.4	1		281	116	42.3	-0.021	579	0.00787	0	14	1		343	59.2	48.2	-0.00933	254	0.222	0	8.3	1
303	103	51.9	-0.003	77.9	0.157	0	22.8	1		281	41	5.5	-0.00434	115	0.186	0	6.22	1		343	117	17	0.00202	-50.8	0.283	0	9.48	1
303	29.7	52.6	-0.00931	254	0.0195	0	16.3	1		281	78.3	15.9	-0.0112	306	0.0217	0	6.24	1		343	105	38.5	-0.0114	313	0.09	0	8.13	1
304	144	11.1	0.00179	-44.2	0.251	0	16.3	1		281	131	36.9	-0.0204	563	0.0293	0	7.66	1		344	83.8	5.18	-0.0199	549	0.00812	0	17.4	1
305	29.4	26.4	-0.0216	595	0.0109	0	8.7	1		282	42.9	49.6	-0.021	579	0.0115	0	8.06	1		345	125	40.9	-0.0207	571	0.0128	0	8.88	1
305	136	50	-0.0198	544	0.0102	0	17	1		282	35	24.2	-0.00777	211	0.0215	0	12.5	1		345	67.5	48.4	-0.00347	91.2	0.173	0	8.3	1
305	66.2	25.7	-0.00169	41.6	0.327	0	9.67	1		282	15	27.6	-0.00464	124	0.0575	0	12.1	1		346	134	16.2	-0.00138	32.8	0.34	0	13.8	1
306	25.7	34.3	-0.011	299	0.103	0	8.7	1		283	60.3	22.8	-0.0107	292	0.0247	0	9.33	1		346	19.5	23.5	-0.0351	972	0.00436	0	9.69	1
306	4.75	18.2	-0.00237	60.5	0.221	0	13.6	1		283	134	30.1	-0.0204	563	0.0248	0	7.66	1		346	125	30.1	-0.0136	372	0.0126	0	4.02	1
306	89.4	30.4	-0.0205	565	0.0051	0	15.8	1		283	128	48.5	-0.0197	544	0.00835	0	11.9	1		346	127	49.4	-0.0109	298	0.0718	0	5.18	1
307	65.8	35.4	-0.0147	404	0.0246	0	6.98	1		283	108	9.96	-0.0177	486	0.0556	0	7.18	1		347	88	27.1	-0.02	551	0.00879	0	16.7	1
307	55.2	33.4	-0.00188	46.9	0.244	0	9.93	1		283	118	11.2	-0.0129	353	0.0643	0	10.6	1		348	58.3	14.2	-0.00311	81.1	0.0937	0	15.7	1
309	46.6	24.1	-0.00201	50.4	0.272	0	11.9	1		283	7.06	18.6	0.00161	-39.3	0.365	0	12.1	1		348	47	49.8	-0.0202	556	0.0114	0	12.3	1
310	55	7.14	-0.0203	558	0.0363	0	7.31	1		284	42.4	14.2	-0.00365	96.1	0.274	0	4.49	1		349	35.3	10.1	-0.00179	44.3	0.238	0	6.82	1
312	104	33.5	-0.0114	312	0.0749	0	10.2	1		285	79.2	33	-0.0116	318	0.0229	0	9.54	1		350	142	4.92	-0.0181	498	0.179	0	13.8	1
312	21.5	43.1	-0.0202	556	0.0106	0	8.31	1		285	142	45.1	-0.0109	297	0.0117	0	8.48	1		350	34.3	16.9	-0.00212	53.6	0.231	0	6.82	1
312	62	9.16	-0.0203	560	0.0195	0	7.31	1		285	131	10.2	-0.0211	582	0.0245	0	6.48	1		351	19.7	49.1	-0.0203	561	0.00871	0	19.7	1
312	57.5	19.4	-0.0147	405	0.0147	0	11.2	1		285	131	16.7	-0.0131	360	0.12	0	6.48	1		352	14.5	30.2	-0.0205	564	0.00914	0	19.7	1
313	94.6	29.8	-0.0117	320	0.0194	0	10.2	1		285	115	28.1	-0.0135	370	0.0143	0	14.2	1		352	65	43.2	-0.0198	546	0.00783	0	15.5	1
313	28.2	29.5	-0.0214	590	0.0211	0	7.01	1		286	73.5	19.9	-0.0025	64.2	0.241	0	6.24	1		353	84	26.4	-0.0399	1110	0.0505	0	3.66	1
314	17.3	22.4	-0.0153	420	0.0451	0	7.34	1		286	51.3	17.8	-0.00277	71.7	0.178	0	4.34	1		355	90.3	47.9	-0.0109	298	0.0141	0	13.7	1
315	26.3	36.3	-0.0122	334	0.143	0	7.01	1		288	83.8	15.1	-0.00135	32.2	0.336	0	11.2	1		356	37.1	12.4	-0.011	299	0.014	0	28.4	1
315	117	40.1	-0.00277	71.7	0.201	0	9.8	1		289	36.7	12.9	-0.0211	581	0.00853	0	5.92	1		357	109	38.7	-0.0106	290	0.0151	0	10.1	1
316	76.8	7.56	-0.0217	598	0.00628	0	9.08	1		289	15.3	33.7	-0.0118	324	0.0159	0	9.55	1		359	126	11.2	-0.0104	284	0.0134	0	4.83	1
316	15.4	29.5	-0.0213	588	0.0167	0	7.34	1		290	46.9	33.4	-0.0103	283	0.0309	0	7.88	1		359	131	27.6	-0.00473	126	0.124	0	16	1
316	38.3	19.5	-0.00204	51.3	0.245	0	14.2	1		290	76.5	42.6	-0.0206	568	0.00927	0	10	1		360	96	35.4	-0.0111	304	0.0137	0	13.4	1
317	71.8	18.8	-0.0205	566	0.0102	0	8.21	1		290	139	37.3	-0.0111	305	0.0158	0	8.48	1		360	44.3	40.7	-0.00136	32.3	0.36	0	7.08	1
317	137	37.4	-0.0206	568	0.0106	0	11.7	1		290	106	49.7	-0.00267	68.8	0.231	0	21.4	1		360	104	53	-0.00286	74.1	0.151	0	14.4	1
318	59.5	12.5	-0.0206	568	0.00821	0	9.88	1		292	29.9	30.8	-0.0107	292	0.0467	0	4.97	1		362	108	28.8	-0.0202	556	0.0214	0	7.23	1
318	103	21.6	-0.0162	445	0.0237	0	11.6	1		292	92.4	27.9	-0.00384	102	0.125	0	6.82	1		363	120	39.3	-0.00185	46	0.26	0	12.9	1
318	70.8	48.7	-0.0212	584	0.0212	0	6.9	1		293	107	28.3	-0.0208	574	0.0091	0	13.8	1		365	124	52.2	-0.0075	203	0.0487	0	13.5	1
319	88.4	48.8	-0.0108	295	0.0199	0	16.3	1		293	6	35.9	-0.0126	346	0.262	0	9.55	1		365	91.4	16.2	-0.0204	563	0.0109	0	12	1
319	104	45.1	-0.0195	538	0.00908	0	13.3	1		294	49.4	26	-0.00283	73.4	0.141	0	7.88	1		366	47.1	12.1	-0.0173	475	0.128	0	10.6	1
320	115	28.1	-0.0199	548	0.00529	0	12.1	1		294	127	34.7	-0.0191	526	0.00952	0	9.16	1		366	132	33.6	-0.0103	281	0.013	0	12.9	1
320	95.3	5.07	-0.00229	58.4	0.3	0	18.2	1		295	29.3	51.3	-0.022	607	0.0817	0	14.8	1		366	66.2	42.6	-0.00245	62.8	0.159	0	19.3	1
320	123	47.7	-0.00339	88.8	0.237	0	9.8	1		296	11.9	46.3	-0.00181	44.8	0.323	0	12	1		366	139	46.6	-0.00622	168	0.0554	0	14.8	1
320	65.3	52.9	-0.00768	208	0.306	0	6.9	1		297	30.4	35.7	-0.0208	572	0.0119	0	4.97	1		366	26	28.6	-0.00212	53.6	0.203	0	9.91	1
321	9.75	13.2	-0.0108	295	0.0136	0	14	1		297	75.7	50.7	-0.0109	297	0.023	0	11	1		366	93.6	38.7	-0.00239	61.1	0.366	0	7.09	1
321	76.2	25.7	-0.0038	100	0.152	0	8.21	1		298	98.3	51.3	-0.00201	50.6	0.276	0	6.12	1		367	33.5	17.5	-0.0171	472	0.122	0	4.01	1
321	70.7	41.5	-0.00344	90.1	0.238	0	7.25	1		299	93.3	11.3	-0.0209	575	0.0122	0	23.8	1		367	100	8.33	-0.00251	64.4	0.183	0	12	1
322	128	30.3	-0.0195	538	0.00566	0	11.7	1		299	43.2	46.2	-0.0209	575	0.0114	0	9.37	1		368	12	11.7	-0.0026	66.9	0.158	0	13.3	1
323	50.7	7.94	-0.0204	562	0.0101	0	9.88	1		299	77.3	39.9	-0.00296	77	0.17	0	11	1		368	16.1	50.3	-0.0208	573	0.00909	0	13	1
323	56.4	40.9	-0.00188	46.8	0.248	0	11.5	1		299	120	50	-0.00165	40.5	0.37	0	4.98	1		368	15.6	24.5	0.0029	-75.3	0.139	0	11.2	1
324	14.7	26.3	-0.0203	561	0.00755	0	8.31	1		300	105	32	-0.00155	37.6	0.348	0	6.36	1		369	135	10.8	-0.0254	703	0.0344	0	7.69	1
325	52.9	25.5	-0.00349	91.7	0.092	0	10.6	1		301	27.8	46	-0.0203	560	0.0187	0	10.6	1		369	65.4	23.3	-0.0198	545	0.0131	0	14.1	1
326	140	7.66	-0.00704	190	0.0359	0	25.6	1		301	64.7	44.8	-0.00256	65.9	0.275	0	6.93	1		369	40.4	32.3	-0.0148	407	0.00952	0	13.1	1
326	65.1	9.65	-0.00195	48.8	0.254	0	3.94	1		302	127	34.5	-0.011	300	0.0297	0	8.86	1		369	101	39.2	-0.0162	445	0.00903	0	7.09	1
326	106	45.8	-0.0186	511	0.0939	0	22.9	1		302	4.68	31.3	-0.0219	603	0.0066	0	14.4	1		369	37.4	46.4	-0.0136	373	0.0272	0	9.16	1
327	17.7	37	-0.0229	631	0.127	0	5.28	1		302	52.6	46.9	-0.0203	561	0.0223	0	7.12	1		369	28.3	45.8	-0.0201	553	0.0156	0	9.16	1
328	107	19.1	-0.0205	564	0.0274	0	9.82	1		303	71.5	21	-0.0208	574	0.00762	0	18.1	1		370	57.5	10.5	-0.0112	306	0.0134	0	10.6	1
328	117	25.7	-0.011	301	0.0255	0	12	1		303	136	43.4	-0.0101	275	0.0238	0	10.9	1		370	134	18.4	-0.0199	548	0.0448	0	7.69	1
328	99.9	12.4	-0.0259	715	0.013	0	9.82	1		304	136	11.8	-0.0203	559	0.00773	0	13.2	1		370	32.9	21.5	-0.019	523	0.0717	0	4.01	1
328	39.4	7.43	-0.00223	56.7	0.202	0	11.4	1		304	14.2	20.6	-0.0281	776	0.0201	0	14.4	1		372	121	41.1	-0.0202	556	0.00839	0	3.65	1
328	84.6	29.2	-0.00385	102	0.124	0	7.65	1		304	54	6.72	-0.0113	310	0.027	0	22.6	1		373	78.9	19.3	0.00131	-31	0.343	0	14.1	1
329	13.1	34.5	-0.0199	549	0.19	0	5.28	1		304	114	35.5	0.00248	-63.7	0.342	0	6.92	1		373	93.6	44.2	-0.00211	53.3	0.282	0	8.69	1
330	42.4	24.8	-0.0113	309	0.0142	0	10.6	1		305	109	9.19	-0.0018	44.6	0.368	0	17.4	1		374	108	4.78	-0.0209	575	0.00833	0	23.1	1
331	76.2	41.7	-0.0143	391	0.0203	0	11.9	1		305	27.9	25.5	-0.00341	89.3	0.177	0	6.25	1		374	25.9	12.3	-0.0119	325	0.0156	0	11.5	1
332	45.9	50.2	-0.0111	303	0.021	0	17.9	1		306	128	21.9	-0.0108	295	0.0203	0	12.7	1		374	64.7	44.1	-0.0208	574	0.107	0	6.83	1
332	5.18	15.2	-0.00405	107	0.074	0	14.7	1		307	28.7	31.7	-0.00157	38.3	0.35	0	6.25	1		374	115	26.8	-0.0135	369	0.00923	0	10.8	1
332	66.1	15.5	-0.00394	104	0.105	0	9.46	1		308	103	38.3	-0.00197	49.5	0.35	0	4.66	1		375	36.6	42.4	-0.0399	1100	0.00777	0	7.3	1
332	74.3	20.2	-0.00205	51.6	0.214	0	9.46	1		310	140	9.61	-0.0248	685	0.00789	0	10.1	1		375	43.8	27.9	-0.0335	928	0.0382	0	12.6	1
332	118	40.8	-0.0193	531	0.0269	0	3.69	1		310	118	36.6	-0.0199	549	0.00852	0	8.52	1		375	61.4	38.1	-0.021	578	0.0796	0	6.83	1
333	87	36.5	-0.0203	560	0.00951	0	5.44	1		310	44.5	31.9	-0.0215	591	0.0156	0	15.8	1		376	126	26.6	-0.0105	287	0.018	0	10.8	1
333	95.8	49.2	-0.0105	286	0.0429	0	15.2	1		310	74.3	39.6	-0.0211	582	0.00628	0	12.1	1		377	76.9	50.1	-0.0114	311	0.019	0	13.6	1
334	17.5	7.03	-0.0109	299	0.149	0	14.6	1		311	128	51.7	-0.0203	561	0.012	0	9.2	1		377	40.6	13.4	-0.0197	542	0.0107	0	14.7	1
334	56.9	36.1	-0.0114	311	0.0175	0	17.3	1		311	83.4	21.3	-0.0107	292	0.02	0	6.31	1		377	129	46.2	0.00165	-40.5	0.37	0	9.6	1
334	26.1	42.1	-0.0208	574	0.00874	0	10.6	1		312	39.3	47.4	-0.0068	184	0.0571	0	16.3	1		378	55.7	48.3	-0.0207	572	0.0263	0	5.89	1
335	111	47.7	-0.0109	299	0.0722	0	9.07	1		312	129	24.1	-0.00954	260	0.027	0	13.1	1		379	29.4	43.2	-0.00209	52.7	0.373	0	7.3	1
336	10.1	31	-0.021	579	0.0216	0	4.96	1		314	61	29.3	-0.0111	303	0.0374	0	8.35	1		379	98.3	43.5	-0.00312	81.3	0.153	0	12.2	1
336	134	14.7	-0.0032	83.6	0.158	0	6.03	1		315	131	6.24	-0.0199	548	0.0168	0	10.1	1		380	83	5.05	-0.0114	311	0.0185	0	19.3	1
336	42.5	26	-0.0222	613	0.0523	0	6.44	1		315	62.4	37.5	-0.0113	308	0.0283	0	8.35	1		381	13.5	8.04	-0.00743	201	0.035	0	22.2	1
336	119	44.1	-0.0083	226	0.303	0	3.69	1		316	137	52.9	-0.0218	602	0.00942	0	9.2	1		381	74.6	22.4	-0.0208	574	0.0079	0	11.8	1
337	26.1	18.8	-0.0205	565	0.00857	0	8.95	1		317	144	30.2	-0.0114	313	0.0351	0	16.8	1		381	16.2	47.2	-0.00609	164	0.0485	0	13.8	1
337	130	35.7	-0.0203	559	0.00813	0	9.07	1		318	36.5	45.2	-0.041	1140	0.00658	0	11.7	1		381	59.3	52.9	-0.00914	249	0.257	0	5.89	1
337	34.9	17	-0.0075	203	0.169	0	6.88	1		319	84.9	8.14	-0.00205	51.6	0.324	0	6.23	1		382	86.8	39.5	-0.0213	588	0.00689	0	12.2	1
338	36.5	23.7	-0.0159	437	0.0935	0	6.44	1		319	126	46.6	-0.00208	52.4	0.267	0	9.55	1		382	115	48.1	-0.00746	202	0.0332	0	14.3	1
338	90.4	32.3	-0.0111	303	0.0509	0	5.44	1		320	82.8	14	-0.00229	58.2	0.282	0	6.23	1		382	122	6.89	-0.0106	290	0.0159	0	24.4	1
339	54.9	18.9	-0.0254	701	0.00773	0	14.3	1		320	48	47.6	-0.0118	324	0.027	0	11.7	1		382	137	26.2	-0.0197	543	0.00874	0	17.1	1
339	122	19.8	-0.0109	298	0.0179	0	10.3	1		321	7.5	5.83	-0.0102	279	0.0184	0	23.4	1		383	55.3	5.41	-0.0113	310	0.0233	0	9.89	1
339	99.7	7.48	-0.00273	70.6	0.169	0	25.3	1		321	68	29.9	0.00213	-53.9	0.342	0	9.64	1		383	86.9	26.8	-0.00254	65.2	0.219	0	12.7	1
340	9.4	19.9	-0.0112	308	0.013	0	11.1	1		321	30.6	34.3	-0.0145	398	0.0192	0	12.1	1		385	105	28.4	-0.0113	309	0.0139	0	17.8	1
340	109	34.7	-0.0115	314	0.0232	0	12.2	1		321	93.5	39	-0.0206	568	0.0105	0	17.4	1		385	26.9	25.7	-0.0142	389	0.0224	0	15.6	1
341	140	19.2	-0.0204	562	0.00944	0	7.94	1		321	20.3	25.4	-0.00265	68.3	0.231	0	11.6	1		386	72.2	8.15	-0.02	552	0.00741	0	14.5	1
341	14.2	33.8	-0.0208	573	0.017	0	4.96	1		322	31.4	12.7	-0.0102	279	0.0495	0	7.28	1		386	143	42.2	-0.0204	563	0.00948	0	17.1	1
341	131	9.21	-0.00227	57.6	0.247	0	6.03	1		323	61.2	43.6	-0.0136	372	0.0159	0	11.7	1		386	38.6	53.2	-0.00318	83.1	0.128	0	13.5	1
341	139	33.1	-0.0202	556	0.00652	0	9.07	1		326	82.2	6.68	-0.0203	560	0.00776	0	10.1	1		386	72	48	-0.0016	39	0.372	0	13.6	1
342	73.2	8.12	-0.0206	568	0.0271	0	3.4	1		326	64.8	5.7	-0.00798	216	0.28	0	15.2	1		387	60.8	31.2	-0.0109	299	0.0152	0	19	1
342	67.7	34.3	-0.00164	40.3	0.311	0	6.74	1		326	71.8	38.7	-0.0116	317	0.0186	0	3.84	1		388	47	10.8	-0.00204	51.2	0.24	0	9.89	1
342	41.5	44.1	-0.021	578	0.0088	0	18.2	1		327	24.8	9.61	-0.0193	530	0.0141	0	7.28	1		389	32.3	40.4	-0.0139	382	0.0242	0	8.7	1
342	59.4	40.4	-0.00203	50.9	0.23	0	10.3	1		327	40.9	50.8	-0.0184	506	0.0119	0	16.1	1		390	132	16.3	-0.0198	547	0.00871	0	5.63	1
343	142	46.8	-0.0207	570	0.00631	0	14	1		328	130	50.3	-0.0197	542	0.0194	0	12	1		390	44.4	41	-0.00648	175	0.0339	0	12.2	1
343	121	30.1	0.00102	-22.9	0.368	0	8.52	1		328	13.4	12.9	-0.0114	312	0.0316	0	5.98	1		391	129	29	-0.0101	277	0.0167	0	9.9	1
345	25.7	21.9	-0.0203	558	0.0132	0	9.76	1		328	125	39.6	-0.0209	577	0.0452	0	6.33	1		391	24.9	45.1	-0.0207	571	0.0112	0	8.7	1
345	17.2	27.9	-0.0117	321	0.0778	0	6.63	1		328	122	30.4	-0.0161	444	0.0143	0	8.49	1		392	120	31.6	-0.0111	305	0.0172	0	9.9	1
346	74.3	32.9	-0.00228	57.9	0.284	0	4.11	1		329	119	41.3	-0.0114	311	0.249	0	6.33	1		392	106	24.7	-0.0111	302	0.0158	0	15	1
346	80.3	14.9	-0.0207	571	0.00632	0	9.81	1		329	43.4	12.1	-0.0104	284	0.179	0	6.11	1		395	66	32.5	-0.00169	41.7	0.285	0	8.52	1
346	17	17.6	-0.0208	573	0.0153	0	9.76	1		329	75.8	16.1	-0.0116	316	0.0153	0	11.3	1		396	130	44.4	-0.0141	386	0.0109	0	15.5	1
347	113	34.6	-0.00219	55.5	0.23	0	8.52	1		329	97.5	32.8	-0.0171	472	0.29	0	4.66	1		398	73.9	29.3	0.0016	-39.1	0.298	0	8.52	1
348	136	33.8	-0.0219	603	0.00866	0	14.4	1		330	27.1	41.5	-0.0196	539	0.0112	0	12.9	1		399	30.6	49.2	-0.0207	571	0.0116	0	11.3	1
348	115	11	-0.0107	292	0.0191	0	3.65	1		330	92.1	8.48	-0.0136	374	0.03	0	6.55	1		400	81.7	48.6	-0.00208	52.4	0.231	0	13	1
350	41.4	52.3	-0.011	301	0.0258	0	14.7	1		330	38.8	34.8	-0.00333	87.1	0.25	0	10.3	1		400	68.9	51.2	-0.011	299	0.0131	0	13	1
350	99.4	39.4	-0.0213	588	0.0104	0	6.12	1		331	33	8.25	-0.0198	545	0.0127	0	8.33	1		401	94.8	37.4	-0.0116	318	0.0532	0	7.33	1
350	26.8	50.9	-0.0109	298	0.026	0	14.5	1		331	75.4	50.8	-0.0198	546	0.0274	0	12.6	1		402	38.2	40.9	-0.0117	320	0.0147	0	11.3	1
350	51.5	5.29	-0.0109	298	0.0307	0	19.1	1		331	68.4	40.4	0.00158	-38.4	0.354	0	3.84	1		402	143	16.7	-0.00143	34.4	0.341	0	22.5	1
351	106	29.6	-0.00369	97.3	0.177	0	8.7	1		331	113	45.1	-0.00691	187	0.122	0	6.72	1		403	30.6	31.9	-0.0207	569	0.00758	0	11.8	1
351	86.6	23.9	-0.00183	45.4	0.246	0	11	1		333	123	22	-0.00412	109	0.128	0	6.86	1		403	134	37.8	0.00207	-52.2	0.227	0	22.1	1
353	11.1	5.48	-0.0411	1140	0.00494	0	40.4	1		334	13.3	33.2	-0.0207	570	0.00977	0	9.01	1		404	97.2	30.5	-0.0199	549	0.0121	0	7.33	1
353	67.8	44	-0.00217	55	0.293	0	8.97	1		334	100	36.6	-0.0106	291	0.032	0	4.66	1		404	73.8	12.3	-0.00139	33.2	0.357	0	14.9	1
354	143	50.4	-0.0217	598	0.0627	0	14.6	1		334	13.5	7.7	-0.00243	62.2	0.32	0	10.4	1		406	83.5	25.4	-0.0198	545	0.00802	0	11.3	1
355	48.2	24.8	-0.0225	621	0.0535	0	6.57	1		334	98.3	10.8	-0.00997	272	0.324	0	3.71	1		407	56.6	37.7	-0.0205	565	0.0104	0	10.4	1
355	134	38.8	-0.0177	488	0.126	0	14.6	1		336	42.6	26.7	-0.00215	54.3	0.275	0	5.12	1		407	78.2	51.3	-0.0139	382	0.0131	0	13.3	1
356	54.5	22.7	-0.0211	582	0.118	0	6.57	1		336	22.8	45.8	-0.00445	118	0.177	0	3.82	1		407	120	18.6	-0.00175	43.1	0.365	0	12.3	1
357	74.6	7.79	-0.011	299	0.0157	0	11.8	1		338	77.7	45.5	-0.0154	424	0.127	0	6.36	1		408	48	31.7	-0.0104	284	0.0421	0	10.4	1
357	94.6	48.8	-0.0219	603	0.00767	0	16.3	1		338	65.3	15.8	-0.0111	304	0.0214	0	16.1	1		408	108	18	0.00128	-30.3	0.343	0	12.3	1
358	46.5	48.4	-0.0236	652	0.00931	0	15.6	1		338	128	52.5	-0.0101	275	0.0274	0	30.9	1		408	113	44.8	-0.00227	57.8	0.194	0	21.5	1
359	104	6.76	-0.00222	56.2	0.214	0	12.2	1		339	73.6	50.4	-0.0118	323	0.282	0	6.36	1		409	45.7	14.5	-0.0197	542	0.00701	0	9.36	1
360	107	18.6	-0.014	386	0.0106	0	12.2	1		340	11.5	46.5	-0.0116	316	0.0426	0	6.13	1		409	17.8	35.8	-0.0206	569	0.00965	0	14.6	1
361	120	9.78	-0.0106	289	0.292	0	5.26	1		340	92.4	24.7	-0.0115	315	0.0326	0	13.1	1		410	39.8	53.3	-0.0198	547	0.0105	0	14.7	1
361	4.58	21.7	-0.0271	750	0.0123	0	14.6	1		341	105	22.9	-0.00353	92.8	0.283	0	13.1	1		410	21.3	15.7	-0.00377	99.6	0.293	0	6.46	1
362	77.9	19.1	-0.0197	543	0.0122	0	6.82	1		341	26.3	44.3	-0.0064	173	0.101	0	3.82	1		411	94.5	28	-0.00311	81	0.121	0	10.1	1
362	128	50.1	-0.0102	278	0.0417	0	4.5	1		343	78	25.7	-0.0193	533	0.0304	0	3.53	1		412	17.9	21.2	-0.00476	127	0.123	0	6.46	1
362	27.8	6.11	-0.0054	145	0.0656	0	18.5	1		343	23.3	27.6	-0.0214	590	0.0329	0	6.11	1		412	75.5	38.3	-0.0202	557	0.0214	0	6.07	1
363	120	15	-0.0164	451	0.0749	0	5.26	1		343	61.4	35.1	-0.0205	566	0.0254	0	19	1		412	38.6	8.36	-0.0111	304	0.0268	0	8.41	1
363	8.16	50.2	-0.00247	63.2	0.299	0	11.2	1		344	80.5	41.8	-0.0118	323	0.0223	0	9.05	1		413	30.3	9.55	-0.00702	190	0.0492	0	8.41	1
365	80.2	38.6	-0.0207	571	0.185	0	3.53	1		344	10.4	52.5	-0.0203	559	0.0227	0	6.13	1		414	66.4	49.6	-0.0111	304	0.0342	0	14.6	1
366	45.9	9.77	-0.0108	295	0.0155	0	15.2	1		345	85	52.7	-0.0202	556	0.012	0	11.8	1		415	58	28.7	-0.0132	361	0.102	0	4.48	1
366	60.7	13.2	-0.0153	419	0.0694	0	7.21	1		346	37.3	29	-0.0145	399	0.0223	0	14.1	1		416	69.2	17.3	-0.014	385	0.016	0	8.38	1
366	131	29	-0.0103	281	0.0216	0	14.2	1		346	18.7	31.6	-0.0116	316	0.217	0	6.11	1		416	30.4	23.6	-0.0107	293	0.0206	0	12.8	1
366	41.8	45.5	-0.0197	544	0.00719	0	13.3	1		346	5.49	34.6	0.0025	-64	0.337	0	13.6	1		416	68.8	8.94	-0.00775	210	0.0968	0	8.38	1
367	61.9	39.5	-0.0208	574	0.00838	0	7.06	1		347	130	36.6	-0.0196	539	0.0112	0	12.2	1		416	81.5	36.9	-0.0116	317	0.0886	0	6.07	1
367	124	51.8	-0.0137	377	0.0383	0	4.5	1		347	118	35.4	-0.0215	594	0.0131	0	7.96	1		416	12.8	49	-0.0201	554	0.0133	0	28.3	1
368	134	42.8	-0.0116	316	0.02	0	13.5	1		348	80.1	22.9	-0.0131	358	0.0311	0	3.53	1		417	103	20.2	-0.0206	568	0.00736	0	11.4	1
369	65	19	-0.0206	569	0.0319	0	7.21	1		348	110	37.1	-0.0144	394	0.0541	0	7.96	1		417	82.8	44.1	-0.0144	395	0.0267	0	7.28	1
369	28.7	27.4	-0.0143	391	0.0101	0	13.2	1		348	139	47.2	-0.0108	295	0.0234	0	14	1		418	57.2	33.1	-0.0107	291	0.137	0	4.48	1
369	101	34.1	-0.0205	566	0.00699	0	9.72	1		349	64.2	32.7	-0.0212	586	0.118	0	6.33	1		420	137	48.2	-0.0291	805	0.00687	0	18.8	1
369	87.6	44.2	-0.0204	563	0.0232	0	7.08	1		349	70	35.4	-0.0229	631	0.18	0	6.27	1		422	46.4	11.5	-0.0111	303	0.0184	0	24.2	1
370	21.1	45.6	-0.0208	573	0.0222	0	7.09	1		349	109	52.8	-0.0203	560	0.0205	0	6.94	1		422	110	47.2	-0.0135	371	0.0119	0	9.44	1
370	82.8	35.4	-0.0108	294	0.0546	0	4.16	1		349	76	33.9	-0.0216	595	0.117	0	6.27	1		422	94.9	12.1	-0.0198	544	0.00827	0	11.4	1
371	16.1	16.1	-0.0214	591	0.00649	0	16.9	1		350	15	18.3	-0.0228	628	0.167	0	5.89	1		423	135	29.5	0.00163	-39.9	0.289	0	12.9	1
371	41	32.2	-0.0205	566	0.024	0	6.59	1		351	9.39	20.2	-0.0218	600	0.123	0	5.89	1		425	14.9	15.9	-0.0208	573	0.00753	0	18.4	1
371	119	36.3	-0.00251	64.4	0.344	0	7.14	1		351	56.6	31.8	-0.00847	230	0.123	0	5.28	1		425	62.4	31.4	-0.00191	47.6	0.213	0	12.3	1
372	47.2	29.9	-0.0118	324	0.199	0	6.59	1		352	116	53	-0.00715	194	0.121	0	6.94	1		426	130	50.7	-0.00374	98.7	0.0987	0	14.8	1
372	97.8	43.2	-0.0202	557	0.0174	0	3.97	1		353	48.1	52.3	-0.0263	727	0.0294	0	10.4	1		426	121	8.53	-0.00258	66.2	0.16	0	19.6	1
372	18.2	52.1	-0.0121	331	0.109	0	7.09	1		353	43.5	7.73	-0.0209	575	0.0155	0	11.4	1		427	76.3	25.8	-0.0108	295	0.0156	0	15	1
372	90.3	50.7	-0.021	578	0.0289	0	7.08	1		354	40.4	39	-0.0208	574	0.0177	0	8.23	1		427	122	31.1	-0.0101	275	0.0167	0	6.46	1
374	112	23.2	-0.0207	570	0.00576	0	11	1		354	94.6	45	-0.0111	305	0.0193	0	9.31	1		428	54.4	19	-0.00184	45.8	0.295	0	7.92	1
375	49.5	39.1	-0.0144	396	0.00851	0	9.4	1		354	76.3	24.2	-0.00221	55.9	0.258	0	3.78	1		429	62.3	19.1	-0.00146	35	0.347	0	7.92	1
375	37.4	43.1	-0.00149	36.1	0.302	0	11.5	1		355	105	12.1	-0.0152	418	0.0145	0	12.5	1		430	85.1	40.4	-0.00216	54.7	0.337	0	8.51	1
376	125	33.2	-0.0286	792	0.0189	0	7.14	1		355	39.2	47.2	-0.014	385	0.0478	0	8.23	1		430	36.6	16.1	-0.00381	101	0.0669	0	11.1	1
376	41.8	16.8	-0.0206	569	0.0184	0	9.98	1		355	121	45.6	-0.00361	95.1	0.213	0	4.02	1		430	107	32.3	-0.00929	253	0.184	0	5.47	1
376	64.2	40.5	-0.0211	581	0.0486	0	7.1	1		356	125	15.9	-0.00333	87.2	0.244	0	11.4	1		430	56.3	48.1	-0.0105	286	0.0195	0	5.73	1
376	72.4	45.9	-0.0206	568	0.0182	0	9.87	1		357	64.8	52.2	-0.0209	577	0.00942	0	14.3	1		432	109	27.1	-0.0107	291	0.107	0	5.47	1
376	128	5.87	-0.00154	37.4	0.272	0	23.6	1		359	54.1	14.7	-0.011	301	0.0321	0	3.58	1		432	16.9	29.1	-0.0148	407	0.0152	0	11.6	1
377	129	52.2	-0.011	302	0.0189	0	19.4	1		359	49.9	42	-0.00388	103	0.207	0	10	1		433	27.3	8.75	-0.011	302	0.0177	0	11.8	1
377	102	43	-0.02	551	0.0102	0	3.97	1		360	139	10.8	-0.0114	311	0.0146	0	14.6	1		433	65.5	37.2	-0.0139	381	0.0134	0	14.3	1
377	32.5	20.5	-0.0107	291	0.04	0	9.98	1		360	124	48.2	-0.0207	570	0.00921	0	4.02	1		433	25.5	51.8	-0.00292	75.9	0.151	0	19.4	1
378	65.9	25.3	-0.0197	543	0.00847	0	8.1	1		361	109	5.75	-0.00198	49.6	0.329	0	15	1		434	85.8	32	-0.0203	560	0.00599	0	8.51	1
378	50.8	11.6	-0.0402	1110	0.00626	0	9.34	1		362	114	23.4	-0.0201	553	0.0264	0	3.5	1		434	81.8	12.4	-0.0109	298	0.0142	0	17.8	1
378	15	11.2	-0.0155	425	0.0688	0	6.6	1		363	13.7	31.8	-0.0209	577	0.0299	0	8.28	1		434	51.8	44.6	-0.00398	105	0.307	0	5.73	1
379	50.2	50.6	-0.0203	560	0.0108	0	11.5	1		363	56.3	6.17	-0.0109	298	0.0198	0	8.86	1		435	14.2	17.8	-0.00238	60.8	0.209	0	11.6	1
380	98.9	9.46	-0.0195	538	0.00646	0	6.21	1		363	80	38.7	-0.0197	541	0.00775	0	15.3	1		436	42.9	43.2	-0.0201	555	0.00588	0	9.09	1
380	15.6	4.66	-0.0202	558	0.0673	0	6.6	1		364	44.3	12.3	-0.00745	202	0.206	0	6.36	1		436	81.1	44.8	-0.00206	51.8	0.235	0	13.7	1
382	138	19.1	-0.0205	564	0.00685	0	33.7	1		365	15.8	39.9	-0.0211	582	0.0166	0	8.28	1		438	120	26.2	-0.0181	498	0.252	0	4.59	1
382	72.5	29.9	-0.0146	401	0.0143	0	4.3	1		365	96.3	44.3	-0.0341	943	0.00769	0	17.2	1		438	66.4	21.3	-0.00301	78.3	0.107	0	9.97	1
383	48.8	23.1	-0.00195	48.9	0.233	0	11.6	1		365	40.5	7.25	-0.00682	184	0.191	0	6.36	1		439	128	48.6	-0.0104	285	0.0186	0	18.3	1
384	141	52.6	-0.0116	318	0.0173	0	13.1	1		365	133	46.9	-0.0111	304	0.0132	0	9.21	1		439	61	13	0.00277	-71.7	0.235	0	8.32	1
385	121	51.6	-0.0196	541	0.0184	0	7.23	1		365	144	46.4	-0.0108	296	0.023	0	11.1	1		440	77.5	30.5	-0.0201	553	0.0163	0	3.7	1
386	94.4	17.4	-0.00975	266	0.0209	0	11.9	1		366	127	14.9	-0.0207	572	0.00907	0	11.3	1		440	25.6	6.91	-0.0204	564	0.01	0	15.2	1
386	128	51.5	-0.0107	292	0.0888	0	7.23	1		367	101	6.73	-0.0202	557	0.0138	0	9.51	1		440	133	31	-0.0108	296	0.022	0	7.37	1
387	56.8	14	-0.00144	34.7	0.355	0	6.71	1		367	98.1	19.1	-0.0203	561	0.0106	0	5.48	1		440	28.9	48.2	-0.00157	38.1	0.295	0	13.9	1
388	97.1	49.2	-0.00191	47.6	0.224	0	13.1	1		367	118	26.6	-0.0196	540	0.018	0	5.19	1		441	11.2	11.9	-0.0108	295	0.0204	0	15.2	1
389	127	24	-0.0193	532	0.00731	0	10.1	1		367	69.2	49.5	-0.0207	571	0.00805	0	8.79	1		441	13.8	28.3	-0.00229	58.2	0.189	0	12.2	1
389	27.2	28.9	-0.0113	308	0.0255	0	15.8	1		368	71.9	14.8	-0.0111	302	0.0162	0	9.99	1		441	112	33.3	-0.00245	62.8	0.232	0	10.3	1
389	59.8	32.6	-0.00297	77.1	0.188	0	10.1	1		368	113	7.24	-0.0242	669	0.0111	0	11.9	1		442	51.9	41.4	-0.00385	102	0.078	0	20.7	1
390	8.27	37	-0.0111	305	0.0545	0	8.56	1		368	27.4	19.4	-0.00265	68.2	0.17	0	7.46	1		442	17.9	39.7	-0.00141	33.8	0.341	0	12.2	1
390	51.4	9.98	-0.00189	47.1	0.26	0	6.71	1		369	134	5.86	-0.0209	575	0.0117	0	11.3	1		443	54.1	8.38	-0.011	302	0.0153	0	8.32	1
392	13.4	47.3	-0.0209	577	0.00592	0	11.5	1		369	14.3	25.3	-0.00361	95	0.188	0	13.4	1		445	81.1	29.5	-0.0205	565	0.0149	0	3.7	1
392	19.4	5.98	-0.0208	573	0.263	0	5.19	1		370	42.1	43.1	-0.0161	443	0.287	0	11.7	1		445	136	37.8	-0.0141	388	0.0137	0	7.37	1
392	15	8.79	-0.0197	543	0.36	0	5.19	1		372	45.5	10.6	-0.0213	588	0.00607	0	15	1		445	121	45.1	-0.012	328	0.0874	0	6.98	1
392	64.2	23.6	-0.0147	404	0.0456	0	6.64	1		372	103	16.1	-0.0207	570	0.00702	0	5.48	1		446	144	11.4	-0.00255	65.4	0.151	0	9.67	1
392	11.4	29.1	-0.0219	604	0.00999	0	8.56	1		373	30.6	45.6	-0.0112	306	0.0313	0	8.43	1		446	120	51.9	-0.0198	545	0.0205	0	6.98	1
393	108	14.7	-0.0108	296	0.0264	0	11.3	1		373	60.1	33.4	-0.0039	103	0.14	0	8.17	1		446	144	21.1	-0.00181	44.9	0.255	0	9.67	1
393	127	34.2	-0.0029	75.3	0.128	0	10.1	1		373	135	45.2	-0.0205	566	0.00913	0	11.3	1		447	6.98	48.7	-0.0021	53	0.231	0	14.1	1
394	68.2	18.2	-0.0119	325	0.166	0	6.64	1		374	74.7	44.7	-0.00222	56.3	0.266	0	8.47	1		447	123	31.2	-0.00201	50.5	0.244	0	11	1
397	38	6.66	-0.0209	577	0.00686	0	15.6	1		375	131	30.5	-0.0025	64.1	0.228	0	14	1		448	112	33.3	0.00208	-52.5	0.213	0	8.98	1
399	27.5	51.1	-0.00239	61	0.225	0	11.4	1		375	25.7	52.4	-0.0108	295	0.0452	0	8.43	1		448	25.8	41.2	-0.00741	201	0.0497	0	10.8	1
399	62	4.99	-0.00351	92.3	0.319	0	6.11	1		376	36.2	28.4	-0.0121	331	0.0186	0	13.9	1		449	20.8	31.6	-0.0207	571	0.0153	0	7.07	1
399	62.7	29.2	-0.0142	389	0.0195	0	6.59	1		376	111	42.8	-0.0041	109	0.0716	0	18	1		450	54	8.02	0.00126	-29.5	0.34	0	12.7	1
399	99.2	11.3	-0.00321	83.8	0.156	0	13.3	1		377	143	53	-0.0395	1090	0.00852	0	11.3	1		451	65.2	16.2	-0.00339	88.8	0.0832	0	13.2	1
400	119	39.5	-0.00276	71.4	0.221	0	13.6	1		377	86.7	10.2	-0.00292	75.7	0.361	0	9.01	1		453	132	49.1	-0.0198	546	0.00711	0	10.6	1
401	14.3	21.9	-0.00251	64.4	0.186	0	12.2	1		378	95.4	8.11	-0.0194	536	0.0111	0	9.01	1		453	137	5.76	-0.00155	37.8	0.31	0	16.5	1
401	60.2	48.8	-0.00273	70.5	0.193	0	11.9	1		378	57.8	25.5	-0.0143	392	0.00882	0	8.17	1		453	16.7	8.96	-0.0368	1020	0.0231	0	8.43	1
403	54.5	5.21	-0.0208	573	0.16	0	7.51	1		378	89.8	21.8	-0.0109	299	0.019	0	12	1		453	22.4	15.1	-0.0203	558	0.192	0	8.43	1
403	56.2	30.2	-0.00227	57.7	0.331	0	6.59	1		379	140	8.43	-0.011	300	0.0526	0	6.96	1		454	43.8	15.5	-0.02	551	0.0249	0	12.7	1
404	66.9	8.71	-0.0206	567	0.0102	0	6.11	1		379	125	17.9	-0.00127	30	0.323	0	7.94	1		454	25.8	36.7	-0.0134	368	0.0585	0	4.38	1
404	99	24.6	-0.0205	566	0.00638	0	8.04	1		380	39.4	42.3	-0.0206	567	0.00767	0	14.3	1		454	109	37.2	-0.0107	293	0.0158	0	11.3	1
404	94.9	43.2	-0.00456	121	0.139	0	6.32	1		380	14	13.4	-0.00182	45.3	0.261	0	6.01	1		454	144	20.9	0.00202	-50.7	0.276	0	16.5	1
405	43.3	6.78	-0.0197	544	0.182	0	3.54	1		380	127	51.4	-0.00346	90.8	0.218	0	14.8	1		457	114	25.7	-0.00235	59.9	0.225	0	4.87	1
407	16.5	24.4	-0.0104	284	0.182	0	7.96	1		381	65.7	47.6	-0.0106	291	0.0228	0	10.8	1		457	31.4	47.9	-0.0109	299	0.0212	0	8.75	1
407	137	32.5	-0.00256	65.7	0.192	0	21	1		381	140	15.4	-0.0202	556	0.018	0	6.96	1		457	122	49	-0.00185	46.1	0.266	0	9.92	1
407	97.3	36.2	-0.0109	299	0.0214	0	7.38	1		384	110	22.2	-0.0164	450	0.0124	0	15.2	1		458	112	52.6	-0.02	552	0.00978	0	9.92	1
408	26.3	45	-0.0111	303	0.0128	0	16.7	1		384	14.8	19.3	-0.00158	38.4	0.35	0	6.01	1		458	29.2	39.4	-0.00513	137	0.221	0	4.38	1
408	10.3	19.4	-0.0146	401	0.0215	0	7.96	1		384	132	37.5	-0.00252	64.6	0.222	0	14.5	1		459	69.1	21.7	-0.0227	627	0.00916	0	13.3	1
408	91.4	27.2	-0.0106	290	0.0261	0	8.04	1		385	55.1	45.3	-0.0203	560	0.0134	0	10.8	1		459	119	30.8	-0.0018	44.7	0.314	0	6.72	1
410	49.5	24.1	-0.0208	572	0.00785	0	13.6	1		386	79.7	11.2	-0.0205	565	0.0112	0	11.7	1		459	49.7	35.2	-0.00225	57.1	0.209	0	9.09	1
411	24.1	13.6	-0.00741	201	0.035	0	13.2	1		386	17.6	36.1	-0.00237	60.6	0.284	0	11.2	1		460	97.9	24.8	-0.0198	546	0.0103	0	11.3	1
412	92.9	16.4	-0.0199	548	0.00924	0	10.9	1		386	28.8	36.8	-0.00194	48.4	0.362	0	11.2	1		461	75.6	41	-0.0161	443	0.0288	0	8.87	1
412	64.1	8.54	-0.0103	282	0.135	0	4.99	1		388	13.1	47.4	-0.0104	284	0.0339	0	12.2	1		461	35.5	12.8	-0.00131	30.9	0.359	0	12	1
412	107	51.6	-0.0104	285	0.0222	0	10.6	1		389	70.9	41.5	-0.00257	66.2	0.263	0	16.3	1		462	18.3	29.7	-0.0211	583	0.00885	0	13.1	1
413	143	22.2	-0.0072	195	0.0919	0	8.34	1		390	61.4	12.4	-0.00716	194	0.0531	0	18.4	1		462	71.2	48.8	-0.0194	535	0.0176	0	8.87	1
413	76.6	30.7	-0.0188	519	0.00983	0	15.2	1		390	125	23.9	-0.0226	624	0.00958	0	9.24	1		463	118	9.04	-0.0108	296	0.0183	0	15.2	1
413	116	40.9	-0.00329	86.1	0.155	0	13.1	1		391	128	43.5	-0.0136	373	0.0146	0	13.6	1		463	58.9	33.4	-0.00346	90.8	0.281	0	7.4	1
413	140	47.3	-0.00229	58.3	0.24	0	15	1		391	130	7.75	-0.0107	294	0.0418	0	13	1		465	38.5	32.3	-0.0209	577	0.00738	0	8.94	1
414	49.6	8.33	-0.0208	574	0.00778	0	14.5	1		392	142	13.5	-0.0107	292	0.0229	0	13	1		465	27.3	43.7	-0.0113	310	0.021	0	15.9	1
415	98.6	33.9	-0.0108	295	0.0108	0	11.4	1		393	79.5	20.3	-0.0417	1160	0.00605	0	16.1	1		465	90.1	32.9	0.00141	-33.7	0.334	0	11.3	1
415	59	33.9	-0.0116	316	0.0189	0	9.62	1		393	133	28.9	-0.00512	137	0.106	0	9.24	1		466	14.6	16.6	-0.00731	198	0.0513	0	10.4	1
415	121	53.1	-0.00188	46.9	0.307	0	13.1	1		393	114	37.1	-0.00199	49.9	0.283	0	4.48	1		466	59.8	40.7	-0.0204	563	0.0102	0	7.4	1
416	135	25.6	-0.0111	302	0.0693	0	5.86	1		394	31.3	27.3	-0.0157	432	0.0173	0	22	1		467	86.7	6.07	-0.011	302	0.0174	0	11.7	1
416	117	5.06	-0.0139	381	0.116	0	8.54	1		394	84.1	53.1	-0.00416	110	0.185	0	13.9	1		467	7.44	47.5	-0.0207	571	0.00733	0	20.2	1
416	64.5	13.5	-0.0198	546	0.0132	0	4.99	1		395	84.9	35.5	-0.0197	542	0.0608	0	4.31	1		468	97.4	10.6	-0.0112	307	0.0173	0	11.7	1
417	19.3	48.4	-0.0205	566	0.0102	0	19.6	1		395	41.5	50.9	0.0023	-58.6	0.274	0	3.97	1		468	115	23.8	-0.0107	292	0.0315	0	8.97	1
417	144	4.79	-0.0105	286	0.0248	0	14	1		396	113	11.9	-0.0204	563	0.00572	0	14.6	1		469	122	18.3	-0.0119	327	0.0281	0	8.97	1
418	93	7.46	-0.0203	559	0.00778	0	15.7	1		397	68.8	40.8	-0.00211	53.3	0.202	0	14	1		469	136	25.2	-0.02	551	0.013	0	10.9	1
418	34.7	36.3	-0.0117	320	0.0937	0	6.61	1		399	12.8	50.5	-0.0268	741	0.0157	0	22.8	1		470	132	15	-0.0146	401	0.0189	0	8.12	1
418	138	32.3	-0.0101	275	0.0792	0	7.37	1		399	66.2	26	-0.0231	639	0.0085	0	15	1		471	47.7	43	-0.0107	292	0.0213	0	12.3	1
419	109	6.23	-0.0116	316	0.0289	0	8.54	1		400	129	33.2	-0.0195	536	0.0685	0	4.49	1		472	60.3	35.9	-0.00929	253	0.0255	0	11	1
419	114	25	-0.0194	534	0.00632	0	11.9	1		401	18.5	24.7	-0.00309	80.6	0.165	0	5.59	1		474	142	36	-0.02	552	0.00789	0	8.62	1
419	64.9	41.5	-0.0143	394	0.0772	0	9.62	1		402	38.6	15	-0.0113	308	0.0312	0	6.16	1		474	30.7	50.5	-0.0144	394	0.0987	0	5.99	1
421	36.6	30	-0.0208	572	0.0131	0	6.61	1		404	107	9.25	-0.0151	414	0.0085	0	17.1	1		474	99.6	33.8	-0.00205	51.6	0.227	0	16.9	1
421	142	18.7	-0.0142	389	0.229	0	6.3	1		404	136	43	-0.0398	1100	0.00674	0	12.1	1		475	67.1	14.2	-0.011	300	0.0154	0	21.1	1
421	130	22.8	-0.0197	543	0.0122	0	5.86	1		404	131	28.2	-0.0198	545	0.0699	0	5.36	1		475	111	16.1	-0.0161	442	0.00921	0	15.6	1
422	47.6	34.5	-0.0204	563	0.0136	0	9.05	1		404	33.6	37.1	-0.0202	558	0.0122	0	10.4	1		475	138	20.4	-0.0115	315	0.0157	0	7.46	1
423	22.7	10.8	-0.0117	321	0.0227	0	4.52	1		405	58.1	5.68	-0.0209	576	0.011	0	8.59	1		475	25.2	48.2	-0.0124	340	0.177	0	5.99	1
423	85.1	28.2	-0.0109	297	0.0182	0	15.5	1		405	125	33.9	-0.0198	545	0.0423	0	4.49	1		478	116	30.6	-0.0174	479	0.0104	0	15.6	1
423	110	36.3	-0.0212	583	0.0108	0	6.87	1		406	35.5	6.41	-0.0204	563	0.00893	0	9.14	1		479	37.7	36.4	0.00209	-52.7	0.237	0	15.7	1
424	75.9	15.8	-0.0313	866	0.0229	0	5.18	1		406	124	19.4	-0.0262	724	0.00969	0	11.5	1		479	139	27.8	-0.00295	76.5	0.203	0	7.46	1
424	50.6	22.6	-0.0205	566	0.00893	0	11.2	1		407	103	28.9	-0.0204	563	0.00649	0	15.7	1		481	95.3	39.8	-0.0111	303	0.0182	0	17.6	1
424	137	22.9	-0.0214	591	0.0407	0	6.3	1		407	53.1	39.2	-0.0208	574	0.00686	0	5.45	1		481	107	14.3	0.00131	-31	0.343	0	18.9	1
424	56.3	32.2	-0.0145	397	0.0253	0	8.84	1		407	22.9	21.9	-0.00235	59.8	0.262	0	7.6	1		482	62.9	48.6	-0.0196	541	0.0128	0	3.1	1
425	56	9.33	-0.0114	313	0.0181	0	14.3	1		407	43.6	18.6	-0.00199	49.9	0.338	0	6.16	1		482	58.3	30.2	-0.00116	26.9	0.361	0	9.17	1
425	32.4	45.6	-0.0112	305	0.0274	0	11.8	1		408	73	37.1	-0.0211	581	0.00951	0	8.05	1		486	78.4	34.9	-0.0198	546	0.00851	0	17.6	1
427	31.3	6.53	-0.021	579	0.00951	0	9.58	1		409	66.7	4.81	-0.0211	582	0.0344	0	8.45	1		486	71.3	6.8	-0.0103	280	0.022	0	13.7	1
427	117	34.9	-0.00946	258	0.0686	0	6.87	1		409	88	14.6	-0.0196	539	0.0205	0	7.3	1		486	36.3	31.3	-0.00326	85.3	0.311	0	5.29	1
427	23.2	53	-0.0146	400	0.0171	0	11.8	1		411	4.79	41.9	-0.00222	56.3	0.246	0	13.9	1		486	54.9	38.7	-0.00144	34.7	0.304	0	9.17	1
427	44.3	52.4	-0.00375	98.9	0.0896	0	10.9	1		412	36.1	47.4	-0.00611	165	0.042	0	8.7	1		487	57.6	7.6	-0.0207	570	0.0103	0	10.9	1
429	58.8	40.6	-0.02	552	0.0127	0	8.84	1		413	103	32.9	-0.0211	581	0.0236	0	7.43	1		487	25.9	16.6	-0.00245	62.7	0.202	0	6.84	1
430	47.7	42.1	-0.0211	582	0.00908	0	10.9	1		413	84.1	34.7	-0.00167	41.1	0.357	0	11.4	1		487	66	49	-0.0195	537	0.0167	0	3.1	1
430	114	21.3	-0.00199	49.9	0.291	0	8.14	1		414	17.8	31	-0.00522	140	0.0975	0	6.52	1		488	118	25.3	-0.0434	1200	0.00625	0	13	1
431	89.4	36.7	-0.0191	527	0.00894	0	11.1	1		415	29	8.92	-0.0216	597	0.00986	0	18.1	1		488	11.4	11.1	0.00129	-30.5	0.356	0	13.6	1
432	62.7	11.4	-0.00315	82.3	0.128	0	14.3	1		415	46.4	43.9	-0.0224	618	0.0438	0	6	1		489	108	13.9	-0.0112	307	0.0103	0	10.4	1
432	47.5	28.3	-0.0215	594	0.00975	0	5.8	1		415	43.1	23.8	-0.0143	393	0.0334	0	12.7	1		489	105	23.9	-0.00924	252	0.0311	0	10.4	1
433	101	16.5	-0.0204	561	0.00742	0	13.9	1		415	30.8	26.9	-0.0208	573	0.00879	0	12.7	1		489	132	45.7	-0.0141	388	0.0134	0	9.27	1
433	128	5.05	-0.0119	326	0.026	0	14.4	1		416	81.6	6.78	-0.0285	788	0.00539	0	21.5	1		489	143	26.6	-0.00166	40.7	0.319	0	8.89	1
433	24.2	36.9	-0.00242	62	0.187	0	23.2	1		417	107	26.6	-0.021	578	0.0305	0	7.43	1		490	41.5	32.6	-0.0154	424	0.0603	0	5.29	1
434	12.2	16.6	-0.0113	309	0.0169	0	12.3	1		418	130	15.8	-0.0022	55.7	0.264	0	13.5	1		490	128	34.4	-0.0226	622	0.00837	0	11.9	1
434	121	17.8	-0.0107	292	0.0188	0	8.14	1		418	44.3	38.2	-0.0194	535	0.266	0	6	1		491	56.9	18.5	-0.0204	563	0.00803	0	10.9	1
436	97.3	44.5	-0.0141	386	0.0142	0	11.1	1		420	62	16.9	-0.0147	405	0.0432	0	7.23	1		491	93.8	45.7	-0.00267	68.7	0.124	0	18.7	1
436	56.8	52	-0.0109	297	0.0301	0	14.2	1		420	103	43.2	-0.0202	558	0.0236	0	10.5	1		492	138	9.82	-0.0359	994	0.00677	0	17.5	1
437	50	33.6	-0.011	301	0.0256	0	5.8	1		420	143	21.5	-0.00289	75	0.165	0	13.5	1		493	21.4	43.6	-0.0206	568	0.00826	0	22.1	1
438	83.8	15.2	-0.0144	396	0.00724	0	12.3	1		421	106	9.3	-0.0105	285	0.0349	0	17.4	1		493	123	49.3	-0.0118	322	0.0205	0	9.27	1
438	65.6	40.9	-0.0113	309	0.0149	0	12	1		422	32.1	44.1	-0.015	411	0.05	0	8.23	1		493	8.6	24.3	-0.00459	122	0.106	0	13.6	1
439	110	6.56	-0.0218	601	0.00884	0	16.3	1		422	129	51.5	-0.0202	557	0.00729	0	16.6	1		493	43.5	44.1	-0.0217	598	0.00955	0	10.9	1
439	79.2	30.1	-0.0149	408	0.0171	0	9	1		424	63.9	9.2	-0.00326	85.2	0.155	0	7.9	1		493	46.9	33.8	-0.0204	562	0.0471	0	5.55	1
439	115	43.8	-0.0201	555	0.00637	0	17.9	1		424	39.1	48.5	-0.00543	146	0.251	0	8	1		493	141	35.2	-0.00164	40.1	0.357	0	8.89	1
439	23.8	20.9	-0.00181	44.8	0.277	0	6.57	1		425	57.8	22.8	-0.00715	194	0.0436	0	7.23	1		497	118	8.44	-0.0144	395	0.00983	0	7.27	1
440	106	24.1	-0.00284	73.4	0.209	0	15.2	1		425	19.6	37.6	-0.0107	292	0.0216	0	7.87	1		497	76.2	39	-0.0016	39	0.257	0	13.8	1
441	75.6	6.05	0.00163	-40	0.338	0	12.3	1		426	81.5	9.08	-0.0205	566	0.00928	0	17.6	1		498	75.8	25.2	-0.0202	556	0.00655	0	13.8	1
443	88.1	31.7	-0.0203	559	0.00847	0	9	1		426	142	41.2	-0.00276	71.3	0.191	0	9.55	1		498	92.2	4.91	-0.0058	156	0.135	0	25.9	1
443	42.4	45.7	-0.0147	404	0.0114	0	3.78	1		427	50.3	11.3	-0.0209	577	0.0131	0	13.7	1		500	57.2	6.12	-0.0107	294	0.0224	0	23.9	1
443	68.1	25.1	-0.00316	82.6	0.261	0	7.89	1		427	26.5	17.1	-0.0208	573	0.022	0	3.57	1		500	121	20.5	-0.00209	52.6	0.287	0	12.4	1
444	29.7	18	-0.00198	49.5	0.209	0	6.57	1		428	114	32.9	-0.0136	374	0.139	0	3.86	1		501	9.7	16.4	-0.0113	309	0.0155	0	23.5	1
444	38	10.2	-0.00182	45.1	0.255	0	11.5	1		428	135	47.9	-0.00353	92.8	0.124	0	9.55	1		501	38.3	43.9	-0.00912	248	0.0228	0	11.4	1
445	49.9	16.6	-0.011	302	0.0166	0	12	1		429	78.9	31.5	-0.0124	341	0.0221	0	9.24	1		501	125	7.51	-0.0037	97.5	0.18	0	5.93	1
445	91.3	21.7	-0.0206	567	0.011	0	10.5	1		429	8.54	37.7	-0.0112	307	0.0275	0	11.1	1		501	131	8.25	-0.00235	59.9	0.354	0	5.93	1
445	59.9	23.3	-0.00268	69.1	0.178	0	7.4	1		429	63.8	38.3	-0.0213	588	0.00944	0	12.1	1		502	20.5	37.3	-0.0109	298	0.105	0	6.92	1
447	21.6	48.1	-0.0031	80.7	0.14	0	20.9	1		430	28	44	-0.00361	95	0.189	0	8.4	1		502	123	50.8	-0.0194	533	0.0075	0	15.2	1
447	65	4.93	-0.00147	35.4	0.358	0	10.5	1		431	129	40.3	-0.00611	164	0.0426	0	9.72	1		502	47.4	36.9	-0.00158	38.4	0.289	0	11.4	1
447	75.5	6.19	-0.00224	56.9	0.175	0	10.5	1		432	112	26.9	-0.0234	645	0.0329	0	6.48	1		505	25.7	46.9	-0.0145	399	0.0122	0	11	1
448	72.5	18.6	-0.0297	820	0.0584	0	7.89	1		432	111	33.9	-0.0213	587	0.0804	0	3.86	1		505	27	34.9	-0.021	578	0.0119	0	6.92	1
448	101	10.2	-0.0216	596	0.0686	0	3.54	1		432	23.3	15.4	-0.0024	61.3	0.307	0	3.57	1		505	103	35.2	-0.00157	38.1	0.277	0	13.5	1
448	16.5	16.1	-0.00277	71.7	0.171	0	13.4	1		432	41.7	35.1	0.00167	-40.9	0.342	0	8.64	1		506	53.3	8.59	-0.0201	553	0.0118	0	19.9	1
448	136	49.6	-0.00185	45.9	0.248	0	13	1		433	128	20.1	-0.0199	549	0.00987	0	9.49	1		506	126	32.6	-0.0237	654	0.0176	0	8.77	1
449	123	50.9	-0.0138	378	0.0107	0	9.88	1		433	117	12.9	-0.0103	282	0.0331	0	7.8	1		506	85.9	43.2	-0.00153	37.2	0.357	0	12	1
450	117	15.6	-0.0208	573	0.00806	0	13.6	1		433	67.7	49.7	-0.0139	381	0.0398	0	12.1	1		508	119	38.3	-0.0152	418	0.0689	0	7.76	1
450	123	31	-0.0206	568	0.00716	0	10.5	1		434	43.5	11.6	-0.0196	541	0.0168	0	20	1		508	51.2	42.9	-0.02	551	0.0236	0	8.33	1
451	74.1	38.1	-0.0209	575	0.0217	0	7.9	1		434	135	50.4	-0.0111	304	0.0211	0	10.6	1		508	10.5	48.3	-0.0203	559	0.00751	0	15.3	1
451	95.3	51.6	-0.02	551	0.0135	0	10.1	1		435	143	37.2	-0.0204	564	0.00854	0	14.4	1		509	129	21.8	-0.0194	534	0.0263	0	7.75	1
452	144	18	-0.00189	47.3	0.269	0	14	1		435	118	41.1	-0.0107	292	0.0321	0	9.46	1		509	71.1	24.7	-0.00185	46.1	0.313	0	5.7	1
452	66.9	27.9	-0.00283	73.4	0.176	0	10.8	1		436	28.1	27.2	-0.0214	591	0.0103	0	12.7	1		510	45.2	36.6	-0.0201	554	0.0204	0	7.06	1
453	42.3	5.85	-0.0223	614	0.0084	0	9.24	1		437	8.52	6.71	-0.0202	556	0.00759	0	17.2	1		510	77.8	34.3	-0.00201	50.4	0.186	0	11.7	1
453	130	15.3	-0.0104	285	0.0211	0	12.7	1		438	91.2	5.63	-0.0203	558	0.012	0	13.5	1		511	73	11.5	-0.00243	62.3	0.174	0	6.3	1
453	104	46	-0.0207	571	0.0781	0	5.99	1		439	62.9	48.8	-0.00178	44	0.293	0	7.22	1		512	123	26.7	-0.0205	564	0.0337	0	7.75	1
454	57	46.3	-0.0213	588	0.0495	0	6.44	1		442	66.4	30.7	-0.0208	573	0.0104	0	10.1	1		512	59.5	41.8	-0.0142	390	0.0925	0	6.22	1
454	110	47.3	-0.0111	303	0.179	0	5.99	1		442	21.8	46.8	-0.0113	309	0.0235	0	15.3	1		513	117	45.9	-0.0199	548	0.00751	0	7.76	1
454	78.3	44.8	-0.0209	578	0.0182	0	7.9	1		443	90.1	19.1	-0.0028	72.4	0.17	0	9.41	1		513	32.2	50.1	-0.0206	566	0.00969	0	13.2	1
455	69.2	5.39	-0.00192	48.1	0.26	0	14.6	1		444	43.5	44.3	-0.0208	572	0.0096	0	12.6	1		514	16	32.2	-0.00323	84.5	0.113	0	12.6	1
456	23	38.5	-0.0208	573	0.00752	0	7.92	1		444	77.1	40.9	-0.0422	1170	0.0062	0	14.8	1		514	60.9	35.8	-0.0201	553	0.0538	0	6.22	1
456	63.2	48.2	-0.0213	586	0.0817	0	6.44	1		444	77	24.3	-0.00258	66.4	0.2	0	9.77	1		514	49.1	45	-0.0207	571	0.158	0	5.69	1
456	124	26.2	-0.00164	40.1	0.273	0	12.7	1		446	99.8	28.1	-0.00351	92.2	0.111	0	10.6	1		515	65.6	4.88	-0.011	300	0.0145	0	10	1
457	78.8	16.4	-0.00166	40.8	0.34	0	8.21	1		446	69.7	17.9	0.00136	-32.5	0.353	0	7.31	1		515	84	20.7	-0.00263	67.7	0.207	0	13.1	1
458	118	47.3	-0.0138	379	0.0137	0	8.06	1		446	60.1	22.8	-0.00191	47.7	0.306	0	10.1	1		515	43.6	43.5	-0.0202	556	0.184	0	5.69	1
458	107	11.4	-0.00362	95.3	0.125	0	15	1		447	132	51.8	0.00188	-46.8	0.374	0	3.3	1		516	9.51	14	-0.0212	585	0.00731	0	19.3	1
458	75.5	30	-0.0023	58.6	0.26	0	7.25	1		447	141	27	-0.00221	56	0.268	0	8.17	1		517	58.8	20	-0.0102	278	0.0233	0	10.2	1
459	23.5	46.4	-0.0107	293	0.0407	0	7.92	1		448	121	9.15	-0.0203	561	0.00835	0	23.6	1		518	5	38.5	-0.00199	49.9	0.213	0	12.6	1
459	73.9	23	-0.00244	62.3	0.227	0	7.25	1		448	21.5	19	-0.00189	47.1	0.263	0	9.64	1		520	107	21.3	-0.0207	571	0.00807	0	18.7	1
460	122	12.1	-0.0422	1170	0.00513	0	14.2	1		448	12.3	21.8	0.00154	-37.4	0.331	0	9.64	1		520	118	6.39	0.00142	-33.9	0.37	0	16.8	1
460	88.2	20.2	-0.00207	52.1	0.24	0	10.2	1		448	143	40.1	-0.00173	42.6	0.36	0	8.64	1		521	29.6	15	-0.0204	561	0.00975	0	20.1	1
461	59	40.1	-0.00219	55.3	0.221	0	8.2	1		449	135	49.9	-0.00299	77.7	0.128	0	3.3	1		521	89.8	46.2	-0.00194	48.6	0.306	0	13.1	1
462	107	29.1	-0.0104	285	0.0183	0	17.7	1		450	130	36.7	-0.0112	308	0.0473	0	7.44	1		522	88.3	21.3	-0.0109	298	0.0164	0	14.9	1
465	30.4	22.2	-0.0205	565	0.0121	0	13.6	1		450	108	47.2	-0.0205	566	0.0103	0	20.7	1		522	50.5	34.1	-0.0205	566	0.00637	0	10.7	1
466	141	16.1	-0.0109	297	0.0174	0	19.2	1		451	67.1	11	-0.0113	309	0.016	0	7.31	1		522	66	27.2	-0.0209	576	0.0135	0	9.4	1
466	10.2	36	-0.00345	90.7	0.141	0	3.31	1		451	70.9	31.1	-0.00142	34	0.374	0	5.56	1		522	75.3	28.6	-0.00244	62.5	0.372	0	9.4	1
466	83.3	51.3	-0.0113	309	0.0177	0	26.7	1		452	137	34.1	-0.014	385	0.0217	0	7.44	1		523	49.6	8.54	-0.0108	296	0.0176	0	19	1
467	85.9	18.8	-0.0209	575	0.00968	0	19.6	1		453	39.8	15.1	-0.00744	202	0.0584	0	18.8	1		524	129	29.4	-0.02	550	0.00854	0	11.1	1
467	8.12	18.4	-0.015	413	0.0139	0	15.7	1		453	87.3	10.1	-0.003	78.1	0.188	0	20.2	1		525	130	18.3	-0.021	579	0.0116	0	11.1	1
468	124	25	-0.0208	573	0.0107	0	7.67	1		454	18.1	38.2	-0.0114	312	0.0244	0	18.5	1		526	37.7	46.8	-0.0213	586	0.00868	0	9.91	1
469	105	16.9	-0.0204	563	0.012	0	15.9	1		455	142	18.3	-0.0163	448	0.00949	0	16.6	1		526	48.9	44.7	-0.0145	398	0.0147	0	10.7	1
469	24.6	52.3	0.00217	-54.9	0.281	0	8.01	1		455	30.9	51.5	-0.0141	387	0.0214	0	8.96	1		526	11.7	27.7	-0.00183	45.4	0.231	0	13.1	1
470	18.9	46.7	-0.00328	85.8	0.117	0	5.47	1		456	19.4	18.7	-0.00997	272	0.122	0	4.4	1		527	14.1	40.6	-0.0201	555	0.0087	0	3.94	1
471	66.2	12.3	-0.0112	308	0.0151	0	13.1	1		456	75.8	28.6	-0.00182	45.3	0.277	0	4.45	1		528	32	15.7	0.00215	-54.3	0.316	0	3.48	1
471	123	51.1	-0.0136	373	0.0119	0	13.1	1		457	58.1	21.5	-0.0209	576	0.0104	0	14.2	1		528	37.2	36.9	-0.0207	572	0.011	0	9.91	1
471	126	34.6	-0.0115	315	0.207	0	7.2	1		458	7.61	15.1	-0.0181	498	0.147	0	12.3	1		529	62	21.3	0.00167	-41	0.288	0	4.65	1
472	22.5	24.6	-0.0214	589	0.0106	0	12	1		458	45.7	48.8	-0.0201	555	0.0263	0	7.46	1		529	112	23.4	-0.0021	52.9	0.245	0	16.1	1
472	30.7	8.36	-0.011	301	0.0243	0	9.05	1		459	19.9	14.3	-0.0101	276	0.0869	0	4.4	1		530	90.7	9.31	-0.0197	543	0.00899	0	18.4	1
472	131	29	-0.0194	534	0.0506	0	7.2	1		459	119	43.4	-0.00353	92.9	0.335	0	7.31	1		530	86.1	39.3	-0.0204	562	0.00786	0	15.7	1
472	66.6	38.1	-0.0213	587	0.0113	0	4.5	1		460	33.9	43.1	-0.0203	560	0.00759	0	8.96	1		530	28.5	15.7	-0.00261	67.1	0.205	0	3.48	1
473	13.5	5.68	-0.0209	577	0.00761	0	17.5	1		461	76.7	24.2	-0.0115	315	0.0937	0	4.45	1		531	96.4	51.1	-0.0199	548	0.00874	0	15.7	1
473	67.5	29.2	-0.0111	303	0.0359	0	4.5	1		461	57.1	46.4	-0.0145	399	0.00997	0	11.6	1		531	62	13.8	-0.00131	31.1	0.368	0	7.51	1
473	79.5	50.2	-0.0116	319	0.185	0	6.61	1		461	113	47.3	-0.0102	279	0.0306	0	7.31	1		532	117	39	-0.02	550	0.0101	0	13.1	1
474	119	9.23	-0.0112	306	0.212	0	6.05	1		462	40	8	-0.00221	56.1	0.358	0	13.8	1		532	17.7	42.2	-0.0202	556	0.0133	0	3.94	1
474	111	34	-0.00163	39.9	0.339	0	15.4	1		463	134	20.5	-0.0103	281	0.02	0	9.62	1		532	19.3	27.3	-0.00144	34.6	0.326	0	14.3	1
475	114	12	-0.0115	314	0.168	0	6.05	1		463	65.2	33.2	-0.0116	316	0.0345	0	10.3	1		534	77.7	22.4	-0.00261	67.2	0.184	0	15.7	1
475	52.1	18.6	-0.0243	671	0.0184	0	8.18	1		463	90	41.8	-0.00624	168	0.0615	0	8.53	1		534	57.6	22.9	-0.00233	59.5	0.176	0	4.65	1
475	14.3	43.7	-0.0161	442	0.0118	0	5.47	1		464	116	11.9	-0.0108	295	0.0249	0	17.8	1		535	108	29.1	-0.0284	785	0.00922	0	12.8	1
475	132	41.1	-0.0103	281	0.0258	0	7.68	1		464	5.57	39.6	-0.0118	322	0.0163	0	20.2	1		535	38.9	36.9	-0.00266	68.6	0.166	0	14.2	1
475	84.7	46.2	-0.0206	568	0.0346	0	6.61	1		464	134	36.7	-0.00136	32.3	0.359	0	16.1	1		538	11.2	44.1	-0.0206	567	0.00847	0	12.1	1
476	53.2	10.5	-0.0203	559	0.0432	0	8.18	1		465	82.8	22.5	-0.0213	586	0.0117	0	6.3	1		538	12.4	20.7	-0.00613	165	0.0388	0	12	1
477	32.1	17.3	-0.0118	323	0.0149	0	9.05	1		465	102	22.7	0.00145	-34.9	0.321	0	14.3	1		538	8.88	32.2	-0.0208	572	0.0105	0	12	1
479	71.3	52.7	-0.00657	177	0.0345	0	15	1		465	57.4	26.5	-0.0207	571	0.0131	0	9.99	1		538	25.5	20.9	0.00154	-37.3	0.324	0	5.73	1
480	98.4	17.1	-0.0209	577	0.0863	0	6.16	1		467	134	10.9	-0.00306	79.8	0.168	0	6	1		540	50.4	45.2	-0.00751	204	0.0393	0	9.59	1
480	54.8	40.2	-0.021	579	0.00854	0	13.7	1		470	11.3	5.67	-0.021	579	0.00753	0	16.4	1		541	108	43.7	-0.00143	34.5	0.338	0	14.4	1
481	71.6	9	-0.0211	583	0.0174	0	7.23	1		470	72.2	49.5	-0.0112	307	0.0171	0	10.7	1		542	131	47.9	-0.00928	253	0.0269	0	23.4	1
481	71.3	16.2	-0.0118	324	0.139	0	7.23	1		472	38.2	12.1	-0.0224	618	0.00686	0	11.6	1		543	89.3	29	-0.0135	371	0.0702	0	3.15	1
481	78.4	29.5	-0.0114	311	0.0163	0	11.6	1		473	119	41.5	-0.0206	567	0.00927	0	16.3	1		544	24.2	17.7	-0.00286	74	0.338	0	7.97	1
482	93.5	39	-0.00309	80.6	0.203	0	16.1	1		474	66.7	27.5	-0.0109	297	0.016	0	11.2	1		545	33.8	46.7	-0.00216	54.6	0.254	0	10	1
483	23.7	51.2	-0.0141	387	0.0118	0	26.4	1		474	144	20.4	-0.00186	46.3	0.298	0	15.4	1		546	69	7.01	-0.0207	570	0.0081	0	12	1
483	102	11.8	-0.021	578	0.0759	0	6.16	1		475	132	31.6	-0.0105	288	0.022	0	16.3	1		546	67.2	18.9	-0.0146	401	0.0524	0	6.82	1
483	30.4	19.1	-0.0212	584	0.00723	0	13.6	1		477	58.1	20.3	-0.0111	304	0.0123	0	8.49	1		546	17.7	38.3	-0.0133	365	0.014	0	16.5	1
483	144	23.2	-0.0103	281	0.0281	0	13.2	1		478	84.3	50.9	-0.0207	570	0.00852	0	18.9	1		546	38.7	37.9	0.0018	-44.6	0.303	0	10	1
483	116	34.3	-0.0139	381	0.0102	0	12.1	1		478	63.4	53.4	-0.0033	86.4	0.159	0	4.84	1		547	30.7	13.1	-0.0206	567	0.00829	0	7.97	1
483	130	43.1	-0.00271	70.1	0.142	0	10.1	1		480	24.8	9.99	-0.011	301	0.0168	0	8.05	1		547	92.2	27.6	-0.0105	287	0.0492	0	3.15	1
484	50	52.9	-0.00217	55	0.2	0	13.7	1		480	107	41.4	-0.00452	120	0.19	0	8.52	1		548	101	17.5	-0.00148	35.7	0.308	0	13.3	1
485	29.1	5.55	-0.0249	687	0.00813	0	13.6	1		481	91	19.3	-0.0204	563	0.0107	0	15.2	1		548	133	51.9	-0.00233	59.5	0.189	0	22.9	1
485	128	32.2	-0.0136	373	0.0109	0	11.1	1		481	46.2	32.9	-0.0213	586	0.00957	0	17.3	1		549	63	24.3	-0.0114	312	0.123	0	6.82	1
485	65.4	29.9	-0.0017	42	0.284	0	12.3	1		481	138	40.4	-0.00371	97.9	0.22	0	6.43	1		550	28.5	25.8	-0.0142	389	0.0186	0	12.9	1
486	54.9	36.5	-0.0208	574	0.0063	0	11.7	1		482	59	11.9	-0.00179	44.3	0.295	0	5.95	1		551	60.3	45.6	-0.0206	567	0.0129	0	5.87	1
487	85.5	53.1	-0.0197	543	0.0127	0	16.1	1		483	124	14.1	-0.0111	303	0.0179	0	22.6	1		553	122	32.3	-0.02	552	0.00902	0	7.51	1
487	133	10.6	-0.00174	42.8	0.315	0	16.4	1		483	100	31.2	-0.02	552	0.00878	0	7.79	1		556	67.4	9.45	-0.0205	565	0.0105	0	19.6	1
488	140	36	-0.0146	401	0.0109	0	12	1		483	114	34.6	-0.0219	603	0.00925	0	10	1		556	101	18.1	-0.0201	553	0.00783	0	7.74	1
488	79.8	25	0.00157	-38.2	0.372	0	4.1	1		484	144	42	-0.0102	279	0.0469	0	6.43	1		556	65.1	49	-0.0199	548	0.0164	0	5.87	1
489	19.8	37.3	-0.0206	569	0.00748	0	16.2	1		485	26.1	17.9	-0.0208	574	0.00611	0	8.05	1		556	95.4	49.7	-0.0147	402	0.0255	0	8.97	1
490	5.99	5.04	-0.0111	305	0.0216	0	13.6	1		485	8.02	43.2	-0.00253	65	0.218	0	9.03	1		556	48.4	30.1	-0.00219	55.3	0.221	0	12.1	1
490	15.1	15.1	-0.0111	304	0.0144	0	13.6	1		486	104	42.3	-0.0035	91.9	0.171	0	11.6	1		557	60.3	27.7	-0.0113	310	0.0142	0	5.7	1
490	48.2	46	0.0042	-111	0.367	0	8.96	1		487	56.8	6.35	-0.0106	288	0.0441	0	5.95	1		557	114	34.4	-0.0209	577	0.00849	0	7.51	1
490	135	46.8	-0.021	578	0.00969	0	12	1		489	144	5.95	-0.0153	420	0.0619	0	26.9	1		558	136	23.6	-0.0207	571	0.00745	0	16.5	1
491	110	44.5	-0.0108	295	0.0281	0	6.82	1		489	112	16.6	-0.011	301	0.0308	0	9.36	1		559	103	44.8	-0.0196	540	0.0122	0	8.97	1
491	32.5	47.4	-0.0178	489	0.125	0	11.7	1		490	71.3	12.1	-0.0136	373	0.246	0	5.05	1		559	26.1	8.42	-0.002	50.2	0.359	0	16.6	1
491	44	24.5	-0.00219	55.5	0.217	0	13.3	1		490	141	32.7	-0.00875	238	0.0234	0	10	1		561	93.5	16.8	0.00136	-32.3	0.297	0	7.74	1
492	63.5	40.4	0.00177	-43.8	0.309	0	16.2	1		491	7.17	15.1	-0.00193	48.2	0.313	0	20.1	1		563	42.6	35.9	-0.0199	547	0.00626	0	11.3	1
493	101	17.2	-0.012	330	0.01	0	10.7	1		491	22.8	43.5	-0.00196	49	0.319	0	5.86	1		563	36.4	47.2	-0.011	301	0.121	0	8.17	1
493	83.4	23	-0.0027	69.7	0.2	0	4.1	1		491	81.5	47.4	-0.00253	65	0.208	0	10.2	1		564	31.1	41	-0.0136	372	0.0324	0	8.17	1
494	53.7	5.85	-0.0109	297	0.016	0	14.9	1		491	91.1	50.8	-0.00164	40.3	0.358	0	10.2	1		565	45.8	25.1	-0.0207	572	0.00925	0	8.67	1
494	86.9	38	-0.0101	274	0.149	0	15.5	1		492	108	8.08	-0.0204	562	0.0084	0	9.36	1		567	31.9	16.3	-0.0209	577	0.00928	0	9.86	1
495	78.6	13.2	-0.0207	571	0.00677	0	10.9	1		492	45.4	46.7	-0.0201	554	0.014	0	21.8	1		567	139	15	-0.0027	69.8	0.133	0	7.27	1
495	56.7	20.4	-0.0108	294	0.0174	0	13.3	1		492	66.2	11.5	-0.0196	541	0.136	0	5.05	1		567	28.9	27.4	-0.0107	293	0.023	0	9	1
496	30	12	-0.021	579	0.00687	0	4.15	1		493	83.7	15.8	-0.0209	577	0.0233	0	8.44	1		567	83	34.5	-0.0112	306	0.0157	0	15.7	1
496	105	40.7	-0.0198	546	0.013	0	6.82	1		494	123	26.4	-0.014	384	0.0385	0	9.65	1		568	72.9	13.9	-0.00526	141	0.106	0	8.85	1
496	34.3	33.9	-0.00175	43.1	0.233	0	13.6	1		494	131	31.1	-0.0205	565	0.00974	0	9.73	1		568	120	48.1	-0.0183	505	0.051	0	14.9	1
497	116	5.99	-0.0189	519	0.0201	0	18.6	1		494	67.4	42	-0.00179	44.3	0.308	0	9.17	1		568	51.7	18.7	-0.00239	60.9	0.366	0	8.67	1
498	72.8	30.6	-0.021	578	0.00912	0	13.1	1		494	61.2	9.97	-0.0143	391	0.268	0	5.3	1		569	107	32.5	-0.0111	304	0.0176	0	12.9	1
498	66.8	44.1	-0.0121	332	0.201	0	5.31	1		495	80.1	8.17	-0.00724	196	0.167	0	8.44	1		569	137	8	-0.00364	95.8	0.0959	0	7.27	1
499	72.2	46.4	-0.0137	374	0.181	0	5.82	1		495	80	24.2	-0.0208	574	0.0264	0	3.29	1		569	41.1	12.8	-0.0109	297	0.0198	0	9.86	1
499	15.9	50.3	-0.019	523	0.112	0	15.4	1		497	55.4	9.84	-0.0106	288	0.0714	0	5.75	1		570	24	34.9	-0.0109	299	0.0306	0	7.39	1
500	137	32.8	-0.0113	309	0.0171	0	22.9	1		497	109	42.9	-0.00347	91	0.208	0	11.1	1		572	80.1	19.1	-0.0195	536	0.051	0	6.82	1
501	82.7	15.7	-0.00971	265	0.0165	0	9.22	1		498	41.1	44.1	-0.0202	557	0.00985	0	9.8	1		573	140	27	-0.00143	34.3	0.314	0	19.2	1
501	30.1	16.9	-0.00171	42	0.362	0	4.88	1		498	122	6.66	-0.003	78	0.181	0	15.9	1		574	58.5	7.15	-0.021	578	0.00917	0	18.3	1
502	57.6	20.2	-0.0208	573	0.0146	0	3.06	1		498	58.2	41.4	-0.00187	46.5	0.357	0	6.54	1		575	9.06	18.3	-0.012	329	0.0135	0	13.1	1
502	30.8	46.4	-0.0113	309	0.0154	0	15.4	1		499	130	20.1	-0.0211	583	0.0076	0	3.94	1		575	19.9	41.1	-0.00178	44.1	0.364	0	7.39	1
503	62.3	41.3	-0.0111	304	0.0288	0	5.31	1		499	18.9	17.9	-0.00217	54.8	0.286	0	12.2	1		577	144	48.4	-0.0228	629	0.00803	0	7.5	1
504	130	10.9	-0.011	301	0.0282	0	12.9	1		500	106	25.1	-0.0113	309	0.0345	0	16.6	1		577	80.1	25.9	-0.0107	294	0.019	0	6.82	1
504	11.3	26.9	-0.0137	376	0.00857	0	21.3	1		500	80	20.9	-0.0206	569	0.00764	0	3.29	1		577	59.7	37.1	-0.00144	34.5	0.365	0	11.6	1
505	75.8	21.9	-0.0112	305	0.0182	0	9.22	1		500	91.5	50.5	0.00174	-43.1	0.336	0	7.68	1		578	121	8.97	-0.0245	676	0.00696	0	14.2	1
506	107	13.9	-0.0211	582	0.00625	0	3.62	1		501	36.8	12	-0.00382	101	0.13	0	7.36	1		578	109	15.4	-0.0195	538	0.0117	0	14.2	1
506	143	6.81	-0.0206	568	0.0243	0	12.9	1		502	144	26.5	-0.0128	352	0.0174	0	15.3	1		580	34.9	16.6	-0.0253	697	0.00713	0	19.5	1
507	58.4	17.2	-0.00333	87.1	0.129	0	3.06	1		504	89.4	24.8	-0.00715	194	0.0534	0	10.1	1		581	16.8	27.5	-0.0205	564	0.0106	0	13	1
508	97.9	12.6	-0.0196	541	0.0106	0	8.87	1		504	72.2	31.2	-0.0155	425	0.24	0	6.66	1		582	53.7	11.4	-0.0211	583	0.00971	0	19.5	1
508	35.9	26.4	-0.0213	587	0.0087	0	22.7	1		504	28.8	33.9	-0.0216	597	0.138	0	5.98	1		582	57.2	48.4	-0.0243	670	0.00791	0	11.6	1
508	76.5	5.06	-0.00197	49.4	0.263	0	16.8	1		504	92	35.2	-0.00347	91.2	0.19	0	4.96	1		583	126	32.6	-0.011	300	0.013	0	8.17	1
509	97.2	38.8	-0.0117	319	0.109	0	6.31	1		505	133	11.3	-0.011	300	0.0112	0	13.6	1		584	138	18.8	-0.0194	535	0.0109	0	16.5	1
509	115	33.9	-0.00178	44.1	0.333	0	5.63	1		505	35.6	53	-0.0203	560	0.0101	0	12.2	1		588	78.9	40.3	-0.0207	572	0.0119	0	17.7	1
510	15.5	16.6	-0.0207	571	0.00663	0	9.05	1		505	34.6	32.6	-0.0219	605	0.0787	0	5.98	1		589	47.7	52.8	-0.0116	316	0.0186	0	33.6	1
510	129	47.5	0.0013	-30.8	0.319	0	19	1		506	65.9	29.3	-0.0212	585	0.0284	0	6.66	1		590	64.5	23.6	-0.0206	567	0.00768	0	17.8	1
510	111	52.4	-0.00308	80.1	0.141	0	13.8	1		506	120	9.02	-0.0035	91.9	0.143	0	4.55	1		592	19.8	10.4	-0.0214	589	0.00824	0	21.3	1
512	103	40.9	-0.0203	560	0.0205	0	6.31	1		507	129	30.4	-0.0113	309	0.0177	0	11.3	1		593	109	15.5	-0.02	552	0.0081	0	15.5	1
512	106	15.1	-0.00241	61.7	0.234	0	8.87	1		507	118	32.4	-0.0114	311	0.023	0	10.5	1		594	140	9.34	-0.0028	72.5	0.14	0	9.49	1
512	109	33.4	-0.00407	108	0.278	0	5.63	1		509	27.9	13	-0.0197	542	0.0096	0	20.7	1		594	81.8	19.6	-0.0106	290	0.0205	0	13.7	1
514	82.3	8.77	-0.0201	553	0.00725	0	13.1	1		509	33.1	41	-0.0117	321	0.035	0	8.42	1		595	10.7	30.1	-0.014	385	0.00862	0	17.4	1
514	94.1	19.2	-0.0206	567	0.0107	0	11	1		509	66.9	46.4	-0.00266	68.5	0.326	0	6.39	1		595	123	8.95	-0.0026	66.8	0.156	0	15.5	1
514	83.5	21.8	-0.0209	575	0.00698	0	11	1		510	58.6	18.8	-0.00247	63.3	0.255	0	12.4	1		595	79	43.9	-0.0114	311	0.0149	0	21.7	1
514	59.2	18.3	-0.00218	55.2	0.276	0	22.5	1		510	7.91	24.3	-0.00319	83.4	0.122	0	11.5	1		595	41	7.65	0.00111	-25.3	0.369	0	21.3	1
515	10.2	9.27	-0.0111	304	0.0226	0	6.62	1		510	56	42	-0.02	551	0.0106	0	10.2	1		596	68.3	17.5	-0.00147	35.4	0.313	0	12.7	1
516	91.8	51.8	-0.0196	541	0.0197	0	13.7	1		511	115	10.1	-0.00228	58.1	0.287	0	4.55	1		597	28	31.8	-0.00918	250	0.0185	0	6.97	1
517	92.4	38	-0.00281	72.9	0.183	0	11.1	1		511	18.8	39.2	-0.00214	54	0.319	0	10.3	1		598	110	36.5	-0.0204	564	0.0133	0	5.67	1
518	11.8	44.8	-0.0203	561	0.015	0	8.56	1		511	71.6	42	-0.00235	59.9	0.307	0	6.39	1		598	39.1	44.3	-0.0205	565	0.00741	0	11.2	1
519	127	11.2	-0.0202	556	0.0088	0	7.59	1		512	9.16	35.7	-0.0207	571	0.0122	0	10.3	1		599	139	26	-0.00179	44.2	0.268	0	11.7	1
519	58	40.8	-0.0209	577	0.0103	0	7.85	1		512	112	52.4	-0.00976	266	0.0383	0	20.7	1		600	80.5	14.1	-0.02	552	0.00732	0	5.71	1
519	16.3	11.9	-0.0126	344	0.171	0	6.31	1		512	72.1	17.5	0.00156	-38.1	0.29	0	11.2	1		600	102	30.3	-0.0131	358	0.0703	0	8.59	1
519	20.3	45.6	-0.0153	419	0.0295	0	8.56	1		514	124	11.3	-0.00213	53.7	0.294	0	6.3	1		600	100	38.7	-0.02	550	0.0153	0	8.59	1
519	22.5	12.7	-0.0221	608	0.0167	0	6.31	1		516	40.5	12.3	-0.0212	584	0.0123	0	13.2	1		601	8.05	12.5	-0.00373	98.4	0.227	0	7.79	1
520	35.9	30.4	-0.00193	48.3	0.285	0	4.62	1		517	37.1	50.5	-0.0218	601	0.0208	0	17.2	1		602	35.5	13.4	-0.00153	37.2	0.337	0	7.53	1
522	5.87	5.53	-0.0112	305	0.0199	0	3.92	1		518	139	46.8	-0.00626	169	0.0927	0	9.66	1		602	72.7	21.4	-0.0198	545	0.0158	0	10.7	1
523	109	6.19	-0.028	775	0.00862	0	5.26	1		518	131	52.2	-0.0106	290	0.0274	0	9.66	1		603	111	30.9	-0.0109	297	0.0172	0	5.67	1
523	104	15	-0.0109	299	0.074	0	10.1	1		519	121	17.1	-0.0202	557	0.0684	0	4.98	1		603	28	42.3	-0.00192	48.1	0.301	0	4.02	1
524	131	18.1	-0.0197	543	0.00657	0	7.59	1		520	138	6.96	-0.0191	527	0.0291	0	7.19	1		604	100	21.4	-0.00228	58.1	0.298	0	6.65	1
524	5.48	21.3	-0.0187	515	0.0738	0	3.83	1		520	125	23.8	-0.0202	558	0.0245	0	7.56	1		605	89	49.3	-0.0113	309	0.0172	0	13.5	1
524	56	48.4	-0.0205	564	0.00863	0	7.85	1		522	8.06	9.31	-0.00315	82.1	0.145	0	13.5	1		605	9.56	4.9	-0.0206	567	0.0075	0	7.79	1
524	69	31	-0.0209	577	0.0146	0	13.2	1		522	14.2	44.3	-0.0214	590	0.00802	0	17.4	1		605	60.8	7.17	-0.0113	308	0.0151	0	7.6	1
524	109	37.8	-0.0203	560	0.00919	0	12.3	1		523	69.1	22.7	-0.0207	570	0.00819	0	19.3	1		605	127	34.7	-0.0193	531	0.033	0	4.73	1
525	99.4	30.2	-0.0199	550	0.00869	0	12.3	1		524	128	8	-0.0208	572	0.0528	0	6.18	1		606	36.2	5.85	-0.00439	117	0.0655	0	7.53	1
525	6.35	49.5	-0.0214	591	0.014	0	23.8	1		524	107	52.6	-0.00194	48.4	0.339	0	9.23	1		606	95.2	17.1	-0.00341	89.3	0.302	0	4.75	1
525	22.4	26.1	-0.019	524	0.0293	0	6.52	1		525	42	9.39	-0.0206	568	0.0776	0	13.5	1		608	39.4	23.8	-0.00296	77	0.124	0	12.4	1
526	55.3	8.56	-0.0214	589	0.0109	0	18	1		525	32.1	43.6	-0.0214	591	0.00735	0	9.78	1		608	123	37.2	-0.00887	241	0.336	0	4.73	1
526	82.2	52.4	-0.0113	309	0.0959	0	16.4	1		525	6.97	28.5	-0.00292	75.7	0.272	0	5.92	1		609	55.4	32.1	-0.00168	41.3	0.305	0	3.39	1
527	81.2	36	-0.0118	323	0.0215	0	11.4	1		526	119	9.47	-0.0133	365	0.083	0	5.76	1		609	40.2	36.2	-0.00245	62.7	0.145	0	12.4	1
528	114	6.58	-0.0196	541	0.0252	0	5.26	1		526	90.6	48.7	-0.00278	71.9	0.192	0	6.35	1		610	107	7.48	-0.0114	311	0.0133	0	15.5	1
528	5.2	25.1	-0.0197	544	0.0223	0	3.83	1		527	88.8	28.7	-0.0113	310	0.0292	0	7.83	1		610	9.81	39.7	-0.00899	245	0.0278	0	12	1
528	131	25.6	-0.0113	308	0.0199	0	7.59	1		527	139	33.6	-0.00875	238	0.254	0	3.7	1		610	77.4	42.3	-0.0108	296	0.0142	0	13.5	1
528	138	37.2	-0.0218	600	0.101	0	5.99	1		528	21.1	28.4	-0.00987	269	0.035	0	5.93	1		611	90.7	15.7	-0.02	551	0.0097	0	4.75	1
528	138	43.2	-0.0224	619	0.15	0	5.99	1		528	108	28.1	-0.021	580	0.0123	0	6.84	1		611	90.8	52.7	-0.0183	503	0.0415	0	16.9	1
528	16.1	27.8	-0.0157	432	0.0553	0	6.52	1		529	39.3	22.6	-0.0205	565	0.00988	0	9.7	1		611	58.8	31.7	0.00216	-54.5	0.267	0	3.39	1
530	41.5	20.1	-0.011	302	0.0128	0	9.69	1		529	6.02	43	-0.012	328	0.0916	0	8.04	1		611	40.6	48.9	-0.0021	53	0.286	0	12.7	1
531	82.2	24.7	-0.0106	290	0.0193	0	9.12	1		529	135	32.9	-0.00853	232	0.239	0	3.7	1		613	6.43	28.3	-0.0158	436	0.0128	0	12	1
532	40.2	10.5	-0.00732	198	0.047	0	9.69	1		529	5.21	35	-0.0204	563	0.0343	0	6.77	1		613	109	38.5	-0.0198	547	0.018	0	5.97	1
533	98.4	20.6	-0.0109	298	0.0154	0	7.89	1		530	33.6	53.2	-0.0211	581	0.0722	0	6.43	1		614	96.3	24.9	-0.0204	564	0.0451	0	7.08	1
533	115	29.6	-0.0202	558	0.00638	0	10.7	1		530	101	41.1	-0.00363	95.7	0.125	0	10.1	1		614	32.9	6.96	-0.00158	38.6	0.264	0	26.2	1
533	100	5.39	-0.0206	569	0.0134	0	13.6	1		531	99.6	9.65	-0.0107	291	0.0186	0	16.7	1		614	116	22.4	-0.00243	62.1	0.244	0	17.3	1
533	6.9	41.6	-0.0193	531	0.131	0	11.4	1		531	81	27.6	-0.021	578	0.00687	0	7.83	1		616	93.8	31.5	-0.0211	581	0.0617	0	7.08	1
534	84.5	15.9	-0.0119	325	0.0171	0	7.97	1		531	85	51.7	-0.02	551	0.0073	0	6.35	1		617	141	15.9	-0.0197	543	0.00601	0	25.4	1
534	125	33.9	-0.00459	122	0.357	0	8.84	1		531	21.5	34.3	-0.0122	333	0.0381	0	5.93	1		617	130	51.1	-0.0198	546	0.0128	0	14.1	1
536	106	17.9	-0.00317	82.9	0.147	0	7.89	1		531	90.5	40.3	-0.00281	72.8	0.122	0	8.45	1		618	124	38.4	-0.0205	564	0.0787	0	5.76	1
536	138	28.4	-0.0112	306	0.0108	0	13.1	1		532	113	51.5	-0.0197	543	0.00746	0	15.2	1		618	107	44.3	-0.0198	547	0.019	0	5.97	1
536	7.26	53.4	-0.0105	287	0.0238	0	11.8	1		532	62.8	5.93	-0.0189	521	0.122	0	20.6	1		618	32.4	40.9	-0.00216	54.6	0.202	0	7.91	1
536	67.1	19.8	-0.0148	407	0.0211	0	15.9	1		532	125	24	-0.0213	588	0.0102	0	12.3	1		619	89.3	19.8	-0.0186	511	0.00968	0	8.64	1
536	136	45.3	-0.00188	46.9	0.265	0	7.25	1		532	65.7	27.9	-0.0205	564	0.0113	0	15.3	1		620	6.29	31.9	-0.00221	55.9	0.158	0	10.6	1
537	136	9.83	-0.00731	198	0.0273	0	8.04	1		532	114	30.4	-0.01	273	0.151	0	6.84	1		620	68.8	36.5	-0.00143	34.3	0.323	0	6.55	1
537	46.7	43.7	-0.00272	70.3	0.155	0	10.6	1		532	118	37.1	-0.0206	567	0.0178	0	7.72	1		621	49.5	20.8	-0.021	579	0.0079	0	6.54	1
538	4.76	30.4	-0.0209	575	0.0659	0	11.4	1		532	20.3	20.3	-0.00376	99.1	0.151	0	8.09	1		621	119	35.8	-0.0213	588	0.0671	0	5.76	1
540	42.9	13.6	-0.00203	51	0.236	0	11.9	1		533	45.7	29.9	-0.021	579	0.0169	0	7.3	1		622	29.5	26.6	-0.0201	554	0.0111	0	14.6	1
541	134	52	-0.0209	576	0.00892	0	7.25	1		533	37.7	48.4	-0.0214	590	0.0533	0	6.43	1		623	139	52.9	-0.0106	289	0.0187	0	21.1	1
541	142	15.8	-0.00222	56.4	0.313	0	8.04	1		534	141	43.2	-0.0135	369	0.0169	0	11.6	1		625	14.2	39	-0.0112	305	0.0142	0	10.6	1
542	35.3	29.5	-0.0403	1120	0.0154	0	17.6	1		536	39.4	33.6	-0.0206	567	0.0177	0	7.3	1		625	8.12	51.5	0.00135	-32.1	0.366	0	13.9	1
542	64.6	46.2	0.0024	-61.4	0.287	0	18	1		537	47	19.1	-0.0105	286	0.0253	0	7.54	1		626	45.2	15.9	-0.00263	67.8	0.237	0	6.54	1
542	16.7	47.2	-0.00157	38.1	0.36	0	12	1		537	110	8.85	-0.00658	178	0.0309	0	18.7	1		627	120	17.7	-0.0142	391	0.0306	0	9.58	1
544	124	12.1	-0.0194	534	0.134	0	5.33	1		538	143	9.74	-0.0205	565	0.00977	0	15.1	1		627	57	41.6	-0.02	551	0.00888	0	13	1
[truncated: 6,378 more rows]

## Sheet: 4c
		n1	n2	n3	Mean	SD	n
	PreRC	28.454	39.034	41.746	36.4113	7.0234	3
[truncated: 4 more rows]

## Sheet: 4f
		Orc6	n1	n2	n3	mean	sd	n
[truncated: 9 more rows]

## Sheet: s1a
hORC1-5
[truncated: 3,285 more rows]

## Sheet: s1b
hORC6
[truncated: 1,594 more rows]

## Sheet: s1c
hCDC6
[truncated: 4,540 more rows]

[truncated: 8 more sheets: s1d, s1e , s1f, s2a , s2b, s2c, s2d, s10]
